# Supplementary material for: Skeletal Muscle Transcriptomic Comparison Between Men and Women in Response to Acute Sprint Exercise
Source: Front Genet. 2022 Jul 12;13:860815. doi: 10.3389/fgene.2022.860815 (PMC9315096; doi:10.3389/fgene.2022.860815)
Supplement: Supplementary file 1 [file Table1.XLS]

id	logFC	AveExpr	t	P.Value	adj.P.Val	B
RNU6-183P	5.995883807	3.467498301	20.368708	1.58E-12	3.68E-08	16.21365926
PPARGC1A	2.292810909	11.05194248	16.81680567	2.66E-11	3.09E-07	14.43275693
RNU6-321P	1.700047708	8.166198498	13.20305651	8.67E-10	6.25E-06	11.89084239
MAFF	5.132406347	7.010323186	13.00536585	1.07E-09	6.25E-06	11.72393394
VEGFA	1.48354794	10.74950486	12.71630799	1.47E-09	6.87E-06	11.47381771
MGC16025	1.50933589	8.084586996	12.17174551	2.73E-09	9.12E-06	10.98223481
EGR1	4.676915834	10.88883355	12.16742471	2.74E-09	9.12E-06	10.97822435
PCNT	1.030535795	10.41237001	11.77056351	4.35E-09	1.27E-05	10.60220417
PIM1	2.703246791	8.494076935	11.04710941	1.05E-08	2.71E-05	9.875972676
BHLHE40	2.099484799	10.92610647	10.90720097	1.24E-08	2.90E-05	9.729147895
SLC22A5	1.367768799	8.698870393	10.70899905	1.60E-08	3.39E-05	9.517462018
PRODH	1.689120393	7.670908694	10.2678444	2.83E-08	5.50E-05	9.03031325
NR4A1	3.018039185	10.75065014	9.831425185	5.08E-08	9.10E-05	8.525795657
TRIM63	1.380257999	11.70148665	9.699167848	6.08E-08	0.000101218	8.368294893
SLED1	0.859915984	7.423815938	9.245375002	1.15E-07	0.000176988	7.810989963
NR4A3	5.12733377	9.33053941	9.204462043	1.22E-07	0.000176988	7.759429865
PTTG2	2.202087007	7.288923765	9.139943287	1.33E-07	0.000178243	7.677670387
PXDC1	0.938151142	7.019745568	9.0628109	1.49E-07	0.000178243	7.579198675
SYNJ2	1.578168462	7.821160168	9.04691559	1.52E-07	0.000178243	7.558806747
PMP22	1.522323218	9.828380973	9.044064788	1.53E-07	0.000178243	7.555145891
SLC25A25	2.072717433	8.547387829	8.893985672	1.90E-07	0.000208225	7.360870949
KDM4A	-0.429239651	8.187580757	-8.871588773	1.97E-07	0.000208225	7.33161599
ALG2	0.944078455	8.418910902	8.743155069	2.37E-07	0.000240596	7.162525629
RNU6-836P	3.859317035	4.494868477	8.693158771	2.56E-07	0.000248299	7.096086439
PPP1R27	1.198689823	11.69791747	8.641130331	2.76E-07	0.000257547	7.026577447
LONRF3	1.073946285	8.672824272	8.331267973	4.41E-07	0.000395267	6.604706029
USP2	0.703162289	10.42626882	8.180357223	5.56E-07	0.00047008	6.39426952
GABARAPL3	0.752666068	7.338425655	8.170317814	5.65E-07	0.00047008	6.380152975
SLC7A5	0.901948659	8.430481095	7.944390024	8.04E-07	0.000628689	6.058567038
SLC19A2	1.043649706	11.07500845	7.939959414	8.09E-07	0.000628689	6.052185255
RARA	0.719770473	8.09816853	7.874564673	8.97E-07	0.00067464	5.95765252
IRF2BP2	0.742688599	10.63496413	7.831668523	9.61E-07	0.000699599	5.89529712
MYC	2.398053634	8.334225699	7.773748655	1.05E-06	0.000729976	5.810666079
IL6R	0.924120037	8.978147653	7.766964106	1.06E-06	0.000729976	5.800719761
RN7SL229P	-0.653011263	7.703792488	-7.728325031	1.13E-06	0.000754355	5.743942043
ABHD2	1.056084602	8.80382419	7.672255452	1.24E-06	0.000790115	5.661151388
TANGO2	0.651330576	8.048105165	7.655274383	1.27E-06	0.000790115	5.635984008
MYO10	-0.764112083	8.269345073	-7.637229893	1.31E-06	0.000790115	5.609192745
LOC102725104	-1.032575694	5.697454978	-7.632291708	1.32E-06	0.000790115	5.601852264
LOC729603	1.075822927	7.525342685	7.530182115	1.56E-06	0.000909119	5.44923947
KLHL40	1.560355873	10.4703842	7.470712591	1.72E-06	0.00097737	5.359624739
WNT9A	2.04273861	7.960310605	7.407038448	1.91E-06	0.001059155	5.26307443
CHST15	1.589527242	7.668132355	7.373541331	2.02E-06	0.001072058	5.212032499
ATOH8	0.601501964	7.949096681	7.359087342	2.07E-06	0.001072058	5.189954678
SDC4	1.607180207	9.845126326	7.357825379	2.07E-06	0.001072058	5.188025561
MAP3K2	0.604741605	8.490546578	7.319229733	2.21E-06	0.001090618	5.128907394
SIK2	0.70497725	8.852599289	7.315445076	2.22E-06	0.001090618	5.123097961
ANGPTL2	1.27812614	9.716395379	7.308442029	2.25E-06	0.001090618	5.112342491
CISH	2.942437678	7.384554731	7.221261984	2.60E-06	0.001233855	4.97781514
AGO2	0.47919232	9.211366468	7.209769549	2.65E-06	0.001233855	4.95999351
RRAD	1.295812239	10.75768637	7.162304208	2.87E-06	0.001309702	4.886170906
SIK1	1.30015381	7.948376138	7.095388502	3.21E-06	0.001437511	4.781503288
CORO1C	0.846968766	9.626103605	6.974840398	3.93E-06	0.001729979	4.591186925
IP6K3	1.199623828	9.163037943	6.918441781	4.33E-06	0.001869456	4.50136866
FN3K	0.791623563	7.761067066	6.878438544	4.64E-06	0.001965635	4.437359681
STOM	0.453462465	10.13203767	6.809946882	5.22E-06	0.002164787	4.327185168
BCAR1	0.584137954	8.240485387	6.801596431	5.29E-06	0.002164787	4.313702544
JUNB	3.113905433	8.614009785	6.754950498	5.74E-06	0.002306168	4.238187169
SLC38A1	1.480981233	9.344692266	6.685089482	6.48E-06	0.002543937	4.12445101
SLC16A6	2.087067655	6.363728487	6.668383348	6.67E-06	0.002543937	4.097139496
MAP3K14	0.992682665	7.766120107	6.667003298	6.69E-06	0.002543937	4.094881407
TAOK2	-0.45026571	8.14711217	-6.660162775	6.77E-06	0.002543937	4.083684281
LINC00176	1.069235541	7.558441607	6.642700856	6.98E-06	0.002581084	4.055067926
PLXNA2	0.490610901	7.955867007	6.58528208	7.72E-06	0.002809584	3.960633822
FOS	4.689834985	9.027669523	6.57430372	7.87E-06	0.002820216	3.942519357
APBB3	1.581765103	8.860567164	6.56035474	8.06E-06	0.002846438	3.919476076
DDIT3	1.019890654	8.750787015	6.515097268	8.73E-06	0.00302205	3.844502238
CENPO	-0.480604907	6.311898057	-6.509448776	8.82E-06	0.00302205	3.835122389
EIF5	-0.722120532	10.39762525	-6.471971374	9.42E-06	0.00318234	3.772761132
SLC20A1	1.661494753	8.492105591	6.460857097	9.61E-06	0.003187431	3.754225049
HSPA1A	1.436164113	12.20319508	6.454947055	9.71E-06	0.003187431	3.744360574
HSPA1B	1.789437756	11.84005546	6.4352826	1.01E-05	0.003254796	3.711499219
GNPDA1	0.515876747	8.235595424	6.395607494	1.08E-05	0.003438934	3.64501394
KCNQ4	1.526117949	6.805345473	6.388956103	1.09E-05	0.003438934	3.633843845
ST3GAL5	0.786506216	10.76605883	6.36502555	1.14E-05	0.003541091	3.593598635
STH	1.235982002	7.173260932	6.278229414	1.33E-05	0.004082504	3.446879812
PDE10A	0.659459375	5.844864732	6.222885737	1.47E-05	0.004451958	3.352715605
NKX2-2	0.480605708	5.881974137	6.193463559	1.55E-05	0.004634917	3.302461822
RNU4-40P	0.960864546	4.845460713	6.183514484	1.58E-05	0.004659407	3.285438209
GPR157	0.716585595	10.08232813	6.17282943	1.61E-05	0.004691093	3.267138211
NFIL3	1.059350915	7.893246783	6.126094129	1.75E-05	0.005043446	3.18688845
HCAR3	0.510083187	4.671593188	6.091504257	1.87E-05	0.005305846	3.127276656
ETS2	0.671007185	9.087193985	6.071715006	1.94E-05	0.005349713	3.093089217
MIDN	1.170882449	9.288316965	6.067367895	1.95E-05	0.005349713	3.085571183
SLC25A33	1.218154928	8.479978586	6.067304913	1.95E-05	0.005349713	3.085462238
GABARAPL1	0.818044406	9.837718169	6.027508243	2.10E-05	0.005653458	3.016501323
SLC9A3R2	0.478300905	9.564517833	6.024411317	2.11E-05	0.005653458	3.011124685
CSF3	0.436466292	8.008248441	6.009314724	2.17E-05	0.005746095	2.984894149
TEK	0.58998525	8.563365438	5.998762686	2.21E-05	0.00579264	2.966539131
FOSL2	1.083705919	9.305377881	5.966692056	2.35E-05	0.006076145	2.910648625
GDNF	2.077370201	8.514538784	5.951647884	2.41E-05	0.006178187	2.884376618
PTTG1	0.769121495	6.561471873	5.91246387	2.59E-05	0.006569245	2.815787008
PHC2	0.428675	8.09777367	5.87317114	2.79E-05	0.006988749	2.746773292
KLF3	0.403119611	9.331735542	5.849488756	2.91E-05	0.007224899	2.705064892
CHAC1	1.061248364	6.923010586	5.836836657	2.98E-05	0.007318826	2.682747918
FOXO1	0.71562341	10.05899996	5.822954594	3.06E-05	0.007431938	2.658233716
AADAT	-0.434738867	6.697513681	-5.788925455	3.26E-05	0.007814323	2.598019664
DDIT4	2.530360309	9.556943298	5.784948235	3.29E-05	0.007814323	2.590970717
RN7SL398P	0.68849815	8.326919323	5.767374737	3.40E-05	0.007993307	2.559796382
PRKAG2	1.499714043	9.095224299	5.75877212	3.45E-05	0.008041575	2.544519054
MAP2K3	0.566129963	9.854774171	5.739704267	3.58E-05	0.008250974	2.510617306
SNN	0.493436654	10.22810962	5.691708576	3.91E-05	0.008939206	2.425044398
CSRNP1	1.693907766	7.731287749	5.683340918	3.97E-05	0.008992648	2.410090589
CC2D2A	-0.474281932	5.865390022	-5.656104756	4.18E-05	0.009225006	2.361345547
SLC25A30	0.866580303	10.50603899	5.655439896	4.19E-05	0.009225006	2.360154273
FOSB	1.90273634	6.532250512	5.650850908	4.22E-05	0.009225006	2.351930101
KLF10	0.87723142	10.37781743	5.649525321	4.24E-05	0.009225006	2.34955387
ENAM	-0.703807567	7.017709342	-5.639789001	4.31E-05	0.009256724	2.332092772
SLC15A4	0.574394436	10.75161296	5.637874655	4.33E-05	0.009256724	2.328657954
MKL2	-0.430086749	8.96882359	-5.620394257	4.47E-05	0.009480025	2.297268935
SMAD3	0.655152697	10.23552296	5.611751724	4.55E-05	0.009549154	2.281733317
PKD1L1	-0.634080987	7.301459384	-5.589040391	4.75E-05	0.009862528	2.240856102
TBX3	0.787010937	7.679452068	5.585220609	4.78E-05	0.009862528	2.233973667
ZCCHC2	0.454048855	8.538457707	5.576182694	4.86E-05	0.009944665	2.217680835
KLHL21	0.530100062	9.287069484	5.562132613	5.00E-05	0.01012405	2.192328985
RNU6-560P	0.94837541	7.412110887	5.548281347	5.13E-05	0.010303833	2.167307956
STC2	1.10165789	4.903519362	5.513896425	5.47E-05	0.010905103	2.105075417
RNU1-72P	1.214343328	4.890345928	5.508103657	5.54E-05	0.010932459	2.094574517
TBC1D8	0.609390904	10.1795367	5.478977776	5.85E-05	0.011335283	2.04170366
HEY1	0.638820308	7.771058116	5.477903609	5.86E-05	0.011335283	2.039751464
FAM102A	0.606185618	8.245320341	5.475607069	5.89E-05	0.011335283	2.035577171
FAT4	-0.551958518	7.426763948	-5.465786622	6.00E-05	0.011335283	2.017718645
MNT	0.533073879	7.448315967	5.463168854	6.03E-05	0.011335283	2.012955913
RELT	0.798199254	7.997496163	5.463074768	6.03E-05	0.011335283	2.012784716
CNTNAP3B	-0.629801315	6.685027465	-5.454969339	6.12E-05	0.011419897	1.998031542
PPFIA4	0.562552092	8.155689368	5.447244681	6.22E-05	0.011497613	1.983962781
ZMIZ1	0.366300626	7.781377727	5.42067128	6.54E-05	0.012001552	1.935500921
THBD	0.924702364	7.89576091	5.399089064	6.82E-05	0.012410216	1.896068482
VPS18	0.536493399	8.087531072	5.382028223	7.04E-05	0.012723489	1.864850882
OMG	0.581816636	4.188843706	5.367501527	7.24E-05	0.012982605	1.838238279
KLF6	0.982937327	8.884955563	5.360517364	7.34E-05	0.013057499	1.825433012
XIRP1	1.874183141	11.03080135	5.337036905	7.68E-05	0.013557024	1.782332805
IER2	2.828274314	8.548727272	5.322754386	7.89E-05	0.013704245	1.756078985
CIC	0.326480638	8.155330797	5.31473345	8.02E-05	0.013704245	1.741322799
ADRB2	0.81056459	8.976992468	5.311601642	8.06E-05	0.013704245	1.735558793
ZNF331	1.063483978	7.433908394	5.310714145	8.08E-05	0.013704245	1.733925135
EIF2AK3	0.601875544	9.406359432	5.303525302	8.19E-05	0.013704245	1.720688327
RNF125	0.622464564	6.796125503	5.301872711	8.22E-05	0.013704245	1.717644417
LATS2	0.488940824	8.997285243	5.298639549	8.27E-05	0.013704245	1.711688172
SLC25A18	0.465199621	7.128382717	5.293510383	8.35E-05	0.013704245	1.702236118
SAMD13	-0.696244821	5.366305654	-5.290641686	8.40E-05	0.013704245	1.696948108
CCRN4L	0.465917357	8.299164064	5.290204933	8.40E-05	0.013704245	1.696142921
OR5K3	-0.434314837	4.902289888	-5.289900505	8.41E-05	0.013704245	1.695581669
SLC28A1	0.533958494	6.15026962	5.270383317	8.73E-05	0.014131891	1.659573054
RNU6-742P	1.375493212	5.936400428	5.254523401	9.00E-05	0.014379427	1.630274043
MYOD1	0.994869629	8.503837999	5.248246207	9.11E-05	0.014379427	1.618668433
GEM	2.399813437	7.00673373	5.247381666	9.13E-05	0.014379427	1.617069608
CD58	0.493009183	7.528209218	5.247239836	9.13E-05	0.014379427	1.616807306
SLC11A2	0.509814762	8.518333924	5.23479758	9.35E-05	0.014631222	1.593786078
FLCN	0.544557943	8.090769708	5.227548749	9.49E-05	0.014739256	1.580364406
MIR95	1.197288128	6.85263342	5.177684605	0.000104505	0.01612977	1.487848385
RNU6-344P	0.540466376	6.124666077	5.127654648	0.000115199	0.017663387	1.394696091
ADM	0.661039785	7.470223887	5.084195197	0.000125405	0.019102476	1.313514636
DOK7	0.429327521	9.318454062	5.072366595	0.000128341	0.019422761	1.291377213
CES3	0.914350371	8.768138609	5.067480356	0.000129574	0.019425948	1.28222735
RNA5SP129	1.294960893	7.789980652	5.065691319	0.000130029	0.019425948	1.278876485
PPP1R10	0.789487529	8.879931666	5.022149271	0.000141617	0.020890098	1.197198021
RNU6-543P	-1.667461758	1.80809266	-5.022131013	0.000141622	0.020890098	1.197163722
KRTAP5-AS1	0.629519798	6.101272102	5.01407419	0.00014388	0.021089751	1.182024312
ANKRD20A12P	-0.740384142	7.391917878	-5.000449157	0.000147784	0.021526623	1.156403493
RN7SL280P	-0.467666274	7.198000377	-4.996999344	0.00014879	0.021538503	1.149912749
TXLNA	0.553163091	9.012348652	4.98204753	0.000153231	0.022044464	1.121764347
PLEKHG1	0.796888406	7.192352393	4.973360038	0.000155874	0.022287113	1.105396629
TBC1D19	-0.394191407	6.913445608	-4.970104256	0.000156877	0.022293688	1.099260184
CDS2	0.45322874	9.254132263	4.965935361	0.00015817	0.022341269	1.091400833
SLC3A2	0.364439298	9.37561712	4.94968603	0.000163317	0.022925041	1.060746887
TRMT2B	-0.405696455	8.801292421	-4.945287065	0.00016474	0.022925041	1.052442864
CNPY1	-0.700128463	5.767131543	-4.943708272	0.000165254	0.022925041	1.049461973
MEIS3P1	0.465137455	8.015355086	4.929420297	0.000169979	0.023332031	1.022471488
FAM46C	-0.435441744	9.403141599	-4.928143455	0.000170408	0.023332031	1.020058299
PWWP2B	0.374718234	8.634633094	4.925822597	0.000171191	0.023332031	1.015671453
PDE7A	0.633841182	10.11360873	4.921502957	0.000172658	0.023395097	1.007504836
PPRC1	0.346094611	7.471493495	4.909199158	0.000176906	0.023832214	0.984231372
BMP5	-0.45882923	7.050120884	-4.890456844	0.000183586	0.024561582	0.948744603
FAM110B	0.612232538	8.074492719	4.888143837	0.000184428	0.024561582	0.944362282
PI15	-0.599144199	4.766701724	-4.875812549	0.000188985	0.025025511	0.920988327
PITPNC1	0.864659312	6.898870917	4.872016855	0.000190411	0.025071888	0.913790019
CEBPB	0.596462942	10.37140326	4.857715289	0.000195884	0.025647643	0.886652919
MUM1L1	-0.422300439	7.917515437	-4.852514503	0.000197915	0.025768696	0.876778607
MKNK2	0.405942345	11.89471178	4.834653795	0.000205053	0.026442354	0.842844255
RHOBTB2	0.448898707	7.868423887	4.833905989	0.000205358	0.026442354	0.841422669
CETN3	-0.323970314	6.932818261	-4.814723688	0.000213332	0.027067721	0.804935208
ZFP3	-0.381218074	8.090554141	-4.81385971	0.000213699	0.027067721	0.803290818
KIAA2018	-0.398114593	9.764940524	-4.806968135	0.000216646	0.027292704	0.790171228
SH3BP5L	-0.442738879	8.24536888	-4.786160407	0.000225801	0.028293086	0.750526948
ANKRD9	0.497349362	9.269631483	4.772077864	0.000232222	0.028942014	0.723668611
RTN4RL1	0.694016411	6.32791262	4.757765806	0.000238939	0.029620861	0.696350149
STARD9	-0.394993063	7.024317162	-4.738945753	0.000248078	0.030591069	0.66039291
STRIP2	0.344246454	9.139405112	4.731617006	0.000251733	0.030878423	0.646380367
STARD7	-0.484522058	11.41218268	-4.726121601	0.000254511	0.031055619	0.635869377
VGLL2	0.924274189	10.44228534	4.699529971	0.0002684	0.032579813	0.584962382
MYH10	-0.432936935	7.127033913	-4.681553098	0.000278228	0.033597835	0.550505175
SRA1	0.592162335	8.085863985	4.673100721	0.000282976	0.033995045	0.534292409
NOS3	0.418548644	7.151025812	4.649785432	0.000296509	0.035438106	0.489532413
PIK3R3	0.517324522	9.167918009	4.64422778	0.000299831	0.035652388	0.478854791
TOB1	0.342786786	12.07093765	4.633029034	0.000306643	0.036277263	0.457329725
RNU6-912P	0.528446731	5.75433566	4.624105219	0.000312184	0.036746309	0.440168252
IER3	1.087632804	6.840807046	4.621500211	0.000313821	0.036753363	0.435157033
ITPRIP	0.644619643	7.181292475	4.611791023	0.00032	0.037289624	0.416473639
ZCCHC8	0.34444861	8.618827078	4.602256942	0.000326189	0.037791663	0.398118114
RNA5SP327	1.03392424	4.691756452	4.598690474	0.000328536	0.037791663	0.391249456
RRAGC	0.430715324	8.698887198	4.597693242	0.000329195	0.037791663	0.389328665
AGPAT2	0.389669182	9.415994257	4.595281593	0.000330795	0.037791663	0.384683128
ATP6V1F	0.792923016	9.504318391	4.574268623	0.000345075	0.039040434	0.344182087
PODXL	0.373180046	9.112013129	4.564629309	0.000351836	0.039613045	0.325588716
CDKN1A	0.423819712	7.671017657	4.561917796	0.000353763	0.039638423	0.320356851
CPEB4	0.493393908	10.3579958	4.548155742	0.000363707	0.040557646	0.293792188
SNAI3	0.427049653	8.910897277	4.527805952	0.000378938	0.042054924	0.254478699
PERM1	0.443548672	10.22101253	4.512115598	0.000391127	0.04320193	0.224140506
PPARD	0.378680402	8.007005667	4.501354712	0.000399718	0.043942567	0.203320708
DUSP1	1.716547395	10.9002394	4.491137678	0.000408053	0.044648299	0.183543448
RNA5SP491	0.312981456	6.55758815	4.485966287	0.00041234	0.044828725	0.173529542
CRK	0.46036704	11.82895756	4.484517203	0.000413549	0.044828725	0.170723103
UBA7	-0.338617581	7.030707108	-4.477510884	0.000419448	0.045257649	0.157151334
RHOJ	-0.437359147	8.546920344	-4.467196106	0.000428289	0.045847935	0.13716294
TEX12	-0.480286272	5.823501951	-4.464283156	0.00043082	0.045847935	0.131516417
FLJ36848	0.558923415	8.285901269	4.460323152	0.000434286	0.046006663	0.123839076
LOC101928841	0.782577449	8.954242863	4.446641596	0.00044648	0.046671538	0.097303905
HERC2P4	-0.347315838	9.883175612	-4.446282304	0.000446805	0.046671538	0.096606845
SOX4	0.323635911	7.811522557	4.445973585	0.000447084	0.046671538	0.096007894
FNIP2	0.968198808	8.884549125	4.44433262	0.000448572	0.046671538	0.092824091
ACTN4	0.387787963	10.21375706	4.436544998	0.000455703	0.047202731	0.077711397
ZDBF2	-0.431506154	7.787847284	-4.431726222	0.000460173	0.047428518	0.068357477
BCAS4	0.367069863	7.459767772	4.429606226	0.000462154	0.047428518	0.064241645
SOCS7	0.380265194	8.547596358	4.427651903	0.000463988	0.047428518	0.060447122
FUT7	0.347520359	7.244928833	4.42222291	0.000469121	0.047743829	0.049904479
TET1	-0.542713363	6.640495416	-4.414309385	0.000476708	0.048304996	0.034532674
RASD1	0.57644051	8.181327709	4.399883932	0.000490861	0.04924634	0.0064983
SH3GL1	0.358154403	10.32125382	4.398809438	0.000491933	0.04924634	0.004409451
PDZD2	-0.343093977	7.422793676	-4.396354174	0.000494389	0.04924634	-0.000364016
LPIN1	0.445600451	10.82219086	4.395468817	0.000495278	0.04924634	-0.002085426
TLE3	0.365690654	7.160093541	4.391897218	0.000498881	0.04924634	-0.009030373
SMG8	-0.318370029	6.436209193	-4.391817122	0.000498962	0.04924634	-0.00918613
NUDCD2	-0.37423608	6.551573663	-4.390017042	0.000500789	0.04924634	-0.012686775
