# Supplementary material for: Skeletal Muscle Transcriptomic Comparison Between Men and Women in Response to Acute Sprint Exercise
Source: Front Genet. 2022 Jul 12;13:860815. doi: 10.3389/fgene.2022.860815 (PMC9315096; doi:10.3389/fgene.2022.860815)
Supplement: Supplementary file 2 [file Table3.XLSX]

## Sheet: deg.Set_1.uniq.127
men biased genes
PWWP2B
LOC102725104
ZDBF2
ZMIZ1
FAM110B
RN7SL280P
SAMD13
SOX4
CCRN4L
IER3
GABARAPL3
KRTAP5-AS1
TANGO2
ZFP3
SLC11A2
STARD9
OMG
ACTN4
RNF125
RRAGC
RNU6-912P
DDIT3
CES3
PIK3R3
TRMT2B
STRIP2
STC2
CHST15
NKX2-2
PHC2
SNAI3
EIF2AK3
FAT4
CDS2
CDKN1A
CETN3
SRA1
SMG8
ANKRD9
FAM102A
NUDCD2
HEY1
CC2D2A
TEX12
TET1
FLJ36848
RHOJ
ANGPTL2
VGLL2
SLED1
KIAA2018
CD58
RNU6-543P
GPR157
AADAT
FAM46C
RN7SL398P
TAOK2
CENPO
SLC28A1
CSF3
ITPRIP
OR5K3
PPFIA4
SH3GL1
MAP2K3
RNU6-560P
TLE3
CISH
CNPY1
GEM
TXLNA
DOK7
ZCCHC8
TBC1D19
UBA7
ABHD2
ADRB2
CORO1C
RHOBTB2
SLC9A3R2
HCAR3
SNN
FUT7
PDZD2
PODXL
CNTNAP3B
PLXNA2
RNU1-72P
PRODH
RNA5SP491
SLC15A4
MYH10
SOCS7
LOC101928841
SMAD3
KLHL21
BMP5
SH3BP5L
RNU6-344P
ZCCHC2
MIR95
THBD
FLCN
KLF10
MKL2
BCAS4
PLEKHG1
MUM1L1
TBC1D8
SLC25A18
RTN4RL1
CEBPB
PERM1
ANKRD20A12P
PKD1L1
HERC2P4
TOB1
AGPAT2
RASD1
MKNK2
MYO10
KLF3
TBX3
KLF6
SLC25A30
PI15
