# Supplementary material for: Skeletal Muscle Transcriptomic Comparison Between Men and Women in Response to Acute Sprint Exercise
Source: Front Genet. 2022 Jul 12;13:860815. doi: 10.3389/fgene.2022.860815 (PMC9315096; doi:10.3389/fgene.2022.860815)
Supplement: Supplementary file 3 [file Table2.xls]

id	logFC	AveExpr	t	P.Value	adj.P.Val	B
EGR1	5.540780989	10.90754048	19.04820779	3.00E-12	6.99E-08	15.65857404
MAFF	4.990657771	7.102365714	14.82213586	1.25E-10	1.46E-06	13.21179923
FOS	6.109003994	8.863812273	13.72441362	3.85E-10	2.94E-06	12.39240124
SLC20A1	1.75209441	8.526017163	13.47094809	5.04E-10	2.94E-06	12.18993018
KLHL40	1.905437199	10.58949967	12.1629534	2.19E-09	9.01E-06	11.05719694
ALG2	1.139510773	8.401516727	12.03045703	2.56E-09	9.01E-06	10.93367437
KCNQ4	1.379301582	6.930917766	11.98149537	2.71E-09	9.01E-06	10.88759577
JUNB	4.382357424	8.963627001	11.83840428	3.21E-09	9.35E-06	10.75157376
LOC729603	1.120187277	7.684961	11.73824227	3.62E-09	9.38E-06	10.65514332
HSPA1A	1.370741754	12.2123998	11.27367868	6.40E-09	1.37E-05	10.19441735
RNU6-183P	4.136837308	4.085897857	11.26445886	6.47E-09	1.37E-05	10.18504435
NR4A1	3.013977442	10.67666072	11.10873003	7.86E-09	1.53E-05	10.0253462
BHLHE40	1.867160178	10.88445099	11.04217881	8.55E-09	1.53E-05	9.956295665
HSPA1B	1.662850721	11.77879209	10.94076603	9.73E-09	1.62E-05	9.850138102
PIM1	3.082678816	8.677799217	10.46843254	1.80E-08	2.79E-05	9.340438463
SDC4	1.536412341	9.69871874	9.964343533	3.53E-08	5.15E-05	8.767581626
PMP22	1.569659212	10.19688101	9.860319014	4.08E-08	5.59E-05	8.645500875
SLC22A5	1.14944623	9.169385032	9.650095865	5.46E-08	7.07E-05	8.394629081
PPP1R27	1.181258502	11.45418784	9.611282685	5.77E-08	7.08E-05	8.347694734
DUSP1	1.704266772	11.24222325	9.363014119	8.20E-08	9.56E-05	8.042854055
APBB3	1.604696627	8.790172466	9.175007048	1.08E-07	0.000119438	7.806594938
CSRNP1	1.883318896	7.695247067	9.078474643	1.24E-07	0.000131253	7.683442003
IER2	4.234786792	9.125476053	8.737281879	2.06E-07	0.000208308	7.237914089
OTUD1	3.130336038	10.58996849	8.59053562	2.57E-07	0.000249238	7.041288533
VPS18	0.648886876	8.079147965	8.262622087	4.25E-07	0.000371524	6.590761899
NR4A3	4.665646753	9.504108737	8.255458532	4.30E-07	0.000371524	6.580745302
SIK2	0.857031096	8.96278341	8.246770025	4.36E-07	0.000371524	6.568586303
PPARGC1A	1.860075582	11.12357837	8.231863747	4.46E-07	0.000371524	6.547700105
LONRF3	1.095554481	8.51851513	8.187800971	4.78E-07	0.000372028	6.485769582
VEGFA	1.12874724	10.97959165	8.18698244	4.79E-07	0.000372028	6.484616424
MAP3K2	0.825917996	8.638075703	8.134479078	5.20E-07	0.000391034	6.410442086
PCNT	0.890854676	10.54746961	7.865248083	7.99E-07	0.000581789	6.023631185
MYC	1.932672773	8.098727926	7.785784615	9.08E-07	0.000641451	5.907379098
ST6GAL1	-0.812354071	7.812624706	-7.690392137	1.06E-06	0.000727115	5.766555408
XIRP1	1.48502442	10.67258291	7.621790717	1.19E-06	0.000790322	5.664422401
STH	1.217092961	7.071069859	7.585009489	1.26E-06	0.000816279	5.609365486
CHMP1B	1.022914209	10.04611523	7.535543041	1.37E-06	0.000861764	5.534991986
MGC16025	1.211657856	8.211877655	7.399143652	1.72E-06	0.001052634	5.327954124
MIDN	0.985222193	9.407656453	7.3350896	1.91E-06	0.001141845	5.229731073
MAP3K14	1.012252182	7.546718115	7.31945722	1.96E-06	0.001142939	5.205662718
RNA5SP129	1.255432494	7.677704185	7.119284233	2.75E-06	0.001565569	4.894088294
PDE10A	0.806436413	5.917557659	6.97606975	3.52E-06	0.001954702	4.667308145
SLC25A25	1.30980279	9.152281323	6.867966646	4.25E-06	0.002284661	4.493983423
NFIL3	1.599959886	7.954724023	6.859415506	4.31E-06	0.002284661	4.480194299
LINC00176	1.10406332	7.386674474	6.821844487	4.61E-06	0.00238538	4.419472165
ADM	0.86582773	7.494954414	6.653256147	6.20E-06	0.003139842	4.144249556
ATOH8	0.704158822	8.183735065	6.631237426	6.44E-06	0.003195414	4.107971464
HS3ST5	-0.703750374	7.200241411	-6.593578177	6.89E-06	0.003345466	4.045746131
SYNJ2	1.438461676	7.658300866	6.556701723	7.36E-06	0.003499872	3.984596749
RNU6-321P	1.196396714	7.924795642	6.524792195	7.79E-06	0.003631186	3.931510044
MT1P1	0.788526185	11.45342789	6.500795034	8.13E-06	0.003659167	3.891480803
RARA	0.545101648	7.920477585	6.498613393	8.16E-06	0.003659167	3.887837133
KIAA0922	-0.799295914	9.214910357	-6.47923518	8.45E-06	0.003679009	3.855439585
TEK	0.664760183	8.642939542	6.469079867	8.61E-06	0.003679009	3.838437696
DDIT4	2.822776625	10.02700396	6.46436364	8.68E-06	0.003679009	3.830536313
PTTG2	1.746505679	7.039776691	6.380782246	1.01E-05	0.004098622	3.689925127
RNU1-31P	-0.866666577	5.985437824	-6.376242517	1.02E-05	0.004098622	3.682256291
SIK1	1.195225347	7.989717776	6.375054704	1.02E-05	0.004098622	3.680249215
PIK3IP1	-0.742326549	7.646803045	-6.345235672	1.08E-05	0.004252875	3.629790553
FOXO1	0.769163686	10.14535077	6.331605964	1.10E-05	0.00428675	3.606680282
RNU6-836P	3.282452522	4.455773616	6.315091738	1.14E-05	0.004331809	3.578639951
SLC3A2	0.510606286	9.102001182	6.307815372	1.15E-05	0.004331809	3.566271446
PPP1R15A	0.897660271	8.834378607	6.207242683	1.38E-05	0.005122599	3.394465625
TRIM63	1.030481472	11.47970267	6.190893425	1.43E-05	0.005160898	3.366387029
CYR61	2.554452276	8.016582985	6.18614813	1.44E-05	0.005160898	3.358229534
PDE4D	0.495267043	10.15121137	6.132696232	1.59E-05	0.00560793	3.266099507
FNIP2	0.967499391	8.740316093	6.120161817	1.63E-05	0.00565342	3.244430741
POR	0.730476649	7.686477307	6.084223226	1.74E-05	0.005917148	3.182166942
ZC3H12A	1.031478797	7.888553385	6.078649077	1.75E-05	0.005917148	3.172491757
GDNF	1.491860139	8.658008782	6.071798441	1.78E-05	0.005917148	3.16059435
ETS2	0.787084153	9.170397886	6.05297273	1.84E-05	0.006040909	3.12786259
MNT	0.579108253	7.420426376	6.035663532	1.90E-05	0.006151433	3.097719205
SLC7A5	1.002200878	8.29267519	6.010705224	1.99E-05	0.0063552	3.054173755
LOC644936	0.610565809	9.813307212	5.922914956	2.34E-05	0.007355598	2.900242868
PXDC1	0.905837794	7.530594196	5.917895625	2.37E-05	0.007355598	2.891406336
AGO2	0.525587215	9.133448384	5.871964833	2.58E-05	0.007911933	2.810366845
RNA5SP327	1.087063067	4.444817907	5.844866962	2.71E-05	0.008217475	2.762405469
TSC22D2	0.432952078	9.175891053	5.801128633	2.95E-05	0.008721126	2.684757285
IFRD1	1.032449578	9.540613738	5.799719874	2.96E-05	0.008721126	2.682251534
RNU4-40P	0.920731101	4.886156033	5.788983194	3.02E-05	0.008788592	2.663144459
LATS2	0.444840827	9.082132188	5.782133097	3.06E-05	0.00879323	2.650944921
IP6K3	0.73756868	9.270433938	5.725734557	3.40E-05	0.009665589	2.550235882
SLC6A10PB	0.577037255	9.293661806	5.718089437	3.45E-05	0.009688783	2.536547682
ST3GAL5	0.662563323	10.79699622	5.643667153	3.98E-05	0.011031194	2.402845462
MT1X	0.830462306	11.52029921	5.60015128	4.32E-05	0.011847378	2.32428967
PER3	-0.532575598	9.35020774	-5.589715093	4.41E-05	0.011946094	2.305408869
GADD45A	1.060685899	8.95329373	5.582795544	4.47E-05	0.011966464	2.292881501
FN3K	1.001024652	7.870304097	5.572168083	4.56E-05	0.012074116	2.273627652
LPIN1	0.608013018	10.81313315	5.547111034	4.78E-05	0.012489821	2.228166745
ATF3	2.0322344	7.075925288	5.540229312	4.85E-05	0.012489821	2.215665363
PDK4	0.912230069	12.70963209	5.537098224	4.88E-05	0.012489821	2.209975144
MYOD1	1.474918781	8.741586848	5.518454388	5.05E-05	0.0128054	2.176063903
CHAC1	1.655939753	7.256302796	5.499897085	5.24E-05	0.012920245	2.142260454
GTF2IRD1	0.589376412	9.429119272	5.499716918	5.24E-05	0.012920245	2.141932025
LINC00461	-0.971243164	1.987980473	-5.492483014	5.31E-05	0.012920245	2.128741402
JUN	1.225326627	10.90513499	5.491742783	5.32E-05	0.012920245	2.12739121
RELT	0.592905062	7.668094633	5.486090723	5.38E-05	0.012927272	2.117079189
NR1D2	-0.501611969	10.18685389	-5.477238632	5.47E-05	0.01301591	2.100919643
MT1DP	0.586114549	9.673867504	5.438222986	5.90E-05	0.013894096	2.029563596
MEIS3P1	0.49627056	7.870052228	5.415549426	6.17E-05	0.014372938	1.98799683
MT1JP	0.708914058	8.066279962	5.403542645	6.31E-05	0.014565977	1.965955879
PDGFA	0.40624171	7.867337027	5.387026578	6.52E-05	0.014757854	1.935604206
IRF2BP2	0.503859667	10.7993166	5.386704221	6.52E-05	0.014757854	1.93501143
SLC38A1	1.467848889	9.558804778	5.339724817	7.15E-05	0.016014983	1.848467416
PITPNC1	0.837447086	7.09539822	5.308075395	7.60E-05	0.01670399	1.789992057
STOM	0.421400192	10.08497682	5.304258407	7.66E-05	0.01670399	1.782930528
RN7SL229P	-1.020404838	7.980280549	-5.303558838	7.67E-05	0.01670399	1.781636091
PRKAG2	1.689412331	9.196064829	5.294711379	7.80E-05	0.016837892	1.765259567
RNU6-673P	-0.516486592	2.851620614	-5.263189673	8.30E-05	0.017744641	1.70682686
AGPAT9	0.658205405	9.521945545	5.247801821	8.55E-05	0.017866578	1.678253166
GABARAPL1	0.726402757	9.663900161	5.246254233	8.58E-05	0.017866578	1.675377687
ITGB6	-0.366842045	10.7834647	-5.245837988	8.59E-05	0.017866578	1.674604233
GADD45B	2.292139176	8.404209782	5.232159854	8.82E-05	0.01818997	1.649175003
ATP6V1F	0.785574777	9.429501267	5.218513744	9.06E-05	0.018357028	1.623780383
ALPK3	0.571517553	10.92021557	5.21664926	9.09E-05	0.018357028	1.620308759
JOSD1	0.519304234	7.983491374	5.207767384	9.25E-05	0.018357028	1.603764573
LPL	0.636187011	11.12554773	5.206271748	9.28E-05	0.018357028	1.600977636
MIR1-1	1.115958915	9.63771787	5.205457533	9.29E-05	0.018357028	1.59946032
SEMA6D	-0.699305439	8.231691849	-5.195567556	9.48E-05	0.018560175	1.581023014
LOC101060546	0.707474985	11.12691181	5.181679691	9.74E-05	0.01891537	1.555110869
HDAC9	-0.696759558	8.077022489	-5.169030742	9.98E-05	0.019232159	1.531488221
FILIP1L	-0.376286221	10.8997061	-5.16176866	0.000101288	0.0192467	1.517916383
CIC	0.41637472	8.107929114	5.160327385	0.000101577	0.0192467	1.515222018
RAET1E	0.740046825	5.338578408	5.154412557	0.000102768	0.019315397	1.504161806
FOSB	1.851303183	6.638706245	5.13353178	0.00010709	0.019966733	1.465080173
STARD7	-0.439506145	11.3205103	-5.071705047	0.00012102	0.02238495	1.349032523
SLC12A2	-0.55173311	9.760511554	-5.06472593	0.000122706	0.02250034	1.335902264
NR3C2	-0.606716465	8.753991946	-5.06116654	0.000123575	0.02250034	1.329203392
SMAD7	0.669101497	7.13033107	5.04383717	0.000127898	0.023086501	1.29656626
MT1IP	0.590873382	7.400725523	5.036536062	0.000129765	0.023086501	1.282804513
XPO4	-0.587040084	10.13888056	-5.036531143	0.000129766	0.023086501	1.28279524
USP2	0.659415727	10.22044935	5.012551563	0.0001361	0.023851239	1.237549804
EIF5	-0.706693647	10.22645671	-5.01250722	0.000136112	0.023851239	1.237466069
SNORD14C	2.282330034	8.194211818	4.997418298	0.000140259	0.024394662	1.20895928
NOS3	0.485568048	7.093757202	4.989828447	0.000142395	0.024479592	1.19460956
SLC25A33	0.808825855	8.306416328	4.988231102	0.000142848	0.024479592	1.191588648
KDM4A	-0.414326105	8.074946655	-4.980409043	0.000145091	0.024657644	1.176791008
MT2P1	0.54493905	11.15369037	4.977264463	0.000146003	0.024657644	1.170840043
ARHGAP18	-0.557515829	8.154980011	-4.950828325	0.000153907	0.025647998	1.120763538
GNPDA1	0.460930042	8.151685451	4.950302854	0.000154068	0.025647998	1.119767314
SLC16A6	1.696187673	6.61321406	4.945311865	0.000155611	0.025721065	1.110303391
ZNF331	1.246288066	7.656925717	4.921898491	0.000163062	0.026762861	1.065867153
FZD7	1.142954385	9.387403818	4.900721643	0.000170117	0.027721579	1.025619623
ACTB	0.946475968	11.91502074	4.89731198	0.000171282	0.027721579	1.019134477
CPEB3	-0.428350913	9.775977617	-4.882606386	0.000176402	0.028353197	0.991149003
CRK	0.436467355	11.87763723	4.872053692	0.000180172	0.028760829	0.971051198
PPTC7	0.55679172	10.9800262	4.840632465	0.000191895	0.030423919	0.911132897
PDE7A	0.501883308	10.01370729	4.833107447	0.000194818	0.03067853	0.896766426
DIAPH1	0.423188323	9.375318062	4.821990805	0.000199219	0.031161009	0.875531237
BCAR1	0.518382722	7.986081334	4.816854707	0.000201286	0.031170596	0.865715478
FOSL2	0.890684588	9.354812434	4.815205657	0.000201955	0.031170596	0.862563296
PPP1R10	0.792768719	8.991188166	4.811265008	0.000203562	0.031211896	0.855029461
RNU6-742P	1.190557009	5.686948622	4.80547188	0.000205948	0.031371351	0.843950856
SLC19A2	0.662844149	11.26896775	4.801840261	0.000207458	0.031396218	0.837003945
WNT9A	1.310017868	8.289577913	4.787962307	0.000213335	0.032077387	0.81044337
MT4	0.49328426	7.012773468	4.750007168	0.000230298	0.03440595	0.737694175
PPARD	0.435987671	7.928017481	4.727811086	0.000240853	0.035753659	0.695078368
C14orf28	-0.674988857	6.86722073	-4.7040723	0.000252692	0.037273694	0.649442653
RRAD	0.966935691	10.09711285	4.671540657	0.000269893	0.039364574	0.586807822
IER5	1.499762139	9.669463664	4.670896494	0.000270245	0.039364574	0.585566481
TXNDC11	0.383885266	8.555491598	4.667450298	0.000272139	0.039394186	0.578924728
MT2A	0.586628724	11.21404853	4.652966384	0.000280247	0.040189318	0.550997085
ENAM	-0.982904051	6.953723167	-4.650009075	0.000281933	0.040189318	0.545292239
NAP1L5	0.479639422	7.363133028	4.648486453	0.000282805	0.040189318	0.542354655
TRIM45	-0.431269285	8.21865735	-4.635173414	0.000290548	0.04103942	0.516659998
PTTG1	0.677532815	6.338458137	4.62742112	0.000295156	0.04143921	0.501689634
IL6R	0.820088363	8.730262207	4.617789104	0.000300986	0.042004735	0.483081067
RN7SL698P	0.50850714	8.071075841	4.608118489	0.000306959	0.042583234	0.464388752
MT1H	0.684454477	7.833971568	4.594031989	0.000315876	0.043561021	0.437144663
SNORD24	0.634324721	6.254800319	4.567369577	0.000333488	0.045506621	0.385525797
SNORD14E	2.396545012	6.989485602	4.564704284	0.000335303	0.045506621	0.380362031
FCN3	0.338351405	6.296258651	4.562606264	0.000336738	0.045506621	0.376296835
PPRC1	0.498305873	7.416216624	4.561068325	0.000337795	0.045506621	0.373316609
IRS2	0.941014656	8.225001647	4.555386326	0.000341727	0.045771824	0.362304075
TRPM7	0.526857238	8.22694921	4.54231532	0.000350953	0.046738869	0.336959153
USP36	0.516576059	8.060856725	4.522535611	0.0003654	0.048386402	0.298575977
APEX1	0.335951213	10.28082438	4.5099677	0.000374894	0.049363154	0.274169044
C19orf12	0.4328765	9.192675064	4.506250319	0.00037775	0.049459812	0.266947152
SLC39A14	0.768572387	7.461834918	4.499960461	0.000382634	0.04973366	0.254724805
CPEB4	0.549885711	10.4352065	4.497110879	0.000384868	0.04973366	0.249186386
TNFRSF1A	0.406275239	8.805150576	4.495363795	0.000386244	0.04973366	0.245790416
SPRR2A	0.536048307	4.779960656	4.491823908	0.000389047	0.049819408	0.238908779
