# Supplementary material for: Skeletal Muscle Transcriptomic Comparison Between Men and Women in Response to Acute Sprint Exercise
Source: Front Genet. 2022 Jul 12;13:860815. doi: 10.3389/fgene.2022.860815 (PMC9315096; doi:10.3389/fgene.2022.860815)
Supplement: Supplementary file 4 [file Table6.XLSX]

## Sheet: TF
Term	Overlap	P-value	Adjusted P-value	Old P-value	Old Adjusted P-value	Odds Ratio	Combined Score	Genes
CREB1 CHEA	37/1444	7.623484188848008E-9	7.471014505071047E-7	0	0	3.3390044849643408	62.412779780031606	USP36;MIDN;PPP1R10;SLC3A2;ACTB;MNT;NFIL3;CHMP1B;XIRP1;CHAC1;CIC;PCNT;JUNB;IER2;SLC25A25;TRIM45;VPS18;EGR1;KDM4A;DUSP1;IFRD1;USP2;TSC22D2;FOS;JOSD1;FOSL2;NR4A1;DIAPH1;NR4A3;PDE10A;DDIT4;MAFF;FOSB;SIK1;CRK;SLC25A33;PPARD
NELFE ENCODE	14/234	3.2274849184316207E-8	1.5814676100314942E-6	0	0	7.423484848484849	128.04752366544793	EGR1;GADD45B;GADD45A;DUSP1;SLC20A1;FOS;ACTB;SLC7A5;EIF5;ZC3H12A;DDIT4;JUNB;IER5;SLC19A2
UBTF ENCODE	37/1631	1.7683881591703512E-7	5.7767346532898135E-6	0	0	2.9173538701163846	45.35909721898001	CSRNP1;AGPAT9;TXNDC11;IRS2;ETS2;FOXO1;PITPNC1;XPO4;MYC;TRPM7;CIC;IER5;IL6R;RELT;SLC25A25;SLC12A2;EGR1;PPTC7;GADD45A;DUSP1;FZD7;TSC22D2;IRF2BP2;JOSD1;SMAD7;FOSL2;VEGFA;KIAA0922;MAFF;BHLHE40;SIK2;CPEB3;LPIN1;CRK;OTUD1;SLC25A33;CPEB4
CEBPB ENCODE	10/144	8.143905569642961E-7	1.927539037283543E-5	0	0	8.540437348143007	119.7439841971274	MNT;AGPAT9;NFIL3;GADD45A;DDIT4;BHLHE40;CHAC1;IL6R;ACTB;TNFRSF1A
SMC3 ENCODE	29/1181	9.834382843283383E-7	1.927539037283543E-5	0	0	3.0711805555555554	42.481217316587056	MIDN;RRAD;ETS2;PITPNC1;NFIL3;MYC;PIM1;SLC16A6;IL6R;RELT;VPS18;EGR1;JUN;GADD45B;GADD45A;DUSP1;USP2;SYNJ2;WNT9A;VEGFA;DIAPH1;GNPDA1;DDIT4;BHLHE40;AGO2;SIK1;SIK2;CPEB3;PPARD
GATA1 CHEA	23/807	1.2623797554840799E-6	2.06188693395733E-5	0	0	3.5119208060582725	47.70070622272248	PPP1R15A;ST6GAL1;TRIM63;GADD45A;SLC20A1;NOS3;PDE4D;PRKAG2;FOS;ACTB;FOXO1;PITPNC1;FOSL2;SLC7A5;PDE10A;DDIT4;AGO2;PIM1;KCNQ4;ST3GAL5;JUNB;IER5;IL6R
GATA2 CHEA	22/772	2.1955569865056776E-6	3.038647496336039E-5	0	0	3.4958	45.54703965519039	PPP1R15A;MAP3K2;JUN;AGPAT9;GADD45A;SLC20A1;NOS3;IRF2BP2;SYNJ2;FOS;TNFRSF1A;SLC7A5;PIK3IP1;DDIT4;AGO2;PIM1;IER5;IL6R;MAP3K14;IER2;CPEB4;PPARD
TCF3 ENCODE	23/840	2.480528568437583E-6	3.038647496336039E-5	0	0	3.364225614496971	43.42219083452791	EGR1;CSRNP1;MIDN;GADD45B;GADD45A;DUSP1;SLC20A1;TSC22D2;IRF2BP2;NR1D2;ACTB;SMAD7;FOSL2;VEGFA;KIAA0922;EIF5;DDIT4;SIK1;CHAC1;PDE7A;JUNB;SLC25A33;ATF3
ZMIZ1 ENCODE	23/914	9.913614639421072E-6	1.0794824829591833E-4	0	0	3.072803506765771	35.40361758329548	EGR1;PPTC7;GADD45B;GADD45A;DUSP1;SLC20A1;TSC22D2;IRF2BP2;IRS2;ACTB;PITPNC1;VEGFA;SLC7A5;KIAA0922;PTTG1;MYC;DDIT4;CHAC1;JUNB;IER5;CRK;SLC25A33;IER2
STAT3 ENCODE	19/725	3.5918411447463865E-5	3.520004321851459E-4	0	0	3.1554945341420604	32.29415319572807	EGR1;KDM4A;JUN;GADD45A;DUSP1;SLC20A1;IRF2BP2;FOS;TNFRSF1A;DIAPH1;MT2A;MYC;CHMP1B;DDIT4;MAFF;BHLHE40;JUNB;APBB3;SLC19A2
CEBPD ENCODE	19/734	4.2416399458675415E-5	3.714274220871942E-4	0	0	3.114307778111459	31.354774380898135	PPP1R15A;MIDN;SLC38A1;JUN;GADD45B;GADD45A;DUSP1;FOS;ACTB;TNFRSF1A;NFIL3;MYC;DDIT4;BHLHE40;LONRF3;PCNT;JUNB;IER5;IL6R
RUNX1 CHEA	27/1294	4.548090882700338E-5	3.714274220871942E-4	0	0	2.5504850166764266	25.500304963428	MIDN;ARHGAP18;SLC3A2;ATOH8;PIM1;PCNT;JUNB;IER5;IL6R;PPARGC1A;FNIP2;RELT;IER2;MAP3K2;EGR1;SLC38A1;GADD45A;DUSP1;PDE4D;IRF2BP2;FOS;PDE10A;BHLHE40;RARA;SIK1;SLC25A33;CPEB4
USF2 ENCODE	22/965	6.920297576257486E-5	5.216839711332566E-4	0	0	2.7521871686108166	26.361733129961344	VPS18;USP36;PPP1R27;DUSP1;SLC20A1;USP2;NR1D2;PPRC1;NR3C2;SMAD7;MNT;LATS2;GNPDA1;APEX1;BHLHE40;ST3GAL5;TRPM7;IER5;OTUD1;SLC25A33;ATP6V1F;CPEB4
SMAD4 CHEA	16/584	9.128114190080644E-5	6.38967993305645E-4	0	0	3.2665874766672323	30.384380128192234	GADD45A;SLC20A1;SEMA6D;PDE4D;USP2;ETS2;FOXO1;CYR61;PITPNC1;SMAD7;EIF5;PDE10A;BHLHE40;LPIN1;MAP3K14;CPEB4
CHD1 ENCODE	17/655	1.0579327279869575E-4	6.911827156181455E-4	0	0	3.097368671036383	28.353385989057024	JUN;GADD45A;SLC20A1;SLC3A2;FOS;PITPNC1;SMAD7;DIAPH1;SLC7A5;POR;MNT;EIF5;DDIT4;AGO2;SLC16A6;JUNB;IER5
CTCF ENCODE	32/1790	1.6195718319722918E-4	9.919877470830286E-4	0	0	2.191581342434585	19.12851328316072	MIDN;ETS2;ACTB;CYR61;PITPNC1;MYC;PIM1;ST3GAL5;PCNT;IL6R;RELT;VPS18;EGR1;JUN;GADD45B;DUSP1;USP2;TSC22D2;SYNJ2;WNT9A;PPRC1;VEGFA;NR4A1;DIAPH1;GNPDA1;DDIT4;BHLHE40;AGO2;SIK2;CPEB3;CRK;PPARD
USF1 ENCODE	27/1423	2.202290780801508E-4	0.0012695558618738105	0	0	2.2987059802199834	19.35704052901946	USP36;SLC20A1;IRS2;NR3C2;MNT;ST3GAL5;LONRF3;TRPM7;IER5;VPS18;SLC38A1;PPP1R27;GADD45B;DUSP1;USP2;NR1D2;PPRC1;SMAD7;DIAPH1;LATS2;GNPDA1;APEX1;MAFF;BHLHE40;OTUD1;SLC25A33;CPEB4
SRF ENCODE	10/299	4.280165545635846E-4	0.0023303123526239606	0	0	3.9287438641667336	30.472707301559787	EGR1;NR4A3;CHMP1B;FOSB;FOS;JUNB;MAP3K14;ACTB;IER2;FOSL2
PML ENCODE	28/1596	5.90406227237776E-4	0.003045253172068529	0	0	2.116187384044527	15.733217788115288	PPP1R15A;MIDN;SLC20A1;TXNDC11;SLC3A2;MYC;ZC3H12A;SLC16A6;TRPM7;PCNT;JUNB;IER5;APBB3;SLC12A2;JUN;GADD45B;STARD7;GADD45A;DUSP1;TSC22D2;IRF2BP2;FOS;VEGFA;DIAPH1;POR;EIF5;SNORD24;DDIT4
TRIM28 CHEA	8/210	6.946585326902888E-4	0.0034038268101824155	0	0	4.464777512233982	32.46826458208261	EGR1;SLC7A5;JUN;GDNF;FZD7;PIM1;SLC3A2;HSPA1A
NFIC ENCODE	9/279	0.0010656067504823687	0.004965702284860068	0	0	3.7664739884393064	25.778542413949197	EGR1;MT2A;JUN;GADD45B;GADD45A;DUSP1;BHLHE40;ST3GAL5;FOS
E2F6 ENCODE	46/3245	0.001114749492519607	0.004965702284860068	0	0	1.7571529705974294	11.947103692260184	ZNF331;USP36;MIDN;SLC22A5;IRS2;SLC3A2;ETS2;PITPNC1;XPO4;MYC;PIM1;SLC16A6;STOM;LONRF3;TRPM7;IER5;IL6R;APBB3;FNIP2;IER2;SLC19A2;TRIM45;FN3K;SLC12A2;VPS18;ST6GAL1;SLC38A1;PPP1R27;STARD7;DUSP1;IRF2BP2;NR1D2;SYNJ2;FOS;SLC39A14;DIAPH1;SLC7A5;KIAA0922;PER3;PIK3IP1;BHLHE40;SIK2;PDE7A;MAP3K14;OTUD1;SLC25A33
SOX2 CHEA	16/775	0.0019687515809786666	0.008388593692865624	0	0	2.4203057288442307	15.079365478129105	GADD45B;GADD45A;DUSP1;FZD7;PDGFA;SLC3A2;FOS;SLC39A14;HDAC9;FOXO1;CYR61;SLC7A5;AGO2;SLC16A6;ALPK3;TEK
FOSL2 ENCODE	7/196	0.0021559984319298726	0.008803660263713646	0	0	4.154285714285714	25.5052427646065	MNT;EIF5;GADD45A;SLC20A1;IFRD1;BCAR1;FOSL2
EGR1 CHEA	9/315	0.0024438321802377036	0.009448374407558927	0	0	3.3172390343420606	19.950498881831134	EGR1;JUN;PER3;GADD45B;LONRF3;CPEB3;RELT;FOSL2;HSPA1A
NFE2L2 CHEA	19/1022	0.002506711577515634	0.009448374407558927	0	0	2.186599710072237	13.09507229383855	GABARAPL1;DUSP1;SEMA6D;FZD7;LPL;ARHGAP18;IRF2BP2;IRS2;NR1D2;HS3ST5;SYNJ2;ETS2;TNFRSF1A;VEGFA;GDNF;MAFF;PXDC1;SIK2;PPARD
TP53 CHEA	9/319	0.0026586874093194575	0.009650050596789143	0	0	3.273764683945553	19.41317162221626	LATS2;GDNF;RRAD;GADD45A;DDIT4;IRF2BP2;PRKAG2;IER5;ATF3
PPARG CHEA	12/535	0.003718494652928762	0.012944376646899208	0	0	2.604206500956023	14.569067526923975	POR;JUN;AGPAT9;PPP1R10;SLC20A1;DDIT4;LPL;IRS2;FOS;MAP3K14;ACTB;VEGFA
MAX ENCODE	31/2073	0.0038304788036742556	0.012944376646899208	0	0	1.7871584150067132	9.945117436514796	USP36;SLC20A1;SLC3A2;ETS2;MNT;XPO4;SLC16A6;TRPM7;JUNB;APBB3;SLC12A2;VPS18;ST6GAL1;SLC38A1;STARD7;DUSP1;USP2;ALG2;IRF2BP2;NR1D2;PPRC1;FOSL2;DIAPH1;SLC7A5;KIAA0922;PER3;PIK3IP1;APEX1;BHLHE40;OTUD1;SLC25A33
KLF4 CHEA	18/987	0.003969749806797415	0.012967849368871557	0	0	2.134976968964736	11.804399122632796	MIDN;PPP1R10;IFRD1;PDGFA;ADM;SLC3A2;FOS;ACTB;MNT;GNPDA1;MYC;ZC3H12A;PIM1;PMP22;JUNB;IER2;ATF3;SLC25A25
RFX5 ENCODE	12/559	0.005249387336374485	0.016594837385958048	0	0	2.4868480481772233	13.055066703802511	PPP1R15A;KDM4A;MIDN;PIK3IP1;GADD45A;MYC;USP2;DDIT4;FOSB;SIK1;JUNB;MAP3K14
STAT3 CHEA	6/177	0.005695165986871913	0.017441445834795233	0	0	3.916866028708134	20.242902348162048	GNPDA1;MYC;PDE4D;PIM1;FOS;SMAD7
ZC3H11A ENCODE	5/129	0.006559525622030711	0.019479803362394233	0	0	4.486513577546929	22.552972418319165	GNPDA1;GADD45B;NFIL3;MYC;AGO2
SUZ12 CHEA	25/1684	0.01028641247673239	0.029649071256463946	0	0	1.742953893643243	7.977380459719962	AGPAT9;RRAD;LPL;PRKAG2;ADM;CYR61;NFIL3;ATOH8;PXDC1;LONRF3;IER5;IL6R;JUN;SEMA6D;HS3ST5;KLHL40;FOSL2;NR4A3;LATS2;PDE10A;GDNF;MYOD1;PMP22;KCNQ4;ATF3
RAD21 ENCODE	20/1265	0.011351812478173528	0.031785074938885875	0	0	1.8417373196489661	8.247995632746571	VPS18;JUN;GADD45B;DUSP1;TSC22D2;WNT9A;ETS2;PITPNC1;VEGFA;NR4A1;DIAPH1;MYC;DDIT4;BHLHE40;AGO2;C19ORF12;SIK2;CPEB3;IL6R;PPARD
HNF4A ENCODE	20/1276	0.012389746835160685	0.033727644162381866	0	0	1.824526224738539	8.011286687028408	CSRNP1;MIDN;PPP1R27;STARD7;GADD45A;SLC20A1;TXNDC11;IRF2BP2;SYNJ2;SLC39A14;VEGFA;MIR1-1;SLC7A5;LATS2;PIM1;GTF2IRD1;JUNB;CRK;SLC25A33;SLC19A2
RELA ENCODE	10/484	0.013408096895026023	0.03469850051268425	0	0	2.3726817780394467	10.230758274772882	JUN;KIAA0922;GADD45B;SNORD24;BHLHE40;IRF2BP2;SLC3A2;JUNB;IER5;ACTB
ESR1 CHEA	5/154	0.0134545206069592	0.03469850051268425	0	0	3.7290031471580782	16.066186784714475	NFIL3;SLC16A6;PDK4;FOS;ACTB
SIN3A ENCODE	18/1131	0.015079986394512595	0.037893299145185494	0	0	1.8445532838077707	7.7367699798517915	SLC12A2;VPS18;GADD45A;DUSP1;USP2;SLC3A2;PPRC1;DIAPH1;POR;MNT;MYC;CHMP1B;APEX1;DDIT4;FOSB;LPIN1;JUNB;CPEB4
PPARD CHEA	7/285	0.01572436982894581	0.03852470608091724	0	0	2.8115107913669064	11.674921007139833	ZNF331;GADD45A;MYC;PMP22;PPRC1;SLC25A33;PPARD
BRCA1 ENCODE	40/3218	0.022337016263723797	0.05339091692304712	0	0	1.4749288683643713	5.606956922794986	PPP1R15A;CSRNP1;MIDN;ACTB;MNT;MYC;CHMP1B;PIM1;C14ORF28;JUNB;IER2;ATP6V1F;SLC12A2;EGR1;SLC38A1;JUN;GADD45B;STARD7;GADD45A;DUSP1;FZD7;USP2;TSC22D2;IRF2BP2;FOS;JOSD1;DIAPH1;POR;NR4A3;EIF5;SNORD24;APEX1;DDIT4;MAFF;BHLHE40;FOSB;SIK2;CPEB3;PDE7A;SLC25A33
FOXP2 ENCODE	5/178	0.023580643769269674	0.054946912392436445	0	0	3.2077659122824205	12.020554493749504	MNT;PIK3IP1;IRS2;JUNB;IER2
TRIM28 ENCODE	4/120	0.024109359519130277	0.054946912392436445	0	0	3.816737698566447	14.21794010198639	PPP1R15A;GADD45A;DUSP1;NOS3
TP63 CHEA	20/1399	0.029928316617985146	0.06665852337642146	0	0	1.6507757455303986	5.792489886840026	EGR1;KDM4A;PPP1R27;GADD45A;USP2;TSC22D2;FOXO1;PITPNC1;SMAD7;KIAA0922;RAET1E;PTTG1;ST3GAL5;STOM;TRPM7;GTF2IRD1;ITGB6;FILIP1L;IL6R;PPARD
VDR CHEA	3/76	0.032114248357937095	0.069556489505147	0	0	4.533175174102701	15.58712098859485	C14ORF28;TXNDC11;RELT
TAF7 ENCODE	11/640	0.032648964461599615	0.069556489505147	0	0	1.9624485166280832	6.715385276825566	EGR1;JUN;DUSP1;ZC3H12A;SLC16A6;IRF2BP2;SLC3A2;FOS;PCNT;JUNB;IER5
ZBTB7A ENCODE	28/2184	0.039043592912657084	0.08141004479660413	0	0	1.4894585933546973	4.830428147082584	CSRNP1;MIDN;ADM;ETS2;ACTB;PITPNC1;MYC;PIM1;ST3GAL5;C19ORF12;JUNB;RELT;IER2;EGR1;ST6GAL1;GADD45B;GADD45A;DUSP1;SYNJ2;PPRC1;VEGFA;NR4A1;EIF5;BHLHE40;AGO2;SIK1;GTF2IRD1;SIK2
BHLHE40 ENCODE	7/348	0.04041622048692637	0.082516450160808	0	0	2.284692082111437	7.330489554882134	USP36;SLC7A5;PIK3IP1;BHLHE40;TRPM7;NR1D2;SLC25A33
TCF3 CHEA	15/1006	0.04161444238519362	0.08322888477038724	0	0	1.7064055541792298	5.425188828357139	CSRNP1;DUSP1;FZD7;PDGFA;SLC3A2;JOSD1;SLC39A14;SMAD7;LATS2;MYC;DDIT4;BHLHE40;PIM1;CIC;PDE7A
RCOR1 ENCODE	11/702	0.056576679142669936	0.11089029111963307	0	0	1.7805959665202562	5.114153676424089	CSRNP1;MIDN;GADD45A;DUSP1;DDIT4;SLC16A6;SYNJ2;FOS;IL6R;MAP3K14;VEGFA
MYC ENCODE	20/1515	0.05960876514517463	0.11454233302406105	0	0	1.5131095420950493	4.266897262259757	USP36;SLC38A1;DUSP1;SLC20A1;USP2;IRF2BP2;NR1D2;SLC3A2;PPRC1;SLC39A14;VEGFA;DIAPH1;MNT;XPO4;APEX1;BHLHE40;SLC16A6;TRPM7;APBB3;SLC19A2
MYOD1 ENCODE	4/166	0.06532668786073542	0.12311568096830906	0	0	2.7265917602996255	7.439109253361989	SDC4;XIRP1;ITGB6;KLHL40
FOXA2 ENCODE	6/316	0.06944019906384867	0.1283988586463617	0	0	2.1453079178885632	5.72215694454491	PPP1R15A;MT2A;DUSP1;PDE4D;JUNB;CRK
NFYB ENCODE	42/3715	0.07310619547357523	0.1326742066001921	0	0	1.3186768309283965	3.4494504529453143	ZNF331;MIDN;SLC20A1;TXNDC11;ARHGAP18;IRS2;ACTB;FOXO1;NR3C2;MNT;NFIL3;MYC;PDK4;C14ORF28;STOM;CHAC1;CIC;PCNT;JUNB;IER5;APBB3;SLC25A25;SLC19A2;TRIM45;KDM4A;JUN;GADD45B;STARD7;GADD45A;USP2;NR1D2;NR4A3;EIF5;PER3;PIK3IP1;APEX1;DDIT4;FOSB;GTF2IRD1;MAP3K14;SLC25A33;PPARD
CREB1 ENCODE	27/2238	0.07758937791265931	0.1382501642807384	0	0	1.3871668052698385	3.546048827993655	ZNF331;PPP1R15A;USP36;CYR61;MNT;XPO4;CHMP1B;APBB3;VPS18;EGR1;GABARAPL1;DUSP1;USP2;TSC22D2;NR1D2;FOS;JOSD1;NAP1L5;NR4A3;FOSB;SIK1;SIK2;CPEB3;PDE7A;CRK;SLC25A33;PPARD
SPI1 CHEA	14/1056	0.10185303940237758	0.17824281895416078	0	0	1.5015994881637875	3.429990031933242	PRKAG2;SLC3A2;FOS;PPRC1;TNFRSF1A;POR;MNT;EIF5;PIK3IP1;CHMP1B;BHLHE40;STOM;JUNB;IER2
SALL4 CHEA	6/355	0.10612621210616209	0.18246261028778746	0	0	1.9017647824954416	4.265898434425151	EIF5;LATS2;SDC4;SLC20A1;SLC39A14;CYR61
PBX3 ENCODE	16/1269	0.11646026927124575	0.1953309711993231	0	0	1.4280906547178338	3.0706878096661345	PPP1R15A;KDM4A;GADD45B;STARD7;IRS2;ACTB;FOXO1;NR3C2;POR;EIF5;PER3;JUNB;IER5;MAP3K14;SLC25A25;TRIM45
FOXA1 ENCODE	4/205	0.11759721735469451	0.1953309711993231	0	0	2.1931913466375987	4.694503938850405	PPP1R15A;SYNJ2;FOS;PCNT
AR CHEA	14/1095	0.1257461691423348	0.20538540959914683	0	0	1.4444187480727722	2.994987735394366	PPTC7;GADD45B;SEMA6D;PDE4D;PRKAG2;IRS2;HDAC9;PITPNC1;NR3C2;PDE10A;TRPM7;CPEB3;PDE7A;IP6K3
ZNF384 ENCODE	10/730	0.13024537060780536	0.20924666097647418	0	0	1.5421511627906976	3.14342090837278	CSRNP1;MIDN;GADD45B;MYC;ARHGAP18;SIK2;CPEB3;ACTB;SMAD7;FOSL2
STAT5A ENCODE	4/233	0.16344121825844493	0.2580119960653164	0	0	1.922280555419263	3.4818303736210874	PPP1R15A;EGR1;GADD45A;DDIT4
ATF2 ENCODE	31/2852	0.16586485461341768	0.2580119960653164	0	0	1.23695509788225	2.2222912031062325	PPP1R15A;CSRNP1;USP36;MNT;MYC;IER5;APBB3;EGR1;SLC38A1;GABARAPL1;JUN;GADD45B;DUSP1;ALG2;NR1D2;FOS;JOSD1;FOSL2;DIAPH1;POR;NR4A3;EIF5;PIK3IP1;SNORD24;APEX1;DDIT4;MAFF;FOSB;CPEB3;PDE7A;CRK
SUZ12 ENCODE	2/105	0.24774474560580587	0.37935914170889024	0	0	2.126752966558792	2.9675781811626423	MT1JP;LONRF3
MYC CHEA	7/573	0.26744301995804903	0.40322178393675084	0	0	1.360565371024735	1.7943799318466216	MIDN;MNT;EIF5;SLC3A2;IER2;ATP6V1F;SLC19A2
ZKSCAN1 ENCODE	2/120	0.2982827834200126	0.4429047390175944	0	0	1.8549905838041432	2.244006789473916	AGO2;LPIN1
FOS ENCODE	7/637	0.3603577539873912	0.527090446130811	0	0	1.2182857142857142	1.243453036095512	KDM4A;EIF5;GADD45A;APEX1;GTF2IRD1;SLC25A25;FOSL2
TAF1 ENCODE	32/3346	0.4088715441901325	0.5892560489798968	0	0	1.0624180245423456	0.9501780703789701	USP36;SLC20A1;SLC3A2;ACTB;XPO4;MYC;CHMP1B;TRPM7;PCNT;JUNB;IER5;IER2;SLC19A2;SLC12A2;SLC38A1;JUN;GADD45B;STARD7;GADD45A;DUSP1;TSC22D2;ALG2;IRF2BP2;FOS;PPRC1;POR;EIF5;SNORD24;APEX1;DDIT4;CRK;CPEB4
ETS1 ENCODE	2/156	0.41612609127888117	0.591019665874353	0	0	1.4187590187590187	1.2439210327179953	JUNB;CRK
POU5F1 CHEA	3/261	0.42485300889737637	0.5930734273733721	0	0	1.2706249187995322	1.087670217761366	DIAPH1;PDGFA;SLC39A14
IRF1 ENCODE	3/263	0.42967564636234107	0.5930734273733721	0	0	1.260721959604641	1.0649629358869779	MT2A;JUN;SLC3A2
BCL3 ENCODE	3/273	0.45356523695472983	0.6173526836328267	0	0	1.2134078212290502	0.9593398413709039	BHLHE40;NR1D2;ACTB
SP1 ENCODE	7/707	0.464531069103216	0.6236170516728106	0	0	1.0924571428571428	0.8376162083546156	KDM4A;POR;MNT;PIM1;PCNT;SLC25A25;NR3C2
HDAC2 ENCODE	2/175	0.47435391837259655	0.6281984324393847	0	0	1.2617212588310853	0.9409936991049325	DDIT4;SYNJ2
NFYA ENCODE	21/2250	0.4856556688209067	0.6345900739259848	0	0	1.0292585873954005	0.7433875794896407	KDM4A;JUN;STARD7;GADD45A;ACTB;FOXO1;NR3C2;MNT;EIF5;PER3;PIK3IP1;MYC;DDIT4;FOSB;CHAC1;PCNT;IER5;MAP3K14;SLC25A25;SLC19A2;TRIM45
CBX3 ENCODE	1/81	0.5238224810926583	0.6672615254533942	0	0	1.363121546961326	0.8813977027415817	NOS3
E2F1 CHEA	8/859	0.5242769128562383	0.6672615254533942	0	0	1.0247308778043411	0.661704874767432	DIAPH1;MNT;PPP1R27;SDC4;SLC20A1;MYC;SLC3A2;SLC25A33
EGR1 ENCODE	5/537	0.5422857159013127	0.6813333353631877	0	0	1.024064398283845	0.6266887690159401	DIAPH1;GADD45B;NR1D2;CPEB3;IER2
KAT2A ENCODE	1/90	0.5615861868444832	0.6966512191235361	0	0	1.2247191011235956	0.7066507018943279	EGR1
FOXM1 ENCODE	1/95	0.5812630643726426	0.7071413705116149	0	0	1.1592805924532739	0.6289698254595328	PTTG1
YY1 CHEA	3/332	0.5844739899126612	0.7071413705116149	0	0	0.9928002581039548	0.5331764278035572	DIAPH1;PPP1R10;CPEB4
NANOG CHEA	5/595	0.6334368383818436	0.7570342702612277	0	0	0.9206166810303552	0.420348961345764	PIM1;PDGFA;ITGB6;SLC39A14;CYR61
SPI1 ENCODE	13/1540	0.6518018518517302	0.7695973672466212	0	0	0.9214145383104125	0.3943789408821651	PPP1R15A;NR1D2;POR;MNT;KIAA0922;EIF5;CHMP1B;SLC16A6;GTF2IRD1;IER5;IL6R;MAP3K14;SLC25A25
BCLAF1 ENCODE	7/851	0.6603440936634902	0.7704014426074053	0	0	0.8992417061611374	0.3731801156409092	EGR1;JUN;GADD45A;BHLHE40;SLC3A2;PPRC1;JUNB
IRF8 CHEA	1/121	0.670271293390602	0.7727833735562234	0	0	0.9069060773480663	0.36282839297969377	MNT
FLI1 ENCODE	5/650	0.7089569541836093	0.8078811803487641	0	0	0.8397056891341479	0.2888255615778771	USP36;PPP1R10;TXNDC11;IER2;CPEB4
REST CHEA	10/1280	0.7349859564124064	0.8279152152691474	0	0	0.8491118842702802	0.26144484955750114	NR4A1;SEMA6D;MYOD1;ZC3H12A;FOSB;SIK1;ADM;SIK2;IL6R;SLC25A33
ZBTB33 ENCODE	5/702	0.7697881146450616	0.8501400930503694	0	0	0.7749515680600475	0.20275831105388675	PPP1R15A;SLC12A2;EIF5;SNORD24;MAFF
E2F4 ENCODE	5/710	0.778237384299114	0.8501400930503694	0	0	0.765837240052891	0.19201353121176878	MYC;PIM1;SLC3A2;PCNT;IER2
TCF7L2 ENCODE	4/583	0.7807409017809516	0.8501400930503694	0	0	0.7466961634744135	0.18481621307405702	ATOH8;PIM1;MT1X;ACTB
EZH2 ENCODE	2/338	0.8157295092379537	0.8784779330254886	0	0	0.6442460317460318	0.13121517590130122	KDM4A;HDAC9
IRF3 ENCODE	4/663	0.8573977216223897	0.9133149643368934	0	0	0.6533221939949873	0.10051582916790328	EIF5;STARD7;SLC25A25;NR3C2
SP2 ENCODE	6/994	0.8941629172155346	0.9422361923346494	0	0	0.6497285609127714	0.07268337099898511	KDM4A;EIF5;STARD7;PCNT;SLC25A25;NR3C2
SIX5 ENCODE	6/1094	0.9373063621446502	0.9771917392571886	0	0	0.586877506684492	0.03799743670583424	ZNF331;NOS3;CPEB3;PPRC1;CRK;CPEB4
NRF1 ENCODE	11/1882	0.9616218337991806	0.9919888390770496	0	0	0.6170418920988557	0.024147323428330914	KDM4A;PPP1R27;PPTC7;STARD7;C14ORF28;FOSB;SLC3A2;PCNT;MAP3K14;CRK;ATP6V1F
YY1 ENCODE	15/2753	0.9921935267952778	0.9999769611344869	0	0	0.5603110798126173	0.004391215772908551	PPTC7;STARD7;SLC20A1;TSC22D2;SLC3A2;PPRC1;MNT;EIF5;XPO4;SNORD24;PCNT;CRK;APBB3;IER2;CPEB4
ELF1 ENCODE	10/2483	0.9994414428780286	0.9999769611344869	0	0	0.40777607462925175	2.2782986457540143E-4	ZNF331;VPS18;DIAPH1;USP36;CHMP1B;C14ORF28;IRF2BP2;JUNB;IER2;CPEB4
GABPA ENCODE	5/2082	0.9999769611344869	0.9999769611344869	0	0	0.24128945213788902	5.5590992754593696E-6	DIAPH1;JUNB;CRK;IER2;CPEB4

## Sheet: BP
Term	Overlap	P-value	Adjusted P-value	Old P-value	Old Adjusted P-value	Odds Ratio	Combined Score	Genes
positive regulation of transcription, DNA-templated (GO:0045893)	34/1183	1.9885821106201136E-9	3.1028641231375835E-6	0	0	3.732658245713076	74.78695816483759	CSRNP1;ETS2;FOXO1;NFIL3;MYC;ZC3H12A;ATOH8;JUNB;IER5;PPARGC1A;IER2;TRIM45;MAP3K2;EGR1;JUN;FZD7;NR1D2;FOS;PPRC1;SMAD7;FOSL2;TNFRSF1A;VEGFA;NR4A1;NR4A3;GDNF;MYOD1;APEX1;MAFF;AGO2;RARA;LPIN1;ATF3;PPARD
positive regulation of transcription by RNA polymerase II (GO:0045944)	29/908	3.5644619450173276E-9	3.1028641231375835E-6	0	0	4.0838965848000175	79.44098845614221	CSRNP1;FOXO1;MYC;ZC3H12A;ATOH8;JUNB;IER5;PPARGC1A;IER2;EGR1;JUN;NR1D2;FOS;PPRC1;SMAD7;FOSL2;TNFRSF1A;VEGFA;NR4A1;NR4A3;GDNF;MYOD1;APEX1;MAFF;AGO2;RARA;LPIN1;ATF3;PPARD
regulation of transcription by RNA polymerase II (GO:0006357)	46/2206	4.869917608824704E-8	2.8261755189879367E-5	0	0	2.7650735294117648	46.557212359017704	CSRNP1;HDAC9;ETS2;FOXO1;NR3C2;MNT;NFIL3;MYC;ZC3H12A;ATOH8;CIC;JUNB;IER5;PPARGC1A;FNIP2;IER2;EGR1;JUN;GADD45A;IFRD1;USP2;IRF2BP2;NR1D2;FOS;PPRC1;SMAD7;FOSL2;TNFRSF1A;VEGFA;NR4A1;NR4A3;PER3;GDNF;MYOD1;APEX1;MAFF;BHLHE40;AGO2;RARA;FOSB;GTF2IRD1;CPEB3;LPIN1;CRK;ATF3;PPARD
negative regulation of transcription by RNA polymerase II (GO:0000122)	23/684	6.96014770301048E-8	3.029404287735311E-5	0	0	4.19234245806335	69.09181623505938	JUN;GADD45A;USP2;IRF2BP2;NR1D2;HDAC9;ETS2;SMAD7;VEGFA;MNT;NR4A3;PER3;NFIL3;MYC;BHLHE40;RARA;FOSB;GTF2IRD1;CPEB3;FNIP2;ATF3;PPARD;HSPA1A
cellular response to cadmium ion (GO:0071276)	6/27	1.3203069327653733E-7	4.59730873988903E-5	0	0	32.13798701298701	509.073151548355	MT2A;JUN;MT1X;MT1H;FOS;MT4
response to cadmium ion (GO:0046686)	6/29	2.0869956104528622E-7	6.055765596330722E-5	0	0	29.340415019762847	451.3251234887348	MT2A;JUN;MT1X;MT1H;FOS;MT4
negative regulation of transcription, DNA-templated (GO:0045892)	26/948	4.957396426362637E-7	1.232975311185336E-4	0	0	3.415762834417932	49.58736332671813	HDAC9;ETS2;FOXO1;MNT;NFIL3;MYC;ATOH8;CIC;FNIP2;KDM4A;JUN;GADD45A;USP2;IRF2BP2;NR1D2;SMAD7;VEGFA;NR4A3;PER3;BHLHE40;RARA;FOSB;GTF2IRD1;CPEB3;ATF3;PPARD
cellular response to oxygen-containing compound (GO:1901701)	14/323	1.6289235340509442E-6	3.5449448409783675E-4	0	0	5.261326860841424	70.12081341234526	EGR1;JUN;FZD7;LPL;FOS;WNT9A;ACTB;FOXO1;NR4A3;MYOD1;ZC3H12A;PDK4;CPEB3;CPEB4
cellular response to insulin stimulus (GO:0032869)	9/129	2.8176063895852643E-6	5.450503026964384E-4	0	0	8.539595375722543	109.13280803507102	PDK4;IRS2;LPIN1;SLC39A14;HDAC9;SLC25A33;FOXO1;BCAR1;ATP6V1F
cellular zinc ion homeostasis (GO:0006882)	5/28	4.897537360466444E-6	8.526612544572079E-4	0	0	24.312208302628346	297.2599750326277	MT2A;MT1X;MT1H;MT4;SLC39A14
cellular response to peptide hormone stimulus (GO:0071375)	8/106	5.687588059554362E-6	9.001900737894677E-4	0	0	9.251700680272108	111.7348641870718	NR4A1;NR4A3;IRS2;LPIN1;SLC39A14;HDAC9;SLC25A33;FOXO1
zinc ion homeostasis (GO:0055069)	5/30	6.997495815971731E-6	0.001015220017967232	0	0	22.36497175141243	265.4712801351241	MT2A;MT1X;MT1H;MT4;SLC39A14
regulation of fatty acid oxidation (GO:0046320)	4/16	1.1085022823467957E-5	0.0014845403642813626	0	0	37.08988764044944	423.1924896660966	NR4A3;PDK4;PRKAG2;PPARGC1A
cellular response to starvation (GO:0009267)	9/158	1.4714440470839022E-5	0.0018298457756950528	0	0	6.8674011715870735	76.41138351843614	GABARAPL1;ZC3H12A;PDK4;PRKAG2;SIK1;SIK2;FOXO1;ATP6V1F;CPEB4
cellular response to zinc ion (GO:0071294)	4/18	1.837390490652668E-5	0.002132597896150863	0	0	31.78812199036918	346.6360910520617	MT2A;MT1X;MT1H;MT4
regulation of p38MAPK cascade (GO:1900744)	5/37	2.0328225324722218E-5	0.002211965018146336	0	0	17.466454802259886	188.69884843082403	GADD45B;DUSP1;GADD45A;ZC3H12A;VEGFA
cellular response to copper ion (GO:0071280)	4/19	2.310852976308315E-5	0.0023665853127957507	0	0	29.66741573033708	316.7088228777895	MT2A;MT1X;MT1H;MT4
negative regulation of peptidyl-serine phosphorylation (GO:0033137)	4/21	3.517806677402843E-5	0.0033647711323098986	0	0	26.174487772637146	268.42166951071954	GADD45A;PDE4D;DDIT4;SMAD7
cellular response to cytokine stimulus (GO:0071345)	15/482	3.6720649921819685E-5	0.0033647711323098986	0	0	3.721871033094411	38.00838452031322	SLC12A2;EGR1;DUSP1;MT1X;FOS;FOXO1;TNFRSF1A;VEGFA;MT2A;MYC;ZC3H12A;PIM1;JUNB;IL6R;CRK
cellular response to glucose starvation (GO:0042149)	5/43	4.2952403474355005E-5	0.003591618491702571	0	0	14.704133214391913	147.8562050819751	ZC3H12A;PRKAG2;SIK1;SIK2;CPEB4
transcription initiation from RNA polymerase II promoter (GO:0006367)	8/140	4.3322221898767376E-5	0.003591618491702571	0	0	6.856844305120167	68.88965087205699	NR4A1;NR4A3;RARA;NR1D2;PPARGC1A;HDAC9;NR3C2;PPARD
response to copper ion (GO:0046688)	4/23	5.131197286134313E-5	0.003896988565532159	0	0	23.416913069189828	231.3025830904144	MT2A;MT1X;MT1H;MT4
insulin receptor signaling pathway (GO:0008286)	6/73	5.369460664536207E-5	0.003896988565532159	0	0	10.049694708276798	98.81058817517932	PDK4;IRS2;SLC39A14;FOXO1;BCAR1;ATP6V1F
regulation of pri-miRNA transcription by RNA polymerase II (GO:1902893)	5/45	5.3720692459949346E-5	0.003896988565532159	0	0	13.967514124293785	137.32458036347367	EGR1;JUN;ATOH8;FOS;PPARD
positive regulation of p38MAPK cascade (GO:1900745)	4/24	6.113815032932392E-5	0.0042576607889341185	0	0	22.24494382022472	215.82877556396983	GADD45B;GADD45A;ZC3H12A;VEGFA
positive regulation of nucleic acid-templated transcription (GO:1903508)	15/511	7.105571913372076E-5	0.004758000269684917	0	0	3.4990100444272745	33.42270564120852	MAP3K2;EGR1;JUN;FZD7;NR1D2;FOS;ETS2;FOXO1;NFIL3;MYC;ATOH8;RARA;PPARGC1A;PPARD;TRIM45
transmembrane receptor protein tyrosine kinase signaling pathway (GO:0007169)	13/404	8.794525767934818E-5	0.005670840504435007	0	0	3.82195553806807	35.69246312502161	PDGFA;IRS2;SLC39A14;ACTB;FOXO1;VEGFA;NR4A3;DDIT4;PDK4;TEK;CRK;BCAR1;ATP6V1F
entrainment of circadian clock by photoperiod (GO:0043153)	4/27	9.884651694266058E-5	0.0061461352141847165	0	0	19.34049829018075	178.3569582167981	PER3;USP2;BHLHE40;SIK1
regulation of transcription, DNA-templated (GO:0006355)	38/2244	1.1088862158629127E-4	0.006630058886341118	0	0	2.1068046741210837	19.186637026206476	ZNF331;CSRNP1;HDAC9;ETS2;FOXO1;NR3C2;MNT;NFIL3;MYC;ATOH8;CIC;JUNB;PPARGC1A;APBB3;TRIM45;MAP3K2;EGR1;KDM4A;JUN;FZD7;IFRD1;IRF2BP2;NR1D2;FOS;SMAD7;FOSL2;VEGFA;NR4A1;NR4A3;MYOD1;MAFF;BHLHE40;RARA;FOSB;GTF2IRD1;CRK;ATF3;PPARD
photoperiodism (GO:0009648)	4/28	1.1450479814751597E-4	0.006630058886341118	0	0	18.53370786516854	168.1914311643074	PER3;USP2;BHLHE40;SIK1
response to insulin (GO:0032868)	6/84	1.1805389171543633E-4	0.006630058886341118	0	0	8.627622377622378	78.03140320837241	IRS2;LPIN1;SLC39A14;HDAC9;SLC25A33;FOXO1
response to zinc ion (GO:0010043)	4/29	1.3188579126703585E-4	0.007096631429359842	0	0	17.791460674157303	158.9413345494542	MT2A;MT1X;MT1H;MT4
positive regulation of endothelial cell migration (GO:0010595)	6/86	1.3451397884484478E-4	0.007096631429359842	0	0	8.411079545454545	74.97503775448871	NOS3;ZC3H12A;ATOH8;TEK;BCAR1;VEGFA
cellular response to oxidative stress (GO:0034599)	7/125	1.488215883120201E-4	0.007517335234068981	0	0	6.677966101694915	58.851328324722004	JUN;ZC3H12A;FOS;PPARGC1A;FOXO1;HSPA1B;HSPA1A
positive regulation of fatty acid oxidation (GO:0046321)	3/12	1.5350349167524363E-4	0.007517335234068981	0	0	36.88826815642458	323.94492275397914	NR4A3;IRS2;PPARGC1A
DNA-templated transcription, initiation (GO:0006352)	8/168	1.5544173947529196E-4	0.007517335234068981	0	0	5.648850574712644	49.53612394131089	NR4A1;NR4A3;RARA;NR1D2;PPARGC1A;HDAC9;NR3C2;PPARD
cellular response to metal ion (GO:0071248)	7/131	1.9899370596005662E-4	0.009363460596661042	0	0	6.352903225806451	54.140949228655145	SLC12A2;MT2A;JUN;MT1X;MT1H;FOS;MT4
cellular transition metal ion homeostasis (GO:0046916)	6/96	2.4608750917140077E-4	0.010907106928040212	0	0	7.472727272727273	62.09704363102044	MT2A;MYC;MT1X;MT1H;MT4;SLC39A14
positive regulation of pri-miRNA transcription by RNA polymerase II (GO:1902895)	4/34	2.4854403573128844E-4	0.010907106928040212	0	0	14.822471910112359	123.02489411882841	EGR1;JUN;ATOH8;FOS
response to chemokine (GO:1990868)	3/14	2.5059407071890207E-4	0.010907106928040212	0	0	30.17826307770442	250.22838499813767	SLC12A2;DUSP1;ZC3H12A
regulation of gene expression (GO:0010468)	22/1079	3.3674097598420023E-4	0.014102094606827521	0	0	2.440527436140019	19.514937041631597	ZNF331;EGR1;USP36;KDM4A;NOS3;FZD7;NR1D2;VEGFA;SLC7A5;GDNF;NFIL3;MYC;MYOD1;ZC3H12A;BHLHE40;AGO2;ATOH8;GTF2IRD1;PPARGC1A;APBB3;HSPA1B;HSPA1A
nitrogen compound transport (GO:0071705)	7/143	3.4019986989474783E-4	0.014102094606827521	0	0	5.788823529411765	46.22941307058313	SLC12A2;SLC7A5;SLC38A1;SLC22A5;CHMP1B;SLC3A2;SLC19A2
platelet-derived growth factor receptor signaling pathway (GO:0048008)	3/16	3.8039591622809676E-4	0.015051574776207194	0	0	25.532874946282767	201.05346517440978	NR4A3;PDGFA;BCAR1
positive regulation of small molecule metabolic process (GO:0062013)	3/16	3.8039591622809676E-4	0.015051574776207194	0	0	25.532874946282767	201.05346517440978	ADM;IRS2;PPARD
regulation of cell cycle (GO:0051726)	10/296	3.9547591334153316E-4	0.015300523669502427	0	0	3.9705643194015288	31.111041757283527	PPP1R15A;NR4A1;JUN;GADD45B;GADD45A;DUSP1;MYC;RARA;SIK1;JUNB
cellular response to fatty acid (GO:0071398)	3/17	4.588256536957892E-4	0.01736555354531237	0	0	23.707901037509977	182.23884816346188	ZC3H12A;PDK4;LPL
regulation of fatty acid metabolic process (GO:0019217)	3/18	5.469165717946331E-4	0.01983711982280117	0	0	22.126256983240225	166.19505756471946	PDK4;PRKAG2;PPARD
positive regulation of fatty acid metabolic process (GO:0045923)	3/18	5.469165717946331E-4	0.01983711982280117	0	0	22.126256983240225	166.19505756471946	NR4A3;PPARGC1A;PPARD
regulation of cell population proliferation (GO:0042127)	17/764	6.309854837133816E-4	0.022023007875885296	0	0	2.630376049653158	19.381209672828508	JUN;NOS3;PDGFA;IRS2;WNT9A;VEGFA;MNT;NR4A3;GDNF;MYC;RARA;JUNB;IER5;IL6R;SLC25A33;HSPA1B;HSPA1A
regulation of mitotic spindle assembly (GO:1901673)	3/19	6.451311899311603E-4	0.022023007875885296	0	0	20.74231843575419	152.3742507743501	CHMP1B;HSPA1B;HSPA1A
response to fatty acid (GO:0070542)	3/19	6.451311899311603E-4	0.022023007875885296	0	0	20.74231843575419	152.3742507743501	PDK4;LPL;FOXO1
cation transmembrane transport (GO:0098655)	4/44	6.778032033187189E-4	0.022693372634190186	0	0	11.11123595505618	81.07483952912335	SLC7A5;SLC22A5;SLC3A2;TRPM7
regulation of protein modification by small protein conjugation or removal (GO:1903320)	3/20	7.539172012561617E-4	0.024482677580283226	0	0	19.521196187972397	140.36185159298932	EGR1;HSPA1B;HSPA1A
negative regulation of gene expression (GO:0010629)	10/322	7.593708152414096E-4	0.024482677580283226	0	0	3.6348389982110914	26.109122464931165	SLC7A5;KDM4A;ZC3H12A;AGO2;ATOH8;CPEB3;HDAC9;HSPA1B;VEGFA;HSPA1A
cellular response to erythropoietin (GO:0036018)	2/5	8.088444396722006E-4	0.024705231043321077	0	0	73.38888888888889	522.5218396347041	MT2A;MT1X
regulation of glomerular mesangial cell proliferation (GO:0072124)	2/5	8.088444396722006E-4	0.024705231043321077	0	0	73.38888888888889	522.5218396347041	PDGFA;IL6R
positive regulation of nucleotide-binding oligomerization domain containing signaling pathway (GO:0070426)	2/5	8.088444396722006E-4	0.024705231043321077	0	0	73.38888888888889	522.5218396347041	HSPA1B;HSPA1A
positive regulation of epithelial cell proliferation (GO:0050679)	6/123	9.219136058546092E-4	0.027673303237808183	0	0	5.740384615384615	40.11988699942412	NR4A1;NR4A3;MYC;FZD7;TEK;VEGFA
cellular response to mechanical stimulus (GO:0071260)	4/49	0.001021173549166372	0.030133273713536506	0	0	9.874157303370787	68.00137391418077	MAP3K2;GADD45A;MAP3K14;TNFRSF1A
negative regulation of extrinsic apoptotic signaling pathway in absence of ligand (GO:2001240)	3/23	0.0011479639453681003	0.03087727745029744	0	0	16.59050279329609	112.3138115804315	GDNF;HSPA1B;HSPA1A
negative regulation of signal transduction in absence of ligand (GO:1901099)	3/23	0.0011479639453681003	0.03087727745029744	0	0	16.59050279329609	112.3138115804315	GDNF;HSPA1B;HSPA1A
negative regulation of protein ubiquitination (GO:0031397)	4/51	0.0011875529572494825	0.03087727745029744	0	0	9.453024145350227	63.67425126059548	KLHL40;HSPA1B;SMAD7;HSPA1A
positive regulation of fat cell differentiation (GO:0045600)	4/51	0.0011875529572494825	0.03087727745029744	0	0	9.453024145350227	63.67425126059548	ZC3H12A;PIM1;LPL;PPARD
cellular heat acclimation (GO:0070370)	2/6	0.0012060050928318358	0.03087727745029744	0	0	55.03888888888889	369.88565819815506	HSPA1B;HSPA1A
regulation of nucleotide-binding oligomerization domain containing 2 signaling pathway (GO:0070432)	2/6	0.0012060050928318358	0.03087727745029744	0	0	55.03888888888889	369.88565819815506	HSPA1B;HSPA1A
regulation of type B pancreatic cell proliferation (GO:0061469)	2/6	0.0012060050928318358	0.03087727745029744	0	0	55.03888888888889	369.88565819815506	NR4A1;NR4A3
heat acclimation (GO:0010286)	2/6	0.0012060050928318358	0.03087727745029744	0	0	55.03888888888889	369.88565819815506	HSPA1B;HSPA1A
leucine transport (GO:0015820)	2/6	0.0012060050928318358	0.03087727745029744	0	0	55.03888888888889	369.88565819815506	SLC7A5;SLC3A2
apoptotic process (GO:0006915)	8/231	0.001283842813468016	0.03151271875159953	0	0	4.039997938250606	26.897892175611563	PPP1R15A;CSRNP1;GADD45A;MYC;DDIT4;RELT;FOXO1;PPARD
protein stabilization (GO:0050821)	7/179	0.0012855073836302788	0.03151271875159953	0	0	4.568837209302326	30.412929934210865	USP36;PER3;USP2;PPARGC1A;HSPA1B;SMAD7;HSPA1A
cardiac muscle cell differentiation (GO:0055007)	3/24	0.0013032255888082514	0.03151271875159953	0	0	15.799680766161213	104.95590263238465	ALPK3;SIK1;VEGFA
regulation of monooxygenase activity (GO:0032768)	3/24	0.0013032255888082514	0.03151271875159953	0	0	15.799680766161213	104.95590263238465	POR;GDNF;NOS3
regulation of endothelial cell migration (GO:0010594)	5/89	0.0013224862371124784	0.03154039094264144	0	0	6.636400322841001	43.98766602806585	ZC3H12A;ATOH8;TEK;BCAR1;VEGFA
energy derivation by oxidation of organic compounds (GO:0015980)	3/25	0.0014710842949236169	0.0341385193095295	0	0	15.080751650584054	98.35297554164488	NR4A3;MYC;PPARGC1A
regulation of spindle assembly (GO:0090169)	3/25	0.0014710842949236169	0.0341385193095295	0	0	15.080751650584054	98.35297554164488	CHMP1B;HSPA1B;HSPA1A
negative regulation of protein modification by small protein conjugation or removal (GO:1903321)	4/55	0.0015756490498039435	0.0341385193095295	0	0	8.709847984137475	56.20541547759259	KLHL40;HSPA1B;SMAD7;HSPA1A
negative regulation of apoptotic process (GO:0043066)	12/485	0.001671205883635704	0.0341385193095295	0	0	2.8869543589105833	18.45979193220088	GDNF;MYC;ZC3H12A;PIM1;PDK4;TEK;PPARGC1A;FOXO1;HSPA1B;CPEB4;VEGFA;HSPA1A
regulation of ketone biosynthetic process (GO:0010566)	2/7	0.001678308143612951	0.0341385193095295	0	0	44.028888888888886	281.3432373218796	EGR1;PPTC7
regulation of striated muscle cell differentiation (GO:0051153)	2/7	0.001678308143612951	0.0341385193095295	0	0	44.028888888888886	281.3432373218796	SIK1;HDAC9
negative regulation of cytoplasmic translation (GO:2000766)	2/7	0.001678308143612951	0.0341385193095295	0	0	44.028888888888886	281.3432373218796	CPEB3;CPEB4
negative regulation of stress-activated protein kinase signaling cascade (GO:0070303)	2/7	0.001678308143612951	0.0341385193095295	0	0	44.028888888888886	281.3432373218796	MYC;FOXO1
negative regulation of T-helper 17 type immune response (GO:2000317)	2/7	0.001678308143612951	0.0341385193095295	0	0	44.028888888888886	281.3432373218796	ZC3H12A;SMAD7
positive regulation of interleukin-5 production (GO:0032754)	2/7	0.001678308143612951	0.0341385193095295	0	0	44.028888888888886	281.3432373218796	PDE4D;RARA
positive regulation of microtubule nucleation (GO:0090063)	2/7	0.001678308143612951	0.0341385193095295	0	0	44.028888888888886	281.3432373218796	HSPA1B;HSPA1A
positive regulation of trophoblast cell migration (GO:1901165)	2/7	0.001678308143612951	0.0341385193095295	0	0	44.028888888888886	281.3432373218796	AGO2;VEGFA
positive regulation of epithelial cell migration (GO:0010634)	5/94	0.0016863369676160462	0.0341385193095295	0	0	6.2619818447279885	39.98398504146938	ZC3H12A;ATOH8;TEK;BCAR1;VEGFA
carboxylic acid transport (GO:0046942)	4/57	0.0017993787912729637	0.0360082583403015	0	0	8.380326478694085	52.96629300468801	SLC7A5;SLC38A1;SLC16A6;SLC3A2
L-alpha-amino acid transmembrane transport (GO:1902475)	3/27	0.0018460376815523732	0.03652217731343957	0	0	13.822625698324023	87.00947177574088	SLC7A5;SLC38A1;SLC3A2
fat cell differentiation (GO:0045444)	4/58	0.0019191011782446678	0.03754106911599962	0	0	8.224719101123595	51.45300656250143	NR4A1;NR4A3;PPARGC1A;FOXO1
protein phosphorylation (GO:0006468)	12/496	0.0020132435997276084	0.03803941641170465	0	0	2.8197374817695673	17.50495320105132	LATS2;MYOD1;PIM1;PDK4;RARA;PRKAG2;SIK1;SIK2;TEK;FNIP2;IP6K3;SMAD7
regulation of peptidyl-serine phosphorylation (GO:0033135)	5/98	0.0020264601202683026	0.03803941641170465	0	0	5.991434299252779	37.155668855646624	PDE4D;DDIT4;FNIP2;SMAD7;VEGFA
cellular response to acid chemical (GO:0071229)	3/28	0.0020538225977600444	0.03803941641170465	0	0	13.269050279329608	82.10958028915225	CPEB3;VEGFA;CPEB4
regulation of extrinsic apoptotic signaling pathway in absence of ligand (GO:2001239)	3/28	0.0020538225977600444	0.03803941641170465	0	0	13.269050279329608	82.10958028915225	GDNF;HSPA1B;HSPA1A
neutral amino acid transport (GO:0015804)	3/28	0.0020538225977600444	0.03803941641170465	0	0	13.269050279329608	82.10958028915225	SLC7A5;SLC38A1;SLC3A2
positive regulation of stress-activated MAPK cascade (GO:0032874)	5/99	0.0021187805530261256	0.03882944150335247	0	0	5.9273951196057215	36.494465354084895	GADD45B;GADD45A;FZD7;ZC3H12A;VEGFA
commissural neuron axon guidance (GO:0071679)	2/8	0.0022243682619392407	0.03951658310241039	0	0	36.68888888888889	224.1060917402512	GDNF;VEGFA
regulation of skeletal muscle fiber development (GO:0048742)	2/8	0.0022243682619392407	0.03951658310241039	0	0	36.68888888888889	224.1060917402512	MYOD1;HDAC9
negative regulation of T-helper 17 cell differentiation (GO:2000320)	2/8	0.0022243682619392407	0.03951658310241039	0	0	36.68888888888889	224.1060917402512	ZC3H12A;SMAD7
cellular response to chemical stress (GO:0062197)	5/101	0.002312574042590095	0.04066860008231672	0	0	5.8033192090395485	35.222631197566976	ZC3H12A;PPARGC1A;FOXO1;HSPA1B;HSPA1A
positive regulation of vasculature development (GO:1904018)	5/102	0.0024141633028817253	0.042030583103170836	0	0	5.743199953404392	34.61083461659376	NOS3;ZC3H12A;AGO2;TEK;VEGFA
glucose metabolic process (GO:0006006)	4/62	0.0024532517789710717	0.042288231160283525	0	0	7.6559473072452535	46.01485305847713	IRS2;SLC39A14;PPARGC1A;PPARD
cellular response to organonitrogen compound (GO:0071417)	5/103	0.0025189585266204755	0.04288410966835132	0	0	5.684307621353626	34.014383774514684	EGR1;DIAPH1;CPEB3;ACTB;CPEB4
cellular response to organic cyclic compound (GO:0071407)	6/150	0.0025370840297760976	0.04288410966835132	0	0	4.657670454545454	27.837684740558373	EGR1;DIAPH1;NR4A3;MYOD1;ZC3H12A;ACTB
transcription by RNA polymerase II (GO:0006366)	9/320	0.002714674558922258	0.04544469622195819	0	0	3.26307083248146	19.281757038522805	NR4A1;MNT;NR4A3;RARA;NR1D2;PPARGC1A;HDAC9;NR3C2;PPARD
endothelial cell chemotaxis (GO:0035767)	2/9	0.0028428188512443606	0.046255585233798434	0	0	31.446031746031746	184.36680005372543	NR4A1;VEGFA
regulation of transmembrane transporter activity (GO:0022898)	2/9	0.0028428188512443606	0.046255585233798434	0	0	31.446031746031746	184.36680005372543	PIM1;ACTB
positive regulation of tumor necrosis factor-mediated signaling pathway (GO:1903265)	2/9	0.0028428188512443606	0.046255585233798434	0	0	31.446031746031746	184.36680005372543	HSPA1B;HSPA1A
positive regulation of cell death (GO:0010942)	4/66	0.0030816439288950718	0.04967724148339185	0	0	7.16056542225444	41.404480738296456	EGR1;ZC3H12A;DDIT4;FOS
protein deubiquitination (GO:0016579)	8/267	0.00315957675505931	0.050466267252828066	0	0	3.4720631962011272	19.989769154205867	USP36;MYC;ZC3H12A;USP2;JOSD1;OTUD1;ACTB;SMAD7
regulation of apoptotic process (GO:0042981)	15/742	0.0033020096054571777	0.05124795742436401	0	0	2.358680163744039	13.4756681776302	USP36;JUN;GADD45B;GADD45A;FOXO1;VEGFA;LATS2;GDNF;MYC;APEX1;PIM1;TEK;HSPA1B;BCAR1;HSPA1A
muscle cell development (GO:0055001)	3/33	0.00330852066272116	0.05124795742436401	0	0	11.054748603351955	63.13647849747612	MYOD1;ALPK3;VEGFA
cellular divalent inorganic cation homeostasis (GO:0072503)	5/111	0.00347973853590338	0.05124795742436401	0	0	5.253171303698966	29.737142247263826	MT2A;MT1X;MT1H;MT4;SLC39A14
adherens junction assembly (GO:0034333)	2/10	0.00353231182706702	0.05124795742436401	0	0	27.51388888888889	155.33798855823653	ACTB;SMAD7
amino sugar metabolic process (GO:0006040)	2/10	0.00353231182706702	0.05124795742436401	0	0	27.51388888888889	155.33798855823653	FN3K;ST6GAL1
regulation of microtubule nucleation (GO:0010968)	2/10	0.00353231182706702	0.05124795742436401	0	0	27.51388888888889	155.33798855823653	HSPA1B;HSPA1A
regulation of T-helper 17 cell differentiation (GO:2000319)	2/10	0.00353231182706702	0.05124795742436401	0	0	27.51388888888889	155.33798855823653	ZC3H12A;SMAD7
N-acetylneuraminate metabolic process (GO:0006054)	2/10	0.00353231182706702	0.05124795742436401	0	0	27.51388888888889	155.33798855823653	ST6GAL1;GNPDA1
negative regulation of inclusion body assembly (GO:0090084)	2/10	0.00353231182706702	0.05124795742436401	0	0	27.51388888888889	155.33798855823653	HSPA1B;HSPA1A
negative regulation of transcription from RNA polymerase II promoter in response to stress (GO:0097201)	2/10	0.00353231182706702	0.05124795742436401	0	0	27.51388888888889	155.33798855823653	JUN;HSPA1A
positive regulation of mesenchymal cell proliferation (GO:0002053)	2/10	0.00353231182706702	0.05124795742436401	0	0	27.51388888888889	155.33798855823653	MYC;PDGFA
negative regulation of nucleic acid-templated transcription (GO:1903507)	11/464	0.0035813856669025253	0.05153051608328344	0	0	2.749893497540761	15.48741529063771	KDM4A;JUN;NFIL3;BHLHE40;ATOH8;RARA;NR1D2;CIC;HDAC9;FOXO1;PPARD
phosphorylation (GO:0016310)	10/400	0.0037330668396956695	0.05327269973696853	0	0	2.896243291592129	16.191521032026035	LATS2;MYOD1;PIM1;PDK4;RARA;PRKAG2;SIK1;SIK2;FNIP2;IP6K3
protein modification by small protein removal (GO:0070646)	8/276	0.003859751960501806	0.05463274929458247	0	0	3.353920054897924	18.638244736613586	USP36;MYC;ZC3H12A;USP2;JOSD1;OTUD1;ACTB;SMAD7
regulation of mitotic spindle organization (GO:0060236)	3/35	0.00391646388220079	0.054988416281544966	0	0	10.362779329608939	57.436389446793605	CHMP1B;HSPA1B;HSPA1A
positive regulation of angiogenesis (GO:0045766)	5/116	0.004199592685416809	0.05617693082809925	0	0	5.01526950679493	27.44740515445491	NOS3;ZC3H12A;AGO2;TEK;VEGFA
regulation of cardiac muscle contraction (GO:0055117)	3/36	0.004244212086783129	0.05617693082809925	0	0	10.048247841543931	54.88553017754977	PDE4D;ZC3H12A;SMAD7
cellular response to heat (GO:0034605)	3/36	0.004244212086783129	0.05617693082809925	0	0	10.048247841543931	54.88553017754977	IER5;HSPA1B;HSPA1A
regulation of inclusion body assembly (GO:0090083)	2/11	0.00429151740386973	0.05617693082809925	0	0	24.455555555555556	133.31004331056485	HSPA1B;HSPA1A
regulation of mesenchymal cell proliferation (GO:0010464)	2/11	0.00429151740386973	0.05617693082809925	0	0	24.455555555555556	133.31004331056485	MYC;PDGFA
skeletal muscle cell differentiation (GO:0035914)	2/11	0.00429151740386973	0.05617693082809925	0	0	24.455555555555556	133.31004331056485	MYOD1;KLHL40
myotube cell development (GO:0014904)	2/11	0.00429151740386973	0.05617693082809925	0	0	24.455555555555556	133.31004331056485	MYOD1;KLHL40
negative regulation of T-helper cell differentiation (GO:0045623)	2/11	0.00429151740386973	0.05617693082809925	0	0	24.455555555555556	133.31004331056485	ZC3H12A;SMAD7
positive regulation of lipid localization (GO:1905954)	2/11	0.00429151740386973	0.05617693082809925	0	0	24.455555555555556	133.31004331056485	ZC3H12A;LPL
negative regulation of cellular macromolecule biosynthetic process (GO:2000113)	12/547	0.0044310547393903105	0.05757064403939202	0	0	2.544211105002749	13.787379261470171	KDM4A;JUN;NFIL3;BHLHE40;ATOH8;RARA;NR1D2;CPEB3;CIC;HDAC9;FOXO1;PPARD
cytokine-mediated signaling pathway (GO:0019221)	13/621	0.004586388315681023	0.05873478834290339	0	0	2.430414979757085	13.086964216163276	EGR1;IRS2;FOS;FOXO1;TNFRSF1A;VEGFA;MT2A;MYC;PIM1;JUNB;IL6R;MAP3K14;CRK
negative regulation of stress-activated MAPK cascade (GO:0032873)	3/37	0.004588128210588662	0.05873478834290339	0	0	9.75221820571804	52.50870401719331	DUSP1;MYC;FOXO1
positive regulation of gene expression (GO:0010628)	11/482	0.004754442716942973	0.06041959686275705	0	0	2.6423436510597087	14.133039513259886	EGR1;NOS3;MYC;ZC3H12A;AGO2;CPEB3;PPARGC1A;ACTB;HSPA1B;VEGFA;HSPA1A
negative regulation of heart contraction (GO:0045822)	2/12	0.005119123875773278	0.06411794724979336	0	0	22.00888888888889	116.09187025887296	PDE4D;ZC3H12A
positive regulation of branching involved in ureteric bud morphogenesis (GO:0090190)	2/12	0.005119123875773278	0.06411794724979336	0	0	22.00888888888889	116.09187025887296	GDNF;VEGFA
neuron differentiation (GO:0030182)	6/174	0.0052474760635601286	0.06525611304755845	0	0	3.987418831168831	20.93398103322998	FZD7;DDIT4;ATOH8;WNT9A;IER2;VEGFA
regulation of peptidyl-threonine phosphorylation (GO:0010799)	3/39	0.005325352301550908	0.06529181941549388	0	0	9.20949720670391	48.21426347108163	DDIT4;PRKAG2;SMAD7
endothelial cell migration (GO:0043542)	3/39	0.005325352301550908	0.06529181941549388	0	0	9.20949720670391	48.21426347108163	NR4A1;NOS3;VEGFA
positive regulation of proteasomal ubiquitin-dependent protein catabolic process (GO:0032436)	4/79	0.0058646137810829235	0.06975640413460156	0	0	5.915505617977528	30.39871059693511	KLHL40;HSPA1B;SMAD7;HSPA1A
positive regulation of ubiquitin-dependent protein catabolic process (GO:2000060)	4/79	0.0058646137810829235	0.06975640413460156	0	0	5.915505617977528	30.39871059693511	KLHL40;HSPA1B;SMAD7;HSPA1A
negative regulation of growth (GO:0045926)	5/126	0.005948053141793212	0.06975640413460156	0	0	4.598449829574637	23.565635908807735	MT2A;MT1X;MT1H;HSPA1B;HSPA1A
cardiac cell development (GO:0055006)	2/13	0.006013837404823829	0.06975640413460156	0	0	20.007070707070707	102.31000203767539	ALPK3;VEGFA
regulation of interleukin-5 production (GO:0032674)	2/13	0.006013837404823829	0.06975640413460156	0	0	20.007070707070707	102.31000203767539	PDE4D;RARA
positive regulation of nuclear-transcribed mRNA poly(A) tail shortening (GO:0060213)	2/13	0.006013837404823829	0.06975640413460156	0	0	20.007070707070707	102.31000203767539	AGO2;CPEB3
positive regulation of purine nucleotide biosynthetic process (GO:1900373)	2/13	0.006013837404823829	0.06975640413460156	0	0	20.007070707070707	102.31000203767539	NOS3;PPARGC1A
regulation of cell development (GO:0060284)	3/41	0.006129811533580981	0.06975640413460156	0	0	8.723904733901794	44.44472893635	BHLHE40;HDAC9;FOXO1
import into cell (GO:0098657)	3/41	0.006129811533580981	0.06975640413460156	0	0	8.723904733901794	44.44472893635	SLC7A5;SLC38A1;SLC39A14
regulation of fat cell differentiation (GO:0045598)	4/80	0.006130229656860447	0.06975640413460156	0	0	5.8373743347131875	29.738638189111274	ZC3H12A;LPL;FOXO1;PPARD
negative regulation of extrinsic apoptotic signaling pathway (GO:2001237)	4/80	0.006130229656860447	0.06975640413460156	0	0	5.8373743347131875	29.738638189111274	GDNF;NOS3;HSPA1B;HSPA1A
regulation of chemokine production (GO:0032642)	3/42	0.006557734861517831	0.07413647009027625	0	0	8.499785131070047	42.7293550950617	EGR1;LPL;IL6R
regulation of trophoblast cell migration (GO:1901163)	2/14	0.006974381805593239	0.07668091708266477	0	0	18.33888888888889	91.06196523793282	AGO2;VEGFA
negative regulation of cell activation (GO:0050866)	2/14	0.006974381805593239	0.07668091708266477	0	0	18.33888888888889	91.06196523793282	NOS3;PDGFA
peptidyl-serine dephosphorylation (GO:0070262)	2/14	0.006974381805593239	0.07668091708266477	0	0	18.33888888888889	91.06196523793282	PPTC7;DUSP1
positive regulation of glucose metabolic process (GO:0010907)	2/14	0.006974381805593239	0.07668091708266477	0	0	18.33888888888889	91.06196523793282	IRS2;PPARGC1A
cellular glucose homeostasis (GO:0001678)	3/43	0.007003024592845318	0.07668091708266477	0	0	8.286871508379889	41.11459317920422	PPARGC1A;SLC39A14;FOXO1
vascular transport (GO:0010232)	4/84	0.007272497710324244	0.07913386571046568	0	0	5.54438202247191	27.29862694165911	SLC12A2;SLC7A5;SLC38A1;SLC22A5
branching morphogenesis of an epithelial tube (GO:0048754)	3/44	0.007465847127647038	0.07958358060413273	0	0	8.084343916064858	39.59239827165312	GDNF;MYC;VEGFA
positive regulation of mRNA catabolic process (GO:0061014)	3/44	0.007465847127647038	0.07958358060413273	0	0	8.084343916064858	39.59239827165312	ZC3H12A;AGO2;CPEB3
regulation of interferon-gamma production (GO:0032649)	4/86	0.007892856171901615	0.07958358060413273	0	0	5.4086050972869275	26.18736907358684	SLC7A5;PDE4D;ZC3H12A;RARA
regulation of neuron death (GO:1901214)	4/86	0.007892856171901615	0.07958358060413273	0	0	5.4086050972869275	26.18736907358684	EGR1;DDIT4;FOS;PPARGC1A
transport across blood-brain barrier (GO:0150104)	4/86	0.007892856171901615	0.07958358060413273	0	0	5.4086050972869275	26.18736907358684	SLC12A2;SLC7A5;SLC38A1;SLC22A5
positive regulation of proteasomal protein catabolic process (GO:1901800)	4/86	0.007892856171901615	0.07958358060413273	0	0	5.4086050972869275	26.18736907358684	KLHL40;HSPA1B;SMAD7;HSPA1A
amino acid transmembrane transport (GO:0003333)	3/45	0.007946359856459879	0.07958358060413273	0	0	7.89146049481245	38.1555376848755	SLC7A5;SLC38A1;SLC3A2
regulation of branching involved in ureteric bud morphogenesis (GO:0090189)	2/15	0.00799949833757796	0.07958358060413273	0	0	16.927350427350426	81.73162011474064	GDNF;VEGFA
regulation of cytoplasmic translation (GO:2000765)	2/15	0.00799949833757796	0.07958358060413273	0	0	16.927350427350426	81.73162011474064	CPEB3;CPEB4
cellular response to arsenic-containing substance (GO:0071243)	2/15	0.00799949833757796	0.07958358060413273	0	0	16.927350427350426	81.73162011474064	ZC3H12A;ATF3
regulation of nuclear-transcribed mRNA catabolic process, deadenylation-dependent decay (GO:1900151)	2/15	0.00799949833757796	0.07958358060413273	0	0	16.927350427350426	81.73162011474064	AGO2;CPEB3
regulation of nuclear-transcribed mRNA poly(A) tail shortening (GO:0060211)	2/15	0.00799949833757796	0.07958358060413273	0	0	16.927350427350426	81.73162011474064	AGO2;CPEB3
electron transport chain (GO:0022900)	2/15	0.00799949833757796	0.07958358060413273	0	0	16.927350427350426	81.73162011474064	POR;PPARGC1A
neurotrophin TRK receptor signaling pathway (GO:0048011)	2/15	0.00799949833757796	0.07958358060413273	0	0	16.927350427350426	81.73162011474064	DDIT4;BCAR1
positive regulation of nuclear-transcribed mRNA catabolic process, deadenylation-dependent decay (GO:1900153)	2/15	0.00799949833757796	0.07958358060413273	0	0	16.927350427350426	81.73162011474064	AGO2;CPEB3
positive regulation of smooth muscle cell proliferation (GO:0048661)	3/46	0.008444711357170146	0.08353546859564333	0	0	7.707548395478758	36.797492457260745	JUN;NR4A3;IL6R
positive regulation of macromolecule metabolic process (GO:0010604)	9/384	0.008739663645747424	0.0858288816434491	0	0	2.6972947976878614	12.784863307208374	EGR1;NOS3;MYC;ZC3H12A;AGO2;PPARGC1A;HSPA1B;VEGFA;HSPA1A
negative regulation of macromolecule metabolic process (GO:0010605)	6/194	0.008775152747003986	0.0858288816434491	0	0	3.559598646034816	16.857657981076475	SLC7A5;KDM4A;ZC3H12A;AGO2;ATOH8;VEGFA
positive regulation of neuron death (GO:1901216)	3/47	0.0089610415726286	0.08645963446690666	0	0	7.53199593702387	35.51237273412557	EGR1;DDIT4;FOS
3'-UTR-mediated mRNA destabilization (GO:0061158)	2/16	0.009087945495372727	0.08645963446690666	0	0	15.717460317460317	73.88473827917298	ZC3H12A;CPEB3
regulation of cholesterol storage (GO:0010885)	2/16	0.009087945495372727	0.08645963446690666	0	0	15.717460317460317	73.88473827917298	LPL;PPARD
regulation of mitotic sister chromatid separation (GO:0010965)	2/16	0.009087945495372727	0.08645963446690666	0	0	15.717460317460317	73.88473827917298	PTTG1;PTTG2
negative regulation of platelet activation (GO:0010544)	2/16	0.009087945495372727	0.08645963446690666	0	0	15.717460317460317	73.88473827917298	NOS3;PDGFA
positive regulation of blood vessel endothelial cell migration (GO:0043536)	3/48	0.009495481993497323	0.08984583777542847	0	0	7.364245810055866	34.294844793417674	NOS3;HDAC9;VEGFA
negative regulation of intracellular signal transduction (GO:1902532)	6/198	0.009645472859095035	0.0907717202577538	0	0	3.4847301136363638	16.173561512505508	PDE10A;PIK3IP1;DUSP1;PDE4D;ZC3H12A;DDIT4
regulation of endothelial cell proliferation (GO:0001936)	4/92	0.009959555662015342	0.09255999642882787	0	0	5.038304392236976	23.222667581970175	NR4A1;ATOH8;TEK;VEGFA
regulation of lipid metabolic process (GO:0019216)	4/92	0.009959555662015342	0.09255999642882787	0	0	5.038304392236976	23.222667581970175	PRKAG2;IRS2;NR1D2;PPARD
negative regulation of DNA-binding transcription factor activity (GO:0043433)	5/143	0.010002364435852612	0.09255999642882787	0	0	4.02849422746254	18.550949111707155	ZC3H12A;BHLHE40;PIM1;SIK1;SMAD7
response to glucose (GO:0009749)	3/49	0.01004815584437017	0.09255999642882787	0	0	7.203789166869079	33.14006790262681	LPL;IRS2;SLC39A14
regulation of establishment of endothelial barrier (GO:1903140)	2/17	0.010238498801801513	0.09283972090591894	0	0	14.668888888888889	67.20698531600091	TNFRSF1A;VEGFA
negative regulation of peptidyl-threonine phosphorylation (GO:0010801)	2/17	0.010238498801801513	0.09283972090591894	0	0	14.668888888888889	67.20698531600091	DDIT4;SMAD7
positive regulation of heart rate (GO:0010460)	2/17	0.010238498801801513	0.09283972090591894	0	0	14.668888888888889	67.20698531600091	PDE4D;ADM
regulation of epithelial cell proliferation (GO:0050678)	4/93	0.010334893546970876	0.0932282366076492	0	0	4.9814417371544	22.77629429599236	NR4A1;NR4A3;MYC;VEGFA
generation of neurons (GO:0048699)	6/202	0.010575723128596651	0.09432647623015021	0	0	3.412917439703154	15.526024137930955	FZD7;DDIT4;BHLHE40;ATOH8;WNT9A;IER2
amino acid transport (GO:0006865)	3/50	0.010619178254514326	0.09432647623015021	0	0	7.05016046594556	32.04363951820088	SLC7A5;SLC38A1;SLC3A2
regulation of cellular component movement (GO:0051270)	3/50	0.010619178254514326	0.09432647623015021	0	0	7.05016046594556	32.04363951820088	DIAPH1;ARHGAP18;VEGFA
pulmonary valve development (GO:0003177)	2/18	0.01144995060583046	0.09967182002375416	0	0	13.751388888888888	61.465543628469824	NOS3;TNFRSF1A
cell migration involved in sprouting angiogenesis (GO:0002042)	2/18	0.01144995060583046	0.09967182002375416	0	0	13.751388888888888	61.465543628469824	NR4A1;VEGFA
positive regulation of cell migration involved in sprouting angiogenesis (GO:0090050)	2/18	0.01144995060583046	0.09967182002375416	0	0	13.751388888888888	61.465543628469824	HDAC9;VEGFA
positive regulation of interleukin-4 production (GO:0032753)	2/18	0.01144995060583046	0.09967182002375416	0	0	13.751388888888888	61.465543628469824	SLC7A5;RARA
positive regulation of cell population proliferation (GO:0008284)	10/474	0.011727686026020194	0.10098887454416214	0	0	2.42507016840417	10.781384000759273	NR4A3;GDNF;MYC;PIM1;RARA;PDGFA;IRS2;IL6R;SLC25A33;VEGFA
sprouting angiogenesis (GO:0002040)	3/52	0.011816689836750277	0.10098887454416214	0	0	6.761714741762627	30.010128751726132	NR4A1;TEK;VEGFA
negative regulation of cellular biosynthetic process (GO:0031327)	3/52	0.011816689836750277	0.10098887454416214	0	0	6.761714741762627	30.010128751726132	FCN3;ZC3H12A;SIK1
positive regulation of cytokine production (GO:0001819)	8/335	0.011833274214249899	0.10098887454416214	0	0	2.740482969524412	12.159084094459589	EGR1;SLC7A5;PDE4D;RARA;LPL;IL6R;HSPA1B;HSPA1A
positive regulation of chemokine production (GO:0032722)	3/53	0.012443370354931364	0.10490830408518209	0	0	6.626145251396648	29.066032081597854	EGR1;LPL;IL6R
branching involved in ureteric bud morphogenesis (GO:0001658)	2/19	0.012721109878221695	0.10490830408518209	0	0	12.941830065359477	56.48451987215639	GDNF;MYC
regulation of glucose transmembrane transport (GO:0010827)	2/19	0.012721109878221695	0.10490830408518209	0	0	12.941830065359477	56.48451987215639	NR4A3;PRKAG2
ureteric bud morphogenesis (GO:0060675)	2/19	0.012721109878221695	0.10490830408518209	0	0	12.941830065359477	56.48451987215639	GDNF;MYC
negative regulation of RNA metabolic process (GO:0051253)	2/19	0.012721109878221695	0.10490830408518209	0	0	12.941830065359477	56.48451987215639	FCN3;ZC3H12A
positive regulation of focal adhesion assembly (GO:0051894)	2/19	0.012721109878221695	0.10490830408518209	0	0	12.941830065359477	56.48451987215639	TEK;VEGFA
positive regulation of oxidoreductase activity (GO:0051353)	2/19	0.012721109878221695	0.10490830408518209	0	0	12.941830065359477	56.48451987215639	POR;GDNF
negative regulation of protein phosphorylation (GO:0001933)	5/152	0.012774589584180703	0.10490830408518209	0	0	3.780122218378877	16.48245658865307	PDE4D;ZC3H12A;DDIT4;PRKAG2;SMAD7
regulation of blood vessel endothelial cell migration (GO:0043535)	3/55	0.01375300334160043	0.11241304609261198	0	0	6.3706489041684575	27.307774129652515	GADD45A;NOS3;VEGFA
energy reserve metabolic process (GO:0006112)	2/20	0.014050802016360768	0.11377882004876325	0	0	12.222222222222221	52.12870424442455	MYC;PRKAG2
negative regulation of dephosphorylation (GO:0035305)	2/20	0.014050802016360768	0.11377882004876325	0	0	12.222222222222221	52.12870424442455	PPP1R15A;PPP1R27
regulation of proteasomal ubiquitin-dependent protein catabolic process (GO:0032434)	4/102	0.014128917848129715	0.11388169432219368	0	0	4.521898647099289	19.261170498700285	KLHL40;HSPA1B;SMAD7;HSPA1A
blood vessel morphogenesis (GO:0048514)	3/56	0.014436103153420561	0.11582145433228201	0	0	6.250131759249499	26.488202440355117	ADM;SMAD7;VEGFA
regulation of reactive oxygen species metabolic process (GO:2000377)	3/57	0.015138145077011389	0.11945479691529248	0	0	6.134078212290503	25.70508512317144	GADD45A;ZC3H12A;SLC25A33
cellular response to lipid (GO:0071396)	6/219	0.015245491865345228	0.11945479691529248	0	0	3.1378040973111396	13.126913809785966	FZD7;MYOD1;ZC3H12A;PDK4;LPL;WNT9A
regulation of anoikis (GO:2000209)	2/21	0.01543786864212568	0.11945479691529248	0	0	11.578362573099415	48.29256047702522	PDK4;SIK1
regulation of lipoprotein lipase activity (GO:0051004)	2/21	0.01543786864212568	0.11945479691529248	0	0	11.578362573099415	48.29256047702522	LPL;HDAC9
myotube differentiation (GO:0014902)	2/21	0.01543786864212568	0.11945479691529248	0	0	11.578362573099415	48.29256047702522	MYOD1;KLHL40
neurotrophin signaling pathway (GO:0038179)	2/21	0.01543786864212568	0.11945479691529248	0	0	11.578362573099415	48.29256047702522	DDIT4;BCAR1
positive regulation of lipid storage (GO:0010884)	2/21	0.01543786864212568	0.11945479691529248	0	0	11.578362573099415	48.29256047702522	ZC3H12A;LPL
positive regulation of vascular associated smooth muscle cell proliferation (GO:1904707)	2/21	0.01543786864212568	0.11945479691529248	0	0	11.578362573099415	48.29256047702522	JUN;NR4A3
positive regulation of cellular metabolic process (GO:0031325)	4/105	0.015565501137849299	0.11990945788051163	0	0	4.386917343419735	18.26141327622711	GADD45A;ZC3H12A;PPARD;VEGFA
regulation of tumor necrosis factor-mediated signaling pathway (GO:0010803)	3/58	0.015859185527069428	0.12163366520981442	0	0	6.022244794311834	24.956221078388825	HSPA1B;TNFRSF1A;HSPA1A
regulation of phosphatidylinositol 3-kinase signaling (GO:0014066)	4/106	0.016064025203334404	0.12266433280265437	0	0	4.343688037012558	17.94452659359547	PIK3IP1;PDGFA;IRS2;TEK
positive regulation of tyrosine phosphorylation of STAT protein (GO:0042531)	3/59	0.01659927429569834	0.1261979761956804	0	0	5.914405426975259	24.239577328680856	IL6R;TNFRSF1A;VEGFA
regulation of lipid storage (GO:0010883)	2/22	0.01688116741144423	0.12668151923846724	0	0	10.998888888888889	44.89258789743452	ZC3H12A;LPL
regulation of platelet activation (GO:0010543)	2/22	0.01688116741144423	0.12668151923846724	0	0	10.998888888888889	44.89258789743452	NOS3;PDGFA
homologous chromosome segregation (GO:0045143)	2/22	0.01688116741144423	0.12668151923846724	0	0	10.998888888888889	44.89258789743452	PTTG1;PTTG2
cellular response to chemokine (GO:1990869)	3/60	0.017358454694090347	0.12970416146957636	0	0	5.810349897089091	23.55327354154958	SLC12A2;DUSP1;ZC3H12A
regulation of protein ubiquitination (GO:0031396)	4/109	0.017619399866475552	0.13109134686980314	0	0	4.218940609951846	17.039266296972144	KLHL40;HSPA1B;SMAD7;HSPA1A
response to endoplasmic reticulum stress (GO:0034976)	4/110	0.018157974698495487	0.1333284772048922	0	0	4.178927284290863	16.751837791573013	PPP1R15A;JUN;CHAC1;ATF3
artery development (GO:0060840)	2/23	0.018379571814574454	0.1333284772048922	0	0	10.474603174603175	41.86191350995017	SMAD7;VEGFA
blood vessel endothelial cell migration (GO:0043534)	2/23	0.018379571814574454	0.1333284772048922	0	0	10.474603174603175	41.86191350995017	NR4A1;VEGFA
regulation of interleukin-4 production (GO:0032673)	2/23	0.018379571814574454	0.1333284772048922	0	0	10.474603174603175	41.86191350995017	SLC7A5;RARA
positive regulation of morphogenesis of an epithelium (GO:1905332)	2/23	0.018379571814574454	0.1333284772048922	0	0	10.474603174603175	41.86191350995017	GDNF;VEGFA
positive regulation of protein autophosphorylation (GO:0031954)	2/23	0.018379571814574454	0.1333284772048922	0	0	10.474603174603175	41.86191350995017	PDGFA;VEGFA
response to retinoic acid (GO:0032526)	3/62	0.018934232148440356	0.1367821500847911	0	0	5.612820755610264	22.264846279637148	FZD7;RARA;WNT9A
regulation of cytoskeleton organization (GO:0051493)	4/112	0.019265609991446084	0.13860093799631254	0	0	4.101123595505618	16.197115482548984	DIAPH1;ARHGAP18;PDGFA;CRK
amino acid import across plasma membrane (GO:0089718)	2/24	0.019931970991969625	0.13992565119765774	0	0	9.997979797979799	39.14639257902854	SLC7A5;SLC3A2
regulation of axon extension involved in axon guidance (GO:0048841)	2/24	0.019931970991969625	0.13992565119765774	0	0	9.997979797979799	39.14639257902854	SEMA6D;VEGFA
regulation of cellular response to transforming growth factor beta stimulus (GO:1903844)	2/24	0.019931970991969625	0.13992565119765774	0	0	9.997979797979799	39.14639257902854	LATS2;SMAD7
cardiac muscle cell development (GO:0055013)	2/24	0.019931970991969625	0.13992565119765774	0	0	9.997979797979799	39.14639257902854	ALPK3;VEGFA
positive regulation of cell-substrate junction organization (GO:0150117)	2/24	0.019931970991969625	0.13992565119765774	0	0	9.997979797979799	39.14639257902854	TEK;VEGFA
positive regulation of transcription from RNA polymerase II promoter in response to stress (GO:0036003)	2/24	0.019931970991969625	0.13992565119765774	0	0	9.997979797979799	39.14639257902854	ATF3;VEGFA
response to lipid (GO:0033993)	4/114	0.020414215587099934	0.1427355395065903	0	0	4.026149131767109	15.66785508129013	NOS3;RARA;FOXO1;PPARD
cAMP-mediated signaling (GO:0019933)	2/25	0.021537269541348852	0.14820706036161405	0	0	9.56280193236715	36.70175054260199	PDE4D;PDE7A
regulation of myotube differentiation (GO:0010830)	2/25	0.021537269541348852	0.14820706036161405	0	0	9.56280193236715	36.70175054260199	SIK1;HDAC9
response to hexose (GO:0009746)	2/25	0.021537269541348852	0.14820706036161405	0	0	9.56280193236715	36.70175054260199	LPL;IRS2
peripheral nervous system development (GO:0007422)	2/25	0.021537269541348852	0.14820706036161405	0	0	9.56280193236715	36.70175054260199	GDNF;PMP22
cellular response to nutrient levels (GO:0031669)	3/66	0.022316107788362176	0.1529619829115691	0	0	5.255387071029529	19.983328378906517	PDK4;LPL;FOXO1
negative regulation of response to external stimulus (GO:0032102)	4/118	0.022835766483788725	0.1559100762677497	0	0	3.8840922531046718	14.679644167861117	TEK;CRK;TNFRSF1A;PPARD
chaperone cofactor-dependent protein refolding (GO:0051085)	2/26	0.02319438733085398	0.1560153047417654	0	0	9.16388888888889	34.491456962375445	HSPA1B;HSPA1A
regulation of telomere maintenance (GO:0032204)	2/26	0.02319438733085398	0.1560153047417654	0	0	9.16388888888889	34.491456962375445	PPP1R10;MYC
meiosis I (GO:0007127)	2/26	0.02319438733085398	0.1560153047417654	0	0	9.16388888888889	34.491456962375445	PTTG1;PTTG2
vascular endothelial growth factor receptor signaling pathway (GO:0048010)	3/67	0.02320962890759175	0.1560153047417654	0	0	5.173009776536313	19.46700855959879	CRK;BCAR1;VEGFA
negative regulation of programmed cell death (GO:0043069)	8/381	0.02365427205836931	0.15781902247304902	0	0	2.3968444732057566	8.974292744885588	GDNF;MYC;PIM1;TEK;FOXO1;HSPA1B;VEGFA;HSPA1A
positive regulation of apoptotic process (GO:0043065)	7/310	0.023659256097338193	0.15781902247304902	0	0	2.5762376237623763	9.645435884829622	JUN;LATS2;GADD45B;GADD45A;ZC3H12A;SIK1;FOXO1
regulation of translational initiation (GO:0006446)	3/68	0.024122372294840735	0.15968460138904075	0	0	5.093167168027503	18.970089674092613	EIF5;AGO2;ATF3
regulation of tyrosine phosphorylation of STAT protein (GO:0042509)	3/68	0.024122372294840735	0.15968460138904075	0	0	5.093167168027503	18.970089674092613	IL6R;TNFRSF1A;VEGFA
positive regulation of cellular biosynthetic process (GO:0031328)	5/180	0.024597454249862802	0.1603661301280904	0	0	3.1707828894269574	11.74810677041702	EGR1;MYC;IRS2;CPEB3;PPARGC1A
cellular lipid catabolic process (GO:0044242)	2/27	0.024902259317099544	0.1603661301280904	0	0	8.796888888888889	32.48512264622936	LPIN1;PPARD
cellular response to unfolded protein (GO:0034620)	2/27	0.024902259317099544	0.1603661301280904	0	0	8.796888888888889	32.48512264622936	HSPA1B;HSPA1A
monocarboxylic acid catabolic process (GO:0072329)	2/27	0.024902259317099544	0.1603661301280904	0	0	8.796888888888889	32.48512264622936	LPIN1;PPARD
monovalent inorganic cation homeostasis (GO:0055067)	2/27	0.024902259317099544	0.1603661301280904	0	0	8.796888888888889	32.48512264622936	SLC12A2;PDK4
positive regulation of erythrocyte differentiation (GO:0045648)	2/27	0.024902259317099544	0.1603661301280904	0	0	8.796888888888889	32.48512264622936	HSPA1B;HSPA1A
positive regulation of mitotic cell cycle (GO:0045931)	2/27	0.024902259317099544	0.1603661301280904	0	0	8.796888888888889	32.48512264622936	PPP1R10;USP2
cell chemotaxis (GO:0060326)	3/69	0.025054329347984256	0.1603661301280904	0	0	5.015744032503809	18.49158685123817	NR4A1;BCAR1;VEGFA
cellular response to decreased oxygen levels (GO:0036294)	3/69	0.025054329347984256	0.1603661301280904	0	0	5.015744032503809	18.49158685123817	MYC;VEGFA;CPEB4
L-amino acid transport (GO:0015807)	2/28	0.026659835365283713	0.16756235873992398	0	0	8.458119658119658	30.657276319184078	SLC7A5;SLC3A2
negative regulation of phosphatase activity (GO:0010923)	2/28	0.026659835365283713	0.16756235873992398	0	0	8.458119658119658	30.657276319184078	PPP1R15A;PPP1R27
positive regulation of fibroblast proliferation (GO:0048146)	2/28	0.026659835365283713	0.16756235873992398	0	0	8.458119658119658	30.657276319184078	MYC;PDGFA
positive regulation of microtubule polymerization (GO:0031116)	2/28	0.026659835365283713	0.16756235873992398	0	0	8.458119658119658	30.657276319184078	HSPA1B;HSPA1A
positive regulation of monooxygenase activity (GO:0032770)	2/28	0.026659835365283713	0.16756235873992398	0	0	8.458119658119658	30.657276319184078	POR;GDNF
fatty acid metabolic process (GO:0006631)	4/124	0.02678360186970973	0.1677318240896451	0	0	3.68876404494382	13.353198393197644	LPL;LPIN1;PPARGC1A;PPARD
response to metal ion (GO:0010038)	3/71	0.026975824666915928	0.1677318240896451	0	0	4.867729214590864	17.58620121255055	MT2A;ALG2;MT1X
negative regulation of neuron apoptotic process (GO:0043524)	3/71	0.026975824666915928	0.1677318240896451	0	0	4.867729214590864	17.58620121255055	GDNF;PPARGC1A;CPEB4
regulation of cellular macromolecule biosynthetic process (GO:2000112)	9/468	0.02781628913520218	0.17030737245770153	0	0	2.194151649098946	7.859744103863162	ZNF331;NFIL3;FZD7;BHLHE40;PDGFA;NR1D2;GTF2IRD1;PPARGC1A;APBB3
positive regulation of cellular process (GO:0048522)	11/625	0.028166561368718205	0.17030737245770153	0	0	2.011962588338381	7.181941435218806	GDNF;MYC;FZD7;ZC3H12A;RARA;PDGFA;IRS2;IER5;IL6R;SLC25A33;VEGFA
regulation of DNA biosynthetic process (GO:2000278)	2/29	0.02846608006041996	0.17030737245770153	0	0	8.144444444444444	28.986420445869815	MYC;PDGFA
regulation of fatty acid biosynthetic process (GO:0042304)	2/29	0.02846608006041996	0.17030737245770153	0	0	8.144444444444444	28.986420445869815	PDK4;PRKAG2
regulation of gluconeogenesis (GO:0006111)	2/29	0.02846608006041996	0.17030737245770153	0	0	8.144444444444444	28.986420445869815	SIK1;PPARGC1A
intrinsic apoptotic signaling pathway in response to endoplasmic reticulum stress (GO:0070059)	2/29	0.02846608006041996	0.17030737245770153	0	0	8.144444444444444	28.986420445869815	PPP1R15A;CHAC1
negative regulation of interferon-gamma production (GO:0032689)	2/29	0.02846608006041996	0.17030737245770153	0	0	8.144444444444444	28.986420445869815	ZC3H12A;RARA
negative regulation of myeloid leukocyte differentiation (GO:0002762)	2/29	0.02846608006041996	0.17030737245770153	0	0	8.144444444444444	28.986420445869815	MYC;RARA
negative regulation of transferase activity (GO:0051348)	2/29	0.02846608006041996	0.17030737245770153	0	0	8.144444444444444	28.986420445869815	IRS2;SMAD7
negative regulation of wound healing (GO:0061045)	2/29	0.02846608006041996	0.17030737245770153	0	0	8.144444444444444	28.986420445869815	SLC12A2;CRK
positive regulation of leukocyte migration (GO:0002687)	2/29	0.02846608006041996	0.17030737245770153	0	0	8.144444444444444	28.986420445869815	IL6R;VEGFA
regulation of actin filament-based process (GO:0032970)	3/73	0.028973946227098858	0.17216259515829047	0	0	4.728172386272945	16.74415232899837	ARHGAP18;PDGFA;CRK
positive regulation of JNK cascade (GO:0046330)	3/73	0.028973946227098858	0.17216259515829047	0	0	4.728172386272945	16.74415232899837	GADD45B;GADD45A;FZD7
Fc receptor mediated stimulatory signaling pathway (GO:0002431)	3/74	0.030001668332504262	0.17766294070370722	0	0	4.661342355810842	16.34500763478933	NR4A3;CRK;ACTB
artery morphogenesis (GO:0048844)	2/30	0.030319972528620755	0.1783347032848944	0	0	7.853174603174603	27.454294950014372	SMAD7;VEGFA
maintenance of blood-brain barrier (GO:0035633)	2/30	0.030319972528620755	0.1783347032848944	0	0	7.853174603174603	27.454294950014372	SLC12A2;ACTB
positive regulation of cell differentiation (GO:0045597)	6/258	0.030967427401529843	0.18152959968371532	0	0	2.6469155844155843	9.197553506114527	GDNF;MYOD1;ZC3H12A;LPL;IL6R;PPARD
'de novo' posttranslational protein folding (GO:0051084)	2/31	0.0322205062736309	0.186986338074638	0	0	7.581992337164751	26.04529756893425	HSPA1B;HSPA1A
regulation of transmembrane receptor protein serine/threonine kinase signaling pathway (GO:0090092)	2/31	0.0322205062736309	0.186986338074638	0	0	7.581992337164751	26.04529756893425	LATS2;SMAD7
positive regulation of RNA splicing (GO:0033120)	2/31	0.0322205062736309	0.186986338074638	0	0	7.581992337164751	26.04529756893425	STH;HSPA1A
positive regulation of endothelial cell proliferation (GO:0001938)	3/77	0.033199018458990884	0.19075739649208956	0	0	4.471689566661634	15.227153678369701	NR4A1;TEK;VEGFA
positive regulation of phosphatidylinositol 3-kinase signaling (GO:0014068)	3/77	0.033199018458990884	0.19075739649208956	0	0	4.471689566661634	15.227153678369701	PDGFA;IRS2;TEK
positive regulation of protein modification by small protein conjugation or removal (GO:1903322)	3/77	0.033199018458990884	0.19075739649208956	0	0	4.471689566661634	15.227153678369701	ZC3H12A;KLHL40;SMAD7
regulation of cell migration involved in sprouting angiogenesis (GO:0090049)	2/32	0.03416668898864912	0.19313053743259131	0	0	7.328888888888889	24.74602349717613	HDAC9;VEGFA
regulation of cellular biosynthetic process (GO:0031326)	2/32	0.03416668898864912	0.19313053743259131	0	0	7.328888888888889	24.74602349717613	PDK4;PRKAG2
cellular response to topologically incorrect protein (GO:0035967)	2/32	0.03416668898864912	0.19313053743259131	0	0	7.328888888888889	24.74602349717613	HSPA1B;HSPA1A
response to amino acid (GO:0043200)	2/32	0.03416668898864912	0.19313053743259131	0	0	7.328888888888889	24.74602349717613	CPEB3;CPEB4
positive regulation of glucose transmembrane transport (GO:0010828)	2/32	0.03416668898864912	0.19313053743259131	0	0	7.328888888888889	24.74602349717613	NR4A3;IRS2
negative regulation of protein serine/threonine kinase activity (GO:0071901)	3/78	0.034302709730465814	0.1932719017499708	0	0	4.411843575418994	14.87907890337402	LATS2;DUSP1;GADD45A
regulation of protein phosphorylation (GO:0001932)	6/266	0.03515257394855151	0.19742139111105864	0	0	2.564423076923077	8.585835751361904	ZC3H12A;PDGFA;TEK;FNIP2;ATF3;VEGFA
regulation of cellular response to heat (GO:1900034)	3/79	0.03542526791457612	0.19831315575330233	0	0	4.35357247868274	14.54236845543513	IER5;HSPA1B;HSPA1A
apoptotic cell clearance (GO:0043277)	2/33	0.03615754238532975	0.1998421628344733	0	0	7.092114695340502	23.54489676240576	FCN3;RARA
vasculogenesis (GO:0001570)	2/33	0.03615754238532975	0.1998421628344733	0	0	7.092114695340502	23.54489676240576	ADM;VEGFA
negative chemotaxis (GO:0050919)	2/33	0.03615754238532975	0.1998421628344733	0	0	7.092114695340502	23.54489676240576	SEMA6D;PDGFA
phosphatidylcholine biosynthetic process (GO:0006656)	2/33	0.03615754238532975	0.1998421628344733	0	0	7.092114695340502	23.54489676240576	STARD7;LPIN1
negative regulation of cell cycle (GO:0045786)	3/80	0.03656663480074601	0.20082811100346626	0	0	4.296814916926649	14.216523782209912	NR4A1;LATS2;DUSP1
negative regulation of cellular component organization (GO:0051129)	3/80	0.03656663480074601	0.20082811100346626	0	0	4.296814916926649	14.216523782209912	HSPA1B;VEGFA;HSPA1A
cellular response to amino acid stimulus (GO:0071230)	2/34	0.03819210204030162	0.20364943858939402	0	0	6.870138888888889	22.4318728032299	CPEB3;CPEB4
regulation of glucose metabolic process (GO:0010906)	2/34	0.03819210204030162	0.20364943858939402	0	0	6.870138888888889	22.4318728032299	PDK4;IRS2
cellular response to vascular endothelial growth factor stimulus (GO:0035924)	2/34	0.03819210204030162	0.20364943858939402	0	0	6.870138888888889	22.4318728032299	NR4A1;VEGFA
regulation of transmembrane transport (GO:0034762)	2/34	0.03819210204030162	0.20364943858939402	0	0	6.870138888888889	22.4318728032299	PIM1;ACTB
regulation of angiogenesis (GO:0045765)	5/203	0.038341354147103546	0.20364943858939402	0	0	2.7991782229070363	9.128753422147236	NOS3;ZC3H12A;AGO2;TEK;VEGFA
organelle organization (GO:0006996)	8/420	0.038765036279317516	0.20364943858939402	0	0	2.1656065171297847	7.0387334883162636	VPS18;DIAPH1;NOS3;MYC;CHMP1B;PPRC1;PPARGC1A;SLC25A33
regulation of cyclin-dependent protein serine/threonine kinase activity (GO:0000079)	3/82	0.038905542768837495	0.20364943858939402	0	0	4.187610494307333	13.59557391466686	LATS2;GADD45A;ACTB
regulation of interleukin-1 beta production (GO:0032651)	3/83	0.040102948637027264	0.20364943858939402	0	0	4.135055865921788	13.299602574039334	EGR1;ZC3H12A;LPL
regulation of lipid biosynthetic process (GO:0046890)	2/35	0.04026941718784503	0.20364943858939402	0	0	6.661616161616162	21.398196800244005	PDK4;PRKAG2
regulation of muscle cell differentiation (GO:0051147)	2/35	0.04026941718784503	0.20364943858939402	0	0	6.661616161616162	21.398196800244005	MYOD1;HDAC9
regulation of phosphatidylinositol 3-kinase activity (GO:0043551)	2/35	0.04026941718784503	0.20364943858939402	0	0	6.661616161616162	21.398196800244005	PIK3IP1;TEK
positive regulation of reproductive process (GO:2000243)	2/35	0.04026941718784503	0.20364943858939402	0	0	6.661616161616162	21.398196800244005	AGO2;VEGFA
regulation of inflammatory response (GO:0050727)	5/206	0.04041982318033912	0.20364943858939402	0	0	2.7569778227506534	8.845583979660251	LPL;NR1D2;TEK;TNFRSF1A;PPARD
cellular response to DNA damage stimulus (GO:0006974)	7/350	0.0414683933394908	0.20364943858939402	0	0	2.271137026239067	7.2286288625123465	PPP1R15A;GADD45A;MYC;APEX1;ZC3H12A;FNIP2;FOXO1
aortic valve development (GO:0003176)	2/36	0.04238855060792907	0.20364943858939402	0	0	6.465359477124183	20.436205977727244	NOS3;TNFRSF1A
cyclic-nucleotide-mediated signaling (GO:0019935)	2/36	0.04238855060792907	0.20364943858939402	0	0	6.465359477124183	20.436205977727244	PDE4D;PDE7A
positive regulation of cytokine-mediated signaling pathway (GO:0001961)	2/36	0.04238855060792907	0.20364943858939402	0	0	6.465359477124183	20.436205977727244	HSPA1B;HSPA1A
negative regulation of defense response (GO:0031348)	3/85	0.04255329947552744	0.20364943858939402	0	0	4.033792069764273	12.734673026637918	TEK;TNFRSF1A;PPARD
regulation of nucleic acid-templated transcription (GO:1903506)	8/430	0.043491263535175344	0.20364943858939402	0	0	2.113199324508362	6.625292377426092	ZNF331;NFIL3;FZD7;BHLHE40;NR1D2;GTF2IRD1;PPARGC1A;APBB3
glucose homeostasis (GO:0042593)	3/86	0.04380608831522995	0.20364943858939402	0	0	3.984990240290772	12.464979609286747	PDK4;PPARGC1A;FOXO1
regulation of erythrocyte differentiation (GO:0045646)	2/37	0.044548578404360946	0.20364943858939402	0	0	6.280317460317461	19.539166898746526	HSPA1B;HSPA1A
regulation of glucose import (GO:0046324)	2/37	0.044548578404360946	0.20364943858939402	0	0	6.280317460317461	19.539166898746526	PRKAG2;IRS2
regulation of protein autophosphorylation (GO:0031952)	2/37	0.044548578404360946	0.20364943858939402	0	0	6.280317460317461	19.539166898746526	PDGFA;VEGFA
regulation of vascular associated smooth muscle cell proliferation (GO:1904705)	2/37	0.044548578404360946	0.20364943858939402	0	0	6.280317460317461	19.539166898746526	JUN;NR4A3
skeletal muscle tissue development (GO:0007519)	2/37	0.044548578404360946	0.20364943858939402	0	0	6.280317460317461	19.539166898746526	MYOD1;KLHL40
neural crest cell migration (GO:0001755)	2/37	0.044548578404360946	0.20364943858939402	0	0	6.280317460317461	19.539166898746526	GDNF;SEMA6D
positive regulation of myeloid cell differentiation (GO:0045639)	2/37	0.044548578404360946	0.20364943858939402	0	0	6.280317460317461	19.539166898746526	HSPA1B;HSPA1A
regulation of adherens junction organization (GO:1903391)	1/5	0.04468356435447933	0.20364943858939402	0	0	27.367403314917127	85.06198182708867	VEGFA
regulation of catecholamine uptake involved in synaptic transmission (GO:0051940)	1/5	0.04468356435447933	0.20364943858939402	0	0	27.367403314917127	85.06198182708867	GDNF
cadmium ion transmembrane transport (GO:0070574)	1/5	0.04468356435447933	0.20364943858939402	0	0	27.367403314917127	85.06198182708867	SLC39A14
cadmium ion transport (GO:0015691)	1/5	0.04468356435447933	0.20364943858939402	0	0	27.367403314917127	85.06198182708867	SLC39A14
regulation of circadian sleep/wake cycle (GO:0042749)	1/5	0.04468356435447933	0.20364943858939402	0	0	27.367403314917127	85.06198182708867	PER3
cellular response to heparin (GO:0071504)	1/5	0.04468356435447933	0.20364943858939402	0	0	27.367403314917127	85.06198182708867	EGR1
cellular response to nutrient (GO:0031670)	1/5	0.04468356435447933	0.20364943858939402	0	0	27.367403314917127	85.06198182708867	LPL
regulation of guanylate cyclase activity (GO:0031282)	1/5	0.04468356435447933	0.20364943858939402	0	0	27.367403314917127	85.06198182708867	NOS3
cellular response to sodium arsenite (GO:1903936)	1/5	0.04468356435447933	0.20364943858939402	0	0	27.367403314917127	85.06198182708867	ZC3H12A
cellular response to vitamin D (GO:0071305)	1/5	0.04468356435447933	0.20364943858939402	0	0	27.367403314917127	85.06198182708867	PIM1
ciliary neurotrophic factor-mediated signaling pathway (GO:0070120)	1/5	0.04468356435447933	0.20364943858939402	0	0	27.367403314917127	85.06198182708867	IL6R
coronary artery morphogenesis (GO:0060982)	1/5	0.04468356435447933	0.20364943858939402	0	0	27.367403314917127	85.06198182708867	VEGFA
regulation of miRNA catabolic process (GO:2000625)	1/5	0.04468356435447933	0.20364943858939402	0	0	27.367403314917127	85.06198182708867	ZC3H12A
regulation of morphogenesis of a branching structure (GO:0060688)	1/5	0.04468356435447933	0.20364943858939402	0	0	27.367403314917127	85.06198182708867	GDNF
regulation of phosphatidylinositol biosynthetic process (GO:0010511)	1/5	0.04468356435447933	0.20364943858939402	0	0	27.367403314917127	85.06198182708867	PDGFA
endothelin receptor signaling pathway (GO:0086100)	1/5	0.04468356435447933	0.20364943858939402	0	0	27.367403314917127	85.06198182708867	BCAR1
regulation of retinal ganglion cell axon guidance (GO:0090259)	1/5	0.04468356435447933	0.20364943858939402	0	0	27.367403314917127	85.06198182708867	VEGFA
regulation of snRNA transcription by RNA polymerase II (GO:1905380)	1/5	0.04468356435447933	0.20364943858939402	0	0	27.367403314917127	85.06198182708867	MYOD1
regulation of system process (GO:0044057)	1/5	0.04468356435447933	0.20364943858939402	0	0	27.367403314917127	85.06198182708867	NOS3
regulation of systemic arterial blood pressure by endothelin (GO:0003100)	1/5	0.04468356435447933	0.20364943858939402	0	0	27.367403314917127	85.06198182708867	NOS3
response to sodium arsenite (GO:1903935)	1/5	0.04468356435447933	0.20364943858939402	0	0	27.367403314917127	85.06198182708867	ZC3H12A
immature B cell differentiation (GO:0002327)	1/5	0.04468356435447933	0.20364943858939402	0	0	27.367403314917127	85.06198182708867	IRF2BP2
vascular endothelial growth factor receptor-2 signaling pathway (GO:0036324)	1/5	0.04468356435447933	0.20364943858939402	0	0	27.367403314917127	85.06198182708867	VEGFA
mRNA cleavage involved in gene silencing by miRNA (GO:0035279)	1/5	0.04468356435447933	0.20364943858939402	0	0	27.367403314917127	85.06198182708867	AGO2
negative regulation of cGMP-mediated signaling (GO:0010754)	1/5	0.04468356435447933	0.20364943858939402	0	0	27.367403314917127	85.06198182708867	PDE10A
negative regulation of CREB transcription factor activity (GO:0032792)	1/5	0.04468356435447933	0.20364943858939402	0	0	27.367403314917127	85.06198182708867	SIK1
negative regulation of hydrogen peroxide-induced neuron death (GO:1903208)	1/5	0.04468356435447933	0.20364943858939402	0	0	27.367403314917127	85.06198182708867	NR4A3
negative regulation of PERK-mediated unfolded protein response (GO:1903898)	1/5	0.04468356435447933	0.20364943858939402	0	0	27.367403314917127	85.06198182708867	PPP1R15A
non-canonical Wnt signaling pathway via MAPK cascade (GO:0038030)	1/5	0.04468356435447933	0.20364943858939402	0	0	27.367403314917127	85.06198182708867	FZD7
peristalsis (GO:0030432)	1/5	0.04468356435447933	0.20364943858939402	0	0	27.367403314917127	85.06198182708867	GDNF
positive regulation of amino acid transport (GO:0051957)	1/5	0.04468356435447933	0.20364943858939402	0	0	27.367403314917127	85.06198182708867	SLC12A2
positive regulation of anoikis (GO:2000210)	1/5	0.04468356435447933	0.20364943858939402	0	0	27.367403314917127	85.06198182708867	SIK1
positive regulation of axon extension involved in axon guidance (GO:0048842)	1/5	0.04468356435447933	0.20364943858939402	0	0	27.367403314917127	85.06198182708867	VEGFA
positive regulation of cell proliferation involved in heart morphogenesis (GO:2000138)	1/5	0.04468356435447933	0.20364943858939402	0	0	27.367403314917127	85.06198182708867	PIM1
positive regulation of endothelial cell chemotaxis by VEGF-activated vascular endothelial growth factor receptor signaling pathway (GO:0038033)	1/5	0.04468356435447933	0.20364943858939402	0	0	27.367403314917127	85.06198182708867	VEGFA
positive regulation of feeding behavior (GO:2000253)	1/5	0.04468356435447933	0.20364943858939402	0	0	27.367403314917127	85.06198182708867	NR4A3
positive regulation of mast cell chemotaxis (GO:0060754)	1/5	0.04468356435447933	0.20364943858939402	0	0	27.367403314917127	85.06198182708867	VEGFA
positive regulation of transcription from RNA polymerase II promoter in response to hypoxia (GO:0061419)	1/5	0.04468356435447933	0.20364943858939402	0	0	27.367403314917127	85.06198182708867	VEGFA
regulation of transcription from RNA polymerase II promoter in response to stress (GO:0043618)	3/87	0.04507717653883711	0.20490695653816032	0	0	3.9373503591380685	12.203341900749988	ATF3;VEGFA;HSPA1A
negative regulation of multicellular organismal process (GO:0051241)	5/214	0.04629230186724225	0.20775525114334287	0	0	2.6503662855134755	8.143991449564858	NOS3;ADM;HS3ST5;HDAC9;SMAD7
negative regulation of binding (GO:0051100)	3/88	0.046366477998686435	0.20775525114334287	0	0	3.8908314163654287	11.949437940032697	JUN;XIRP1;ACTB
positive regulation of intracellular protein transport (GO:0090316)	4/148	0.04646038459191449	0.20775525114334287	0	0	3.0702247191011236	9.422996388255958	USP36;XPO4;ZC3H12A;PCNT
mRNA destabilization (GO:0061157)	2/38	0.04674858988908616	0.20775525114334287	0	0	6.105555555555555	18.701140744257806	ZC3H12A;CPEB3
cellular protein modification process (GO:0006464)	15/1025	0.04760445302255145	0.20775525114334287	0	0	1.6726151657081876	5.092827114260996	FN3K;DUSP1;PRKAG2;HS3ST5;LATS2;ENAM;MYOD1;PIM1;PDK4;RARA;ST3GAL5;SIK1;SIK2;FNIP2;IP6K3
transforming growth factor beta receptor signaling pathway (GO:0007179)	3/89	0.04767390350507587	0.20775525114334287	0	0	3.8453943094712226	11.702962013872	JUN;FOS;SMAD7
regulation of viral entry into host cell (GO:0046596)	2/39	0.0489876873738186	0.20775525114334287	0	0	5.94024024024024	17.916871175081933	FCN3;HS3ST5
negative regulation of translation (GO:0017148)	3/90	0.048999360875664914	0.20775525114334287	0	0	3.8010017337699864	11.463623669363818	AGO2;CPEB3;CPEB4
regulation of actin cytoskeleton organization (GO:0032956)	3/91	0.05034275505754096	0.20775525114334287	0	0	3.7576180802437786	11.231146790991113	ARHGAP18;PDGFA;CRK
negative regulation of blood coagulation (GO:0030195)	2/40	0.05126498607292083	0.20775525114334287	0	0	5.783625730994152	17.181690481349	NOS3;PDGFA
regulation of peptidyl-tyrosine phosphorylation (GO:0050730)	3/92	0.05170398817922347	0.20775525114334287	0	0	3.7152093402799573	11.005268748122761	PDGFA;IL6R;VEGFA
positive regulation of cellular component biogenesis (GO:0044089)	3/92	0.05170398817922347	0.20775525114334287	0	0	3.7152093402799573	11.005268748122761	SDC4;FNIP2;VEGFA
positive regulation of protein kinase activity (GO:0045860)	4/154	0.052360695593284545	0.20775525114334287	0	0	2.946516853932584	8.691043322616817	EGR1;PRKAG2;IL6R;VEGFA
protein repair (GO:0030091)	1/6	0.053379096585363536	0.20775525114334287	0	0	21.89281767955801	64.15331308750629	FN3K
protein sulfation (GO:0006477)	1/6	0.053379096585363536	0.20775525114334287	0	0	21.89281767955801	64.15331308750629	HS3ST5
protein-DNA complex subunit organization (GO:0071824)	1/6	0.053379096585363536	0.20775525114334287	0	0	21.89281767955801	64.15331308750629	MYC
amino-acid betaine transport (GO:0015838)	1/6	0.053379096585363536	0.20775525114334287	0	0	21.89281767955801	64.15331308750629	SLC22A5
amylin receptor signaling pathway (GO:0097647)	1/6	0.053379096585363536	0.20775525114334287	0	0	21.89281767955801	64.15331308750629	ADM
aromatic amino acid transport (GO:0015801)	1/6	0.053379096585363536	0.20775525114334287	0	0	21.89281767955801	64.15331308750629	SLC3A2
regulation of cardiac muscle hypertrophy in response to stress (GO:1903242)	1/6	0.053379096585363536	0.20775525114334287	0	0	21.89281767955801	64.15331308750629	FOXO1
carnitine transport (GO:0015879)	1/6	0.053379096585363536	0.20775525114334287	0	0	21.89281767955801	64.15331308750629	SLC22A5
cellular response to cold (GO:0070417)	1/6	0.053379096585363536	0.20775525114334287	0	0	21.89281767955801	64.15331308750629	FOXO1
regulation of extracellular exosome assembly (GO:1903551)	1/6	0.053379096585363536	0.20775525114334287	0	0	21.89281767955801	64.15331308750629	SDC4
regulation of glucokinase activity (GO:0033131)	1/6	0.053379096585363536	0.20775525114334287	0	0	21.89281767955801	64.15331308750629	MIDN
cellular response to salt (GO:1902075)	1/6	0.053379096585363536	0.20775525114334287	0	0	21.89281767955801	64.15331308750629	ZC3H12A
regulation of hormone biosynthetic process (GO:0046885)	1/6	0.053379096585363536	0.20775525114334287	0	0	21.89281767955801	64.15331308750629	EGR1
regulation of long-chain fatty acid import across plasma membrane (GO:0010746)	1/6	0.053379096585363536	0.20775525114334287	0	0	21.89281767955801	64.15331308750629	IRS2
regulation of mast cell chemotaxis (GO:0060753)	1/6	0.053379096585363536	0.20775525114334287	0	0	21.89281767955801	64.15331308750629	VEGFA
regulation of mitotic sister chromatid segregation (GO:0033047)	1/6	0.053379096585363536	0.20775525114334287	0	0	21.89281767955801	64.15331308750629	DUSP1
regulation of mitotic spindle checkpoint (GO:1903504)	1/6	0.053379096585363536	0.20775525114334287	0	0	21.89281767955801	64.15331308750629	DUSP1
regulation of nitric oxide mediated signal transduction (GO:0010749)	1/6	0.053379096585363536	0.20775525114334287	0	0	21.89281767955801	64.15331308750629	VEGFA
embryonic skeletal joint development (GO:0072498)	1/6	0.053379096585363536	0.20775525114334287	0	0	21.89281767955801	64.15331308750629	WNT9A
regulation of relaxation of cardiac muscle (GO:1901897)	1/6	0.053379096585363536	0.20775525114334287	0	0	21.89281767955801	64.15331308750629	PDE4D
glomerulus vasculature development (GO:0072012)	1/6	0.053379096585363536	0.20775525114334287	0	0	21.89281767955801	64.15331308750629	TEK
regulation of ventricular cardiac muscle cell membrane depolarization (GO:0060373)	1/6	0.053379096585363536	0.20775525114334287	0	0	21.89281767955801	64.15331308750629	SMAD7
response to catecholamine (GO:0071869)	1/6	0.053379096585363536	0.20775525114334287	0	0	21.89281767955801	64.15331308750629	NR4A3
heparan sulfate proteoglycan biosynthetic process, enzymatic modification (GO:0015015)	1/6	0.053379096585363536	0.20775525114334287	0	0	21.89281767955801	64.15331308750629	HS3ST5
response to heparin (GO:0071503)	1/6	0.053379096585363536	0.20775525114334287	0	0	21.89281767955801	64.15331308750629	EGR1
sialylation (GO:0097503)	1/6	0.053379096585363536	0.20775525114334287	0	0	21.89281767955801	64.15331308750629	ST6GAL1
vacuole organization (GO:0007033)	1/6	0.053379096585363536	0.20775525114334287	0	0	21.89281767955801	64.15331308750629	VPS18
venous blood vessel morphogenesis (GO:0048845)	1/6	0.053379096585363536	0.20775525114334287	0	0	21.89281767955801	64.15331308750629	VEGFA
N-acetylneuraminate catabolic process (GO:0019262)	1/6	0.053379096585363536	0.20775525114334287	0	0	21.89281767955801	64.15331308750629	GNPDA1
negative regulation of amyloid precursor protein biosynthetic process (GO:0042985)	1/6	0.053379096585363536	0.20775525114334287	0	0	21.89281767955801	64.15331308750629	AGO2
negative regulation of cardiac muscle cell apoptotic process (GO:0010667)	1/6	0.053379096585363536	0.20775525114334287	0	0	21.89281767955801	64.15331308750629	PPP1R10
negative regulation of cardiac muscle cell differentiation (GO:2000726)	1/6	0.053379096585363536	0.20775525114334287	0	0	21.89281767955801	64.15331308750629	FZD7
negative regulation of lipoprotein lipase activity (GO:0051005)	1/6	0.053379096585363536	0.20775525114334287	0	0	21.89281767955801	64.15331308750629	HDAC9
negative regulation of meiotic cell cycle (GO:0051447)	1/6	0.053379096585363536	0.20775525114334287	0	0	21.89281767955801	64.15331308750629	DUSP1
negative regulation of monocyte chemotaxis (GO:0090027)	1/6	0.053379096585363536	0.20775525114334287	0	0	21.89281767955801	64.15331308750629	DUSP1
negative regulation of relaxation of muscle (GO:1901078)	1/6	0.053379096585363536	0.20775525114334287	0	0	21.89281767955801	64.15331308750629	PDE4D
negative regulation of triglyceride metabolic process (GO:0090209)	1/6	0.053379096585363536	0.20775525114334287	0	0	21.89281767955801	64.15331308750629	SIK1
nucleotide transport (GO:0006862)	1/6	0.053379096585363536	0.20775525114334287	0	0	21.89281767955801	64.15331308750629	SLC25A33
positive regulation of animal organ morphogenesis (GO:0110110)	1/6	0.053379096585363536	0.20775525114334287	0	0	21.89281767955801	64.15331308750629	GDNF
positive regulation of anion transport (GO:1903793)	1/6	0.053379096585363536	0.20775525114334287	0	0	21.89281767955801	64.15331308750629	SLC12A2
positive regulation of cholesterol storage (GO:0010886)	1/6	0.053379096585363536	0.20775525114334287	0	0	21.89281767955801	64.15331308750629	LPL
positive regulation of deacetylase activity (GO:0090045)	1/6	0.053379096585363536	0.20775525114334287	0	0	21.89281767955801	64.15331308750629	VEGFA
positive regulation of extrinsic apoptotic signaling pathway via death domain receptors (GO:1902043)	1/6	0.053379096585363536	0.20775525114334287	0	0	21.89281767955801	64.15331308750629	ATF3
positive regulation of gluconeogenesis (GO:0045722)	1/6	0.053379096585363536	0.20775525114334287	0	0	21.89281767955801	64.15331308750629	PPARGC1A
positive regulation of heart rate by epinephrine-norepinephrine (GO:0001996)	1/6	0.053379096585363536	0.20775525114334287	0	0	21.89281767955801	64.15331308750629	PDE4D
positive regulation of kidney development (GO:0090184)	1/6	0.053379096585363536	0.20775525114334287	0	0	21.89281767955801	64.15331308750629	MYC
positive regulation of skeletal muscle fiber development (GO:0048743)	1/6	0.053379096585363536	0.20775525114334287	0	0	21.89281767955801	64.15331308750629	MYOD1
positive regulation of T-helper 2 cell differentiation (GO:0045630)	1/6	0.053379096585363536	0.20775525114334287	0	0	21.89281767955801	64.15331308750629	RARA
positive regulation of tau-protein kinase activity (GO:1902949)	1/6	0.053379096585363536	0.20775525114334287	0	0	21.89281767955801	64.15331308750629	EGR1
positive regulation of tooth mineralization (GO:0070172)	1/6	0.053379096585363536	0.20775525114334287	0	0	21.89281767955801	64.15331308750629	ENAM
carboxylic acid transmembrane transport (GO:1905039)	2/41	0.053579613879012604	0.20775525114334287	0	0	5.6350427350427355	16.491440679001	SLC7A5;SLC38A1
gluconeogenesis (GO:0006094)	2/41	0.053579613879012604	0.20775525114334287	0	0	5.6350427350427355	16.491440679001	PPARGC1A;SLC39A14
hexose metabolic process (GO:0019318)	2/41	0.053579613879012604	0.20775525114334287	0	0	5.6350427350427355	16.491440679001	IRS2;PPARD
regulation of cell differentiation (GO:0045595)	4/156	0.05441428137601315	0.20984275440329322	0	0	2.907451212300414	8.463964476898719	GDNF;SIK1;NR1D2;SMAD7
negative regulation of cell death (GO:0060548)	3/94	0.054479566335605134	0.20984275440329322	0	0	3.63318804100927	10.57232134020225	PPARGC1A;HSPA1B;HSPA1A
negative regulation of MAPK cascade (GO:0043409)	3/94	0.054479566335605134	0.20984275440329322	0	0	3.63318804100927	10.57232134020225	DUSP1;MYC;FOXO1
mRNA metabolic process (GO:0016071)	3/95	0.05589370240466881	0.2124702441992802	0	0	3.5935146951663834	10.364787240407304	PPARGC1A;HSPA1B;HSPA1A
cellular respiration (GO:0045333)	2/42	0.05593071124281477	0.2124702441992802	0	0	5.493888888888889	15.842406840080578	NR4A3;PPARGC1A
cellular response to growth factor stimulus (GO:0071363)	4/158	0.056511061628341755	0.2124702441992802	0	0	2.8694002626586896	8.244701945989277	NR4A1;BCAR1;SMAD7;VEGFA
protein autophosphorylation (GO:0046777)	4/159	0.057575601157249384	0.2124702441992802	0	0	2.85074302283436	8.137891792198355	PIM1;SIK1;SIK2;TEK
cellular response to retinoic acid (GO:0071300)	2/43	0.05831743103832512	0.2124702441992802	0	0	5.359620596205962	15.23126052503429	FZD7;WNT9A
regulation of MAP kinase activity (GO:0043405)	3/97	0.05877412751031824	0.2124702441992802	0	0	3.5167003447046237	9.966517023181037	DUSP1;PDGFA;VEGFA
positive regulation of cold-induced thermogenesis (GO:0120162)	3/97	0.05877412751031824	0.2124702441992802	0	0	3.5167003447046237	9.966517023181037	LPIN1;PPARGC1A;VEGFA
regulation of neuron apoptotic process (GO:0043523)	3/98	0.060240193006970644	0.2124702441992802	0	0	3.4795060276389296	9.775378136916142	GDNF;PPARGC1A;CPEB4
negative regulation of neuron death (GO:1901215)	3/98	0.060240193006970644	0.2124702441992802	0	0	3.4795060276389296	9.775378136916142	GDNF;PPARGC1A;CPEB4
regulation of autophagy (GO:0010506)	5/231	0.060377675619162005	0.2124702441992802	0	0	2.448877556122194	6.874331983278286	USP36;KDM4A;ZC3H12A;PRKAG2;FOXO1
hexose biosynthetic process (GO:0019319)	2/44	0.060738938345747784	0.2124702441992802	0	0	5.231746031746032	14.655011591772102	PPARGC1A;SLC39A14
mRNA catabolic process (GO:0006402)	2/44	0.060738938345747784	0.2124702441992802	0	0	5.231746031746032	14.655011591772102	HSPA1B;HSPA1A
positive regulation of cell-matrix adhesion (GO:0001954)	2/44	0.060738938345747784	0.2124702441992802	0	0	5.231746031746032	14.655011591772102	TEK;VEGFA
amino sugar catabolic process (GO:0046348)	1/7	0.06199591272443098	0.2124702441992802	0	0	18.243093922651934	50.72833082509143	GNPDA1
ammonium transport (GO:0015696)	1/7	0.06199591272443098	0.2124702441992802	0	0	18.243093922651934	50.72833082509143	SLC12A2
arginine catabolic process (GO:0006527)	1/7	0.06199591272443098	0.2124702441992802	0	0	18.243093922651934	50.72833082509143	NOS3
regulation of blood-brain barrier permeability (GO:1905603)	1/7	0.06199591272443098	0.2124702441992802	0	0	18.243093922651934	50.72833082509143	VEGFA
bleb assembly (GO:0032060)	1/7	0.06199591272443098	0.2124702441992802	0	0	18.243093922651934	50.72833082509143	PMP22
calcitonin family receptor signaling pathway (GO:0097646)	1/7	0.06199591272443098	0.2124702441992802	0	0	18.243093922651934	50.72833082509143	ADM
regulation of cGMP-mediated signaling (GO:0010752)	1/7	0.06199591272443098	0.2124702441992802	0	0	18.243093922651934	50.72833082509143	PDE10A
cation homeostasis (GO:0055080)	1/7	0.06199591272443098	0.2124702441992802	0	0	18.243093922651934	50.72833082509143	TRPM7
cellular response to histamine (GO:0071420)	1/7	0.06199591272443098	0.2124702441992802	0	0	18.243093922651934	50.72833082509143	DIAPH1
cellular response to monoamine stimulus (GO:0071868)	1/7	0.06199591272443098	0.2124702441992802	0	0	18.243093922651934	50.72833082509143	NR4A3
regulation of histone deacetylase activity (GO:1901725)	1/7	0.06199591272443098	0.2124702441992802	0	0	18.243093922651934	50.72833082509143	VEGFA
chemical homeostasis within a tissue (GO:0048875)	1/7	0.06199591272443098	0.2124702441992802	0	0	18.243093922651934	50.72833082509143	VEGFA
death-inducing signaling complex assembly (GO:0071550)	1/7	0.06199591272443098	0.2124702441992802	0	0	18.243093922651934	50.72833082509143	TNFRSF1A
regulation of miRNA mediated inhibition of translation (GO:1905616)	1/7	0.06199591272443098	0.2124702441992802	0	0	18.243093922651934	50.72833082509143	AGO2
definitive hemopoiesis (GO:0060216)	1/7	0.06199591272443098	0.2124702441992802	0	0	18.243093922651934	50.72833082509143	TEK
regulation of protein deubiquitination (GO:0090085)	1/7	0.06199591272443098	0.2124702441992802	0	0	18.243093922651934	50.72833082509143	ZC3H12A
G protein-coupled receptor internalization (GO:0002031)	1/7	0.06199591272443098	0.2124702441992802	0	0	18.243093922651934	50.72833082509143	ADM
regulation of transforming growth factor beta activation (GO:1901388)	1/7	0.06199591272443098	0.2124702441992802	0	0	18.243093922651934	50.72833082509143	ITGB6
glutamine transport (GO:0006868)	1/7	0.06199591272443098	0.2124702441992802	0	0	18.243093922651934	50.72833082509143	SLC38A1
glutathione catabolic process (GO:0006751)	1/7	0.06199591272443098	0.2124702441992802	0	0	18.243093922651934	50.72833082509143	CHAC1
heart trabecula formation (GO:0060347)	1/7	0.06199591272443098	0.2124702441992802	0	0	18.243093922651934	50.72833082509143	TEK
iron import into cell (GO:0033212)	1/7	0.06199591272443098	0.2124702441992802	0	0	18.243093922651934	50.72833082509143	SLC39A14
surfactant homeostasis (GO:0043129)	1/7	0.06199591272443098	0.2124702441992802	0	0	18.243093922651934	50.72833082509143	VEGFA
thiamine-containing compound metabolic process (GO:0042723)	1/7	0.06199591272443098	0.2124702441992802	0	0	18.243093922651934	50.72833082509143	SLC19A2
thyroid hormone transport (GO:0070327)	1/7	0.06199591272443098	0.2124702441992802	0	0	18.243093922651934	50.72833082509143	SLC7A5
miRNA loading onto RISC involved in gene silencing by miRNA (GO:0035280)	1/7	0.06199591272443098	0.2124702441992802	0	0	18.243093922651934	50.72833082509143	AGO2
vascular associated smooth muscle cell development (GO:0097084)	1/7	0.06199591272443098	0.2124702441992802	0	0	18.243093922651934	50.72833082509143	VEGFA
vascular wound healing (GO:0061042)	1/7	0.06199591272443098	0.2124702441992802	0	0	18.243093922651934	50.72833082509143	VEGFA
zinc ion import across plasma membrane (GO:0071578)	1/7	0.06199591272443098	0.2124702441992802	0	0	18.243093922651934	50.72833082509143	SLC39A14
negative regulation by host of viral genome replication (GO:0044828)	1/7	0.06199591272443098	0.2124702441992802	0	0	18.243093922651934	50.72833082509143	ZC3H12A
negative regulation of cardiocyte differentiation (GO:1905208)	1/7	0.06199591272443098	0.2124702441992802	0	0	18.243093922651934	50.72833082509143	FZD7
negative regulation of mitochondrial outer membrane permeabilization involved in apoptotic signaling pathway (GO:1901029)	1/7	0.06199591272443098	0.2124702441992802	0	0	18.243093922651934	50.72833082509143	HSPA1A
negative regulation of p38MAPK cascade (GO:1903753)	1/7	0.06199591272443098	0.2124702441992802	0	0	18.243093922651934	50.72833082509143	DUSP1
oxygen transport (GO:0015671)	1/7	0.06199591272443098	0.2124702441992802	0	0	18.243093922651934	50.72833082509143	MYC
positive regulation of activation of Janus kinase activity (GO:0010536)	1/7	0.06199591272443098	0.2124702441992802	0	0	18.243093922651934	50.72833082509143	IL6R
positive regulation of catecholamine secretion (GO:0033605)	1/7	0.06199591272443098	0.2124702441992802	0	0	18.243093922651934	50.72833082509143	GDNF
positive regulation of chemokine (C-X-C motif) ligand 2 production (GO:2000343)	1/7	0.06199591272443098	0.2124702441992802	0	0	18.243093922651934	50.72833082509143	LPL
positive regulation of epithelial tube formation (GO:1905278)	1/7	0.06199591272443098	0.2124702441992802	0	0	18.243093922651934	50.72833082509143	GDNF
positive regulation of hormone metabolic process (GO:0032352)	1/7	0.06199591272443098	0.2124702441992802	0	0	18.243093922651934	50.72833082509143	EGR1
positive regulation of mast cell activation (GO:0033005)	1/7	0.06199591272443098	0.2124702441992802	0	0	18.243093922651934	50.72833082509143	NR4A3
positive regulation of miRNA mediated inhibition of translation (GO:1905618)	1/7	0.06199591272443098	0.2124702441992802	0	0	18.243093922651934	50.72833082509143	AGO2
positive regulation of miRNA metabolic process (GO:2000630)	1/7	0.06199591272443098	0.2124702441992802	0	0	18.243093922651934	50.72833082509143	ZC3H12A
positive regulation of protein deubiquitination (GO:1903003)	1/7	0.06199591272443098	0.2124702441992802	0	0	18.243093922651934	50.72833082509143	ZC3H12A
heart development (GO:0007507)	4/164	0.06305889656267893	0.21456536777884988	0	0	2.760955056179775	7.630413175629794	ALPK3;TEK;HDAC9;VEGFA
neural crest cell development (GO:0014032)	2/45	0.0631944103671102	0.21456536777884988	0	0	5.109819121447028	14.110966960023028	GDNF;SEMA6D
positive regulation of chemotaxis (GO:0050921)	2/45	0.0631944103671102	0.21456536777884988	0	0	5.109819121447028	14.110966960023028	IL6R;VEGFA
regulation of transforming growth factor beta receptor signaling pathway (GO:0017015)	3/100	0.06322345414735783	0.21456536777884988	0	0	3.407418072913667	9.40815367723117	LATS2;SMAD7;HSPA1A
organic acid transport (GO:0015849)	3/100	0.06322345414735783	0.21456536777884988	0	0	3.407418072913667	9.40815367723117	SLC38A1;SLC3A2;PPARD
epithelial cell differentiation (GO:0030855)	3/101	0.06474041306698575	0.21919427005133146	0	0	3.372477482613157	9.231717506571465	FN3K;FZD7;VEGFA
regulation of DNA metabolic process (GO:0051052)	2/46	0.06568303626106324	0.21919427005133146	0	0	4.993434343434344	13.596695212039078	MYC;PDGFA
regulation of fibroblast proliferation (GO:0048145)	2/46	0.06568303626106324	0.21919427005133146	0	0	4.993434343434344	13.596695212039078	MYC;PDGFA
negative regulation of tumor necrosis factor production (GO:0032720)	2/46	0.06568303626106324	0.21919427005133146	0	0	4.993434343434344	13.596695212039078	ZC3H12A;RARA
positive regulation of nucleocytoplasmic transport (GO:0046824)	2/46	0.06568303626106324	0.21919427005133146	0	0	4.993434343434344	13.596695212039078	XPO4;ZC3H12A
positive regulation of response to stimulus (GO:0048584)	2/46	0.06568303626106324	0.21919427005133146	0	0	4.993434343434344	13.596695212039078	MYC;IER5
regulation of cell death (GO:0010941)	3/102	0.06627409631709373	0.21919427005133146	0	0	3.3382427628237683	9.059844517256348	ZC3H12A;HSPA1B;HSPA1A
intrinsic apoptotic signaling pathway (GO:0097193)	3/102	0.06627409631709373	0.21919427005133146	0	0	3.3382427628237683	9.059844517256348	PPP1R15A;CHAC1;FNIP2
chromatin remodeling (GO:0006338)	3/103	0.06782438052223745	0.21919427005133146	0	0	3.304692737430168	8.892378103375965	KDM4A;MYC;ACTB
actin filament reorganization (GO:0090527)	1/8	0.07053472095805195	0.21919427005133146	0	0	15.636148382004736	41.461595899019535	BCAR1
regulation of acetyl-CoA biosynthetic process from pyruvate (GO:0010510)	1/8	0.07053472095805195	0.21919427005133146	0	0	15.636148382004736	41.461595899019535	PDK4
regulation of activation of Janus kinase activity (GO:0010533)	1/8	0.07053472095805195	0.21919427005133146	0	0	15.636148382004736	41.461595899019535	IL6R
regulation of acyl-CoA biosynthetic process (GO:0050812)	1/8	0.07053472095805195	0.21919427005133146	0	0	15.636148382004736	41.461595899019535	PDK4
brown fat cell differentiation (GO:0050873)	1/8	0.07053472095805195	0.21919427005133146	0	0	15.636148382004736	41.461595899019535	PPARGC1A
regulation of cyclic-nucleotide phosphodiesterase activity (GO:0051342)	1/8	0.07053472095805195	0.21919427005133146	0	0	15.636148382004736	41.461595899019535	SLC39A14
regulation of cytoplasmic translational elongation (GO:1900247)	1/8	0.07053472095805195	0.21919427005133146	0	0	15.636148382004736	41.461595899019535	CPEB3
regulation of dopamine uptake involved in synaptic transmission (GO:0051584)	1/8	0.07053472095805195	0.21919427005133146	0	0	15.636148382004736	41.461595899019535	GDNF
regulation of extracellular matrix constituent secretion (GO:0003330)	1/8	0.07053472095805195	0.21919427005133146	0	0	15.636148382004736	41.461595899019535	TNFRSF1A
cellular response to hepatocyte growth factor stimulus (GO:0035729)	1/8	0.07053472095805195	0.21919427005133146	0	0	15.636148382004736	41.461595899019535	BCAR1
cellular response to potassium ion (GO:0035865)	1/8	0.07053472095805195	0.21919427005133146	0	0	15.636148382004736	41.461595899019535	SLC12A2
coronary vasculature morphogenesis (GO:0060977)	1/8	0.07053472095805195	0.21919427005133146	0	0	15.636148382004736	41.461595899019535	VEGFA
regulation of positive chemotaxis (GO:0050926)	1/8	0.07053472095805195	0.21919427005133146	0	0	15.636148382004736	41.461595899019535	VEGFA
regulation of RNA biosynthetic process (GO:2001141)	1/8	0.07053472095805195	0.21919427005133146	0	0	15.636148382004736	41.461595899019535	FCN3
regulation of T-helper 2 cell differentiation (GO:0045628)	1/8	0.07053472095805195	0.21919427005133146	0	0	15.636148382004736	41.461595899019535	RARA
regulation of vascular wound healing (GO:0061043)	1/8	0.07053472095805195	0.21919427005133146	0	0	15.636148382004736	41.461595899019535	SLC12A2
respiratory chain complex III assembly (GO:0017062)	1/8	0.07053472095805195	0.21919427005133146	0	0	15.636148382004736	41.461595899019535	SLC25A33
response to hepatocyte growth factor (GO:0035728)	1/8	0.07053472095805195	0.21919427005133146	0	0	15.636148382004736	41.461595899019535	BCAR1
response to potassium ion (GO:0035864)	1/8	0.07053472095805195	0.21919427005133146	0	0	15.636148382004736	41.461595899019535	SLC12A2
RNA secondary structure unwinding (GO:0010501)	1/8	0.07053472095805195	0.21919427005133146	0	0	15.636148382004736	41.461595899019535	AGO2
macromolecule modification (GO:0043412)	1/8	0.07053472095805195	0.21919427005133146	0	0	15.636148382004736	41.461595899019535	ST6GAL1
mast cell activation involved in immune response (GO:0002279)	1/8	0.07053472095805195	0.21919427005133146	0	0	15.636148382004736	41.461595899019535	NR4A3
mast cell degranulation (GO:0043303)	1/8	0.07053472095805195	0.21919427005133146	0	0	15.636148382004736	41.461595899019535	NR4A3
mitochondrial respiratory chain complex III assembly (GO:0034551)	1/8	0.07053472095805195	0.21919427005133146	0	0	15.636148382004736	41.461595899019535	SLC25A33
natural killer cell differentiation (GO:0001779)	1/8	0.07053472095805195	0.21919427005133146	0	0	15.636148382004736	41.461595899019535	NFIL3
negative regulation of B cell apoptotic process (GO:0002903)	1/8	0.07053472095805195	0.21919427005133146	0	0	15.636148382004736	41.461595899019535	IRS2
negative regulation of lipid kinase activity (GO:0090219)	1/8	0.07053472095805195	0.21919427005133146	0	0	15.636148382004736	41.461595899019535	PIK3IP1
negative regulation of muscle cell apoptotic process (GO:0010656)	1/8	0.07053472095805195	0.21919427005133146	0	0	15.636148382004736	41.461595899019535	ZC3H12A
negative regulation of striated muscle cell apoptotic process (GO:0010664)	1/8	0.07053472095805195	0.21919427005133146	0	0	15.636148382004736	41.461595899019535	PPP1R10
peptidyl-lysine deacetylation (GO:0034983)	1/8	0.07053472095805195	0.21919427005133146	0	0	15.636148382004736	41.461595899019535	HDAC9
positive regulation of cell migration by vascular endothelial growth factor signaling pathway (GO:0038089)	1/8	0.07053472095805195	0.21919427005133146	0	0	15.636148382004736	41.461595899019535	VEGFA
positive regulation of epithelial cell proliferation involved in wound healing (GO:0060054)	1/8	0.07053472095805195	0.21919427005133146	0	0	15.636148382004736	41.461595899019535	FZD7
positive regulation of execution phase of apoptosis (GO:1900119)	1/8	0.07053472095805195	0.21919427005133146	0	0	15.636148382004736	41.461595899019535	ZC3H12A
positive regulation of steroid biosynthetic process (GO:0010893)	1/8	0.07053472095805195	0.21919427005133146	0	0	15.636148382004736	41.461595899019535	ADM
positive regulation of vascular associated smooth muscle cell migration (GO:1904754)	1/8	0.07053472095805195	0.21919427005133146	0	0	15.636148382004736	41.461595899019535	NR4A3
protein localization to microtubule (GO:0035372)	1/8	0.07053472095805195	0.21919427005133146	0	0	15.636148382004736	41.461595899019535	DIAPH1
protein localization to microtubule cytoskeleton (GO:0072698)	1/8	0.07053472095805195	0.21919427005133146	0	0	15.636148382004736	41.461595899019535	DIAPH1
regulation of mitochondrion organization (GO:0010821)	2/48	0.07075656505964864	0.21919427005133146	0	0	4.775845410628019	12.648874110729642	USP36;PPARGC1A
negative regulation of tumor necrosis factor superfamily cytokine production (GO:1903556)	2/48	0.07075656505964864	0.21919427005133146	0	0	4.775845410628019	12.648874110729642	ZC3H12A;RARA
nucleus organization (GO:0006997)	2/48	0.07075656505964864	0.21919427005133146	0	0	4.775845410628019	12.648874110729642	USP36;CHMP1B
regulation of JNK cascade (GO:0046328)	3/105	0.07097424902349801	0.21947809511529315	0	0	3.239566217548472	8.570072085775609	GADD45B;GADD45A;FZD7
small GTPase mediated signal transduction (GO:0007264)	3/106	0.07257357745776617	0.2236160665864475	0	0	3.2079514020719206	8.414951739922946	JUN;RRAD;ARHGAP18
adherens junction organization (GO:0034332)	2/49	0.07333990466448106	0.2236160665864475	0	0	4.6739952718676125	12.211515692602143	ACTB;SMAD7
aminoglycan biosynthetic process (GO:0006023)	2/49	0.07333990466448106	0.2236160665864475	0	0	4.6739952718676125	12.211515692602143	SDC4;HS3ST5
regulation of smooth muscle cell proliferation (GO:0048660)	2/49	0.07333990466448106	0.2236160665864475	0	0	4.6739952718676125	12.211515692602143	NR4A3;IL6R
regulation of stress-activated MAPK cascade (GO:0032872)	2/49	0.07333990466448106	0.2236160665864475	0	0	4.6739952718676125	12.211515692602143	MYC;FOXO1
response to unfolded protein (GO:0006986)	2/49	0.07333990466448106	0.2236160665864475	0	0	4.6739952718676125	12.211515692602143	HSPA1B;HSPA1A
RNA catabolic process (GO:0006401)	2/49	0.07333990466448106	0.2236160665864475	0	0	4.6739952718676125	12.211515692602143	HSPA1B;HSPA1A
positive regulation of reactive oxygen species metabolic process (GO:2000379)	2/49	0.07333990466448106	0.2236160665864475	0	0	4.6739952718676125	12.211515692602143	GADD45A;ZC3H12A
positive regulation of DNA-binding transcription factor activity (GO:0051091)	5/246	0.07461956972703733	0.22620464601830256	0	0	2.2946995803736785	5.955554240797658	PPRC1;PPARGC1A;HSPA1B;VEGFA;HSPA1A
cation transport (GO:0006812)	4/174	0.07481746272517584	0.22620464601830256	0	0	2.597224058162591	6.733833106725173	SLC12A2;KCNQ4;TRPM7;SLC3A2
iron ion transport (GO:0006826)	2/50	0.07595327125893173	0.22620464601830256	0	0	4.576388888888889	11.79626923326343	SLC39A14;ATP6V1F
neuron migration (GO:0001764)	2/50	0.07595327125893173	0.22620464601830256	0	0	4.576388888888889	11.79626923326343	DDIT4;VEGFA
mitochondrion organization (GO:0007005)	4/175	0.07605045466902165	0.22620464601830256	0	0	2.581904198698995	6.6519102649796	NOS3;PPRC1;PPARGC1A;SLC25A33
positive regulation of developmental process (GO:0051094)	4/177	0.078547125202998	0.22620464601830256	0	0	2.551795804377476	6.491912736628601	GDNF;AGO2;CPEB3;VEGFA
intrinsic apoptotic signaling pathway in response to DNA damage (GO:0008630)	2/51	0.07859591153144037	0.22620464601830256	0	0	4.482766439909297	11.401627736478432	DDIT4;FNIP2
quaternary ammonium group transport (GO:0015697)	1/9	0.07899622330794254	0.22620464601830256	0	0	13.680939226519337	34.72708369011773	SLC22A5
regulation of endothelial cell development (GO:1901550)	1/9	0.07899622330794254	0.22620464601830256	0	0	13.680939226519337	34.72708369011773	TNFRSF1A
regulation of endothelial cell differentiation (GO:0045601)	1/9	0.07899622330794254	0.22620464601830256	0	0	13.680939226519337	34.72708369011773	ATOH8
regulation of epidermis development (GO:0045682)	1/9	0.07899622330794254	0.22620464601830256	0	0	13.680939226519337	34.72708369011773	MAFF
cellular response to leptin stimulus (GO:0044320)	1/9	0.07899622330794254	0.22620464601830256	0	0	13.680939226519337	34.72708369011773	NR4A3
cellular response to nitric oxide (GO:0071732)	1/9	0.07899622330794254	0.22620464601830256	0	0	13.680939226519337	34.72708369011773	FOXO1
cellular response to reactive nitrogen species (GO:1902170)	1/9	0.07899622330794254	0.22620464601830256	0	0	13.680939226519337	34.72708369011773	FOXO1
chylomicron remodeling (GO:0034371)	1/9	0.07899622330794254	0.22620464601830256	0	0	13.680939226519337	34.72708369011773	LPL
regulation of PERK-mediated unfolded protein response (GO:1903897)	1/9	0.07899622330794254	0.22620464601830256	0	0	13.680939226519337	34.72708369011773	PPP1R15A
regulation of skeletal muscle cell differentiation (GO:2001014)	1/9	0.07899622330794254	0.22620464601830256	0	0	13.680939226519337	34.72708369011773	NR1D2
glucosamine-containing compound catabolic process (GO:1901072)	1/9	0.07899622330794254	0.22620464601830256	0	0	13.680939226519337	34.72708369011773	GNPDA1
response to leptin (GO:0044321)	1/9	0.07899622330794254	0.22620464601830256	0	0	13.680939226519337	34.72708369011773	NR4A3
hormone transport (GO:0009914)	1/9	0.07899622330794254	0.22620464601830256	0	0	13.680939226519337	34.72708369011773	SLC7A5
skeletal muscle fiber development (GO:0048741)	1/9	0.07899622330794254	0.22620464601830256	0	0	13.680939226519337	34.72708369011773	KLHL40
small RNA loading onto RISC (GO:0070922)	1/9	0.07899622330794254	0.22620464601830256	0	0	13.680939226519337	34.72708369011773	AGO2
mast cell mediated immunity (GO:0002448)	1/9	0.07899622330794254	0.22620464601830256	0	0	13.680939226519337	34.72708369011773	NR4A3
very-low-density lipoprotein particle remodeling (GO:0034372)	1/9	0.07899622330794254	0.22620464601830256	0	0	13.680939226519337	34.72708369011773	LPL
muscle cell fate commitment (GO:0042693)	1/9	0.07899622330794254	0.22620464601830256	0	0	13.680939226519337	34.72708369011773	MYOD1
negative regulation of biomineralization (GO:0110150)	1/9	0.07899622330794254	0.22620464601830256	0	0	13.680939226519337	34.72708369011773	NOS3
negative regulation of glycoprotein biosynthetic process (GO:0010561)	1/9	0.07899622330794254	0.22620464601830256	0	0	13.680939226519337	34.72708369011773	AGO2
negative regulation of lipase activity (GO:0060192)	1/9	0.07899622330794254	0.22620464601830256	0	0	13.680939226519337	34.72708369011773	HDAC9
negative regulation of nitric oxide biosynthetic process (GO:0045019)	1/9	0.07899622330794254	0.22620464601830256	0	0	13.680939226519337	34.72708369011773	ZC3H12A
negative regulation of nitric oxide metabolic process (GO:1904406)	1/9	0.07899622330794254	0.22620464601830256	0	0	13.680939226519337	34.72708369011773	ZC3H12A
negative regulation of pathway-restricted SMAD protein phosphorylation (GO:0060394)	1/9	0.07899622330794254	0.22620464601830256	0	0	13.680939226519337	34.72708369011773	SMAD7
negative regulation of T cell cytokine production (GO:0002725)	1/9	0.07899622330794254	0.22620464601830256	0	0	13.680939226519337	34.72708369011773	SMAD7
positive regulation of ATP biosynthetic process (GO:2001171)	1/9	0.07899622330794254	0.22620464601830256	0	0	13.680939226519337	34.72708369011773	PPARGC1A
positive regulation of blood vessel endothelial cell proliferation involved in sprouting angiogenesis (GO:1903589)	1/9	0.07899622330794254	0.22620464601830256	0	0	13.680939226519337	34.72708369011773	VEGFA
positive regulation of fatty acid beta-oxidation (GO:0032000)	1/9	0.07899622330794254	0.22620464601830256	0	0	13.680939226519337	34.72708369011773	IRS2
positive regulation of protein kinase C signaling (GO:0090037)	1/9	0.07899622330794254	0.22620464601830256	0	0	13.680939226519337	34.72708369011773	VEGFA
positive regulation of sequestering of triglyceride (GO:0010890)	1/9	0.07899622330794254	0.22620464601830256	0	0	13.680939226519337	34.72708369011773	LPL
regulation of interleukin-6 production (GO:0032675)	3/110	0.07913045643683043	0.22621695345898488	0	0	3.0874014514697437	7.831679865806068	ZC3H12A;LPL;IL6R
Fc-epsilon receptor signaling pathway (GO:0038095)	3/111	0.08080889571283985	0.22876770261409543	0	0	3.058659217877095	7.6945718026392	JUN;NR4A3;FOS
ameboidal-type cell migration (GO:0001667)	2/52	0.08126708328712148	0.22876770261409543	0	0	4.392888888888889	11.02621359570085	GDNF;SEMA6D
regulation of release of sequestered calcium ion into cytosol (GO:0051279)	2/52	0.08126708328712148	0.22876770261409543	0	0	4.392888888888889	11.02621359570085	DIAPH1;PDE4D
heart morphogenesis (GO:0003007)	2/53	0.08396605524659617	0.22876770261409543	0	0	4.306535947712418	10.668765246008755	NOS3;VEGFA
positive regulation of metabolic process (GO:0009893)	3/113	0.08421187724101196	0.22876770261409543	0	0	3.0027425088877604	7.430044040380811	LPIN1;PPARGC1A;VEGFA
cellular response to transforming growth factor beta stimulus (GO:0071560)	3/114	0.0859361397763985	0.22876770261409543	0	0	2.9755397855956516	7.302423402688138	JUN;FOS;SMAD7
histone modification (GO:0016570)	3/114	0.0859361397763985	0.22876770261409543	0	0	2.9755397855956516	7.302423402688138	USP36;KDM4A;HDAC9
positive regulation of cellular component organization (GO:0051130)	3/114	0.0859361397763985	0.22876770261409543	0	0	2.9755397855956516	7.302423402688138	PPP1R15A;FNIP2;VEGFA
regulation of cyclin-dependent protein kinase activity (GO:1904029)	2/54	0.08669210697173226	0.22876770261409543	0	0	4.223504273504274	10.328125411140132	GADD45A;ACTB
regulation of focal adhesion assembly (GO:0051893)	2/54	0.08669210697173226	0.22876770261409543	0	0	4.223504273504274	10.328125411140132	TEK;VEGFA
glycosaminoglycan metabolic process (GO:0030203)	2/54	0.08669210697173226	0.22876770261409543	0	0	4.223504273504274	10.328125411140132	SDC4;HS3ST5
positive regulation of leukocyte chemotaxis (GO:0002690)	2/54	0.08669210697173226	0.22876770261409543	0	0	4.223504273504274	10.328125411140132	IL6R;VEGFA
regulation of actin filament-based movement (GO:1903115)	1/10	0.08738111558780785	0.22876770261409543	0	0	12.160220994475138	29.64024790437689	PDE4D
apical protein localization (GO:0045176)	1/10	0.08738111558780785	0.22876770261409543	0	0	12.160220994475138	29.64024790437689	ACTB
arginine metabolic process (GO:0006525)	1/10	0.08738111558780785	0.22876770261409543	0	0	12.160220994475138	29.64024790437689	NOS3
regulation of axon guidance (GO:1902667)	1/10	0.08738111558780785	0.22876770261409543	0	0	12.160220994475138	29.64024790437689	VEGFA
regulation of DNA methylation (GO:0044030)	1/10	0.08738111558780785	0.22876770261409543	0	0	12.160220994475138	29.64024790437689	MYC
regulation of epithelial cell apoptotic process (GO:1904035)	1/10	0.08738111558780785	0.22876770261409543	0	0	12.160220994475138	29.64024790437689	TEK
regulation of granulocyte differentiation (GO:0030852)	1/10	0.08738111558780785	0.22876770261409543	0	0	12.160220994475138	29.64024790437689	RARA
cellular response to oxygen levels (GO:0071453)	1/10	0.08738111558780785	0.22876770261409543	0	0	12.160220994475138	29.64024790437689	CPEB4
chloride ion homeostasis (GO:0055064)	1/10	0.08738111558780785	0.22876770261409543	0	0	12.160220994475138	29.64024790437689	SLC12A2
complement activation, lectin pathway (GO:0001867)	1/10	0.08738111558780785	0.22876770261409543	0	0	12.160220994475138	29.64024790437689	FCN3
regulation of organ growth (GO:0046620)	1/10	0.08738111558780785	0.22876770261409543	0	0	12.160220994475138	29.64024790437689	LATS2
ESCRT complex disassembly (GO:1904896)	1/10	0.08738111558780785	0.22876770261409543	0	0	12.160220994475138	29.64024790437689	CHMP1B
ESCRT III complex disassembly (GO:1904903)	1/10	0.08738111558780785	0.22876770261409543	0	0	12.160220994475138	29.64024790437689	CHMP1B
formation of translation preinitiation complex (GO:0001731)	1/10	0.08738111558780785	0.22876770261409543	0	0	12.160220994475138	29.64024790437689	EIF5
regulation of T-helper 17 type immune response (GO:2000316)	1/10	0.08738111558780785	0.22876770261409543	0	0	12.160220994475138	29.64024790437689	SMAD7
regulation of tau-protein kinase activity (GO:1902947)	1/10	0.08738111558780785	0.22876770261409543	0	0	12.160220994475138	29.64024790437689	EGR1
regulation of type B pancreatic cell development (GO:2000074)	1/10	0.08738111558780785	0.22876770261409543	0	0	12.160220994475138	29.64024790437689	FOXO1
regulation of urine volume (GO:0035809)	1/10	0.08738111558780785	0.22876770261409543	0	0	12.160220994475138	29.64024790437689	ADM
removal of superoxide radicals (GO:0019430)	1/10	0.08738111558780785	0.22876770261409543	0	0	12.160220994475138	29.64024790437689	NOS3
response to histamine (GO:0034776)	1/10	0.08738111558780785	0.22876770261409543	0	0	12.160220994475138	29.64024790437689	DIAPH1
response to laminar fluid shear stress (GO:0034616)	1/10	0.08738111558780785	0.22876770261409543	0	0	12.160220994475138	29.64024790437689	SMAD7
histone H3-K36 demethylation (GO:0070544)	1/10	0.08738111558780785	0.22876770261409543	0	0	12.160220994475138	29.64024790437689	KDM4A
histone H4 deacetylation (GO:0070933)	1/10	0.08738111558780785	0.22876770261409543	0	0	12.160220994475138	29.64024790437689	HDAC9
retinoic acid receptor signaling pathway (GO:0048384)	1/10	0.08738111558780785	0.22876770261409543	0	0	12.160220994475138	29.64024790437689	RARA
ionotropic glutamate receptor signaling pathway (GO:0035235)	1/10	0.08738111558780785	0.22876770261409543	0	0	12.160220994475138	29.64024790437689	CPEB4
iron ion transmembrane transport (GO:0034755)	1/10	0.08738111558780785	0.22876770261409543	0	0	12.160220994475138	29.64024790437689	SLC39A14
lactation (GO:0007595)	1/10	0.08738111558780785	0.22876770261409543	0	0	12.160220994475138	29.64024790437689	VEGFA
telomere maintenance in response to DNA damage (GO:0043247)	1/10	0.08738111558780785	0.22876770261409543	0	0	12.160220994475138	29.64024790437689	APEX1
mesenchymal to epithelial transition (GO:0060231)	1/10	0.08738111558780785	0.22876770261409543	0	0	12.160220994475138	29.64024790437689	FZD7
monovalent inorganic anion homeostasis (GO:0055083)	1/10	0.08738111558780785	0.22876770261409543	0	0	12.160220994475138	29.64024790437689	SLC12A2
myelin assembly (GO:0032288)	1/10	0.08738111558780785	0.22876770261409543	0	0	12.160220994475138	29.64024790437689	PMP22
negative regulation of cAMP-mediated signaling (GO:0043951)	1/10	0.08738111558780785	0.22876770261409543	0	0	12.160220994475138	29.64024790437689	PDE4D
negative regulation of cell-cell adhesion mediated by cadherin (GO:2000048)	1/10	0.08738111558780785	0.22876770261409543	0	0	12.160220994475138	29.64024790437689	VEGFA
negative regulation of cholesterol storage (GO:0010887)	1/10	0.08738111558780785	0.22876770261409543	0	0	12.160220994475138	29.64024790437689	PPARD
negative regulation of extracellular matrix organization (GO:1903054)	1/10	0.08738111558780785	0.22876770261409543	0	0	12.160220994475138	29.64024790437689	TNFRSF1A
negative regulation of lymphocyte apoptotic process (GO:0070229)	1/10	0.08738111558780785	0.22876770261409543	0	0	12.160220994475138	29.64024790437689	IRS2
negative regulation of phosphatidylinositol 3-kinase signaling (GO:0014067)	1/10	0.08738111558780785	0.22876770261409543	0	0	12.160220994475138	29.64024790437689	PIK3IP1
negative regulation of transcription by competitive promoter binding (GO:0010944)	1/10	0.08738111558780785	0.22876770261409543	0	0	12.160220994475138	29.64024790437689	SMAD7
negative regulation of transmembrane transport (GO:0034763)	1/10	0.08738111558780785	0.22876770261409543	0	0	12.160220994475138	29.64024790437689	IRS2
positive regulation of behavior (GO:0048520)	1/10	0.08738111558780785	0.22876770261409543	0	0	12.160220994475138	29.64024790437689	NR4A3
positive regulation of mRNA 3'-end processing (GO:0031442)	1/10	0.08738111558780785	0.22876770261409543	0	0	12.160220994475138	29.64024790437689	CPEB3
positive regulation of myoblast fusion (GO:1901741)	1/10	0.08738111558780785	0.22876770261409543	0	0	12.160220994475138	29.64024790437689	MYOD1
positive regulation of skeletal muscle tissue development (GO:0048643)	1/10	0.08738111558780785	0.22876770261409543	0	0	12.160220994475138	29.64024790437689	MYOD1
production of siRNA involved in RNA interference (GO:0030422)	1/10	0.08738111558780785	0.22876770261409543	0	0	12.160220994475138	29.64024790437689	AGO2
triglyceride metabolic process (GO:0006641)	2/55	0.08944452869179063	0.23381820488349472	0	0	4.143605870020965	10.003230740124271	LPL;LPIN1
protein-containing complex disassembly (GO:0032984)	2/56	0.09222262118494182	0.23497382542006875	0	0	4.066666666666666	9.693102639703518	GABARAPL1;MYC
regulation of ATP metabolic process (GO:1903578)	2/56	0.09222262118494182	0.23497382542006875	0	0	4.066666666666666	9.693102639703518	PRKAG2;SLC25A33
positive regulation of interleukin-1 beta production (GO:0032731)	2/56	0.09222262118494182	0.23497382542006875	0	0	4.066666666666666	9.693102639703518	EGR1;LPL
regulation of cellular response to stress (GO:0080135)	3/118	0.09298168322080247	0.23497382542006875	0	0	2.871459800825844	6.820729962667072	ATF3;HSPA1B;HSPA1A
regulation of protein binding (GO:0043393)	3/118	0.09298168322080247	0.23497382542006875	0	0	2.871459800825844	6.820729962667072	XIRP1;CRK;ACTB
positive regulation of cell junction assembly (GO:1901890)	2/57	0.09502569564946203	0.23497382542006875	0	0	3.9925252525252524	9.396839148705087	TEK;VEGFA
positive regulation of interferon-gamma production (GO:0032729)	2/57	0.09502569564946203	0.23497382542006875	0	0	3.9925252525252524	9.396839148705087	SLC7A5;PDE4D
angiogenesis involved in wound healing (GO:0060055)	1/11	0.09569008743413483	0.23497382542006875	0	0	10.94364640883978	25.680804597127995	VEGFA
regulation of amyloid precursor protein biosynthetic process (GO:0042984)	1/11	0.09569008743413483	0.23497382542006875	0	0	10.94364640883978	25.680804597127995	AGO2
regulation of biosynthetic process (GO:0009889)	1/11	0.09569008743413483	0.23497382542006875	0	0	10.94364640883978	25.680804597127995	SLC25A33
regulation of cardiac muscle cell apoptotic process (GO:0010665)	1/11	0.09569008743413483	0.23497382542006875	0	0	10.94364640883978	25.680804597127995	PPP1R10
regulation of cardiac muscle cell differentiation (GO:2000725)	1/11	0.09569008743413483	0.23497382542006875	0	0	10.94364640883978	25.680804597127995	FZD7
camera-type eye morphogenesis (GO:0048593)	1/11	0.09569008743413483	0.23497382542006875	0	0	10.94364640883978	25.680804597127995	VEGFA
carnitine shuttle (GO:0006853)	1/11	0.09569008743413483	0.23497382542006875	0	0	10.94364640883978	25.680804597127995	PRKAG2
regulation of coagulation (GO:0050818)	1/11	0.09569008743413483	0.23497382542006875	0	0	10.94364640883978	25.680804597127995	HS3ST5
cellular glucan metabolic process (GO:0006073)	1/11	0.09569008743413483	0.23497382542006875	0	0	10.94364640883978	25.680804597127995	PRKAG2
cellular response to increased oxygen levels (GO:0036295)	1/11	0.09569008743413483	0.23497382542006875	0	0	10.94364640883978	25.680804597127995	FOXO1
cellular response to superoxide (GO:0071451)	1/11	0.09569008743413483	0.23497382542006875	0	0	10.94364640883978	25.680804597127995	NOS3
columnar/cuboidal epithelial cell differentiation (GO:0002065)	1/11	0.09569008743413483	0.23497382542006875	0	0	10.94364640883978	25.680804597127995	ENAM
desensitization of G protein-coupled receptor signaling pathway (GO:0002029)	1/11	0.09569008743413483	0.23497382542006875	0	0	10.94364640883978	25.680804597127995	ADM
regulation of pH (GO:0006885)	1/11	0.09569008743413483	0.23497382542006875	0	0	10.94364640883978	25.680804597127995	PDK4
enteric nervous system development (GO:0048484)	1/11	0.09569008743413483	0.23497382542006875	0	0	10.94364640883978	25.680804597127995	GDNF
glutathione biosynthetic process (GO:0006750)	1/11	0.09569008743413483	0.23497382542006875	0	0	10.94364640883978	25.680804597127995	CHAC1
hepatocyte growth factor receptor signaling pathway (GO:0048012)	1/11	0.09569008743413483	0.23497382542006875	0	0	10.94364640883978	25.680804597127995	BCAR1
induction of positive chemotaxis (GO:0050930)	1/11	0.09569008743413483	0.23497382542006875	0	0	10.94364640883978	25.680804597127995	VEGFA
inositol phosphate biosynthetic process (GO:0032958)	1/11	0.09569008743413483	0.23497382542006875	0	0	10.94364640883978	25.680804597127995	IP6K3
inositol phosphate dephosphorylation (GO:0046855)	1/11	0.09569008743413483	0.23497382542006875	0	0	10.94364640883978	25.680804597127995	SYNJ2
T cell chemotaxis (GO:0010818)	1/11	0.09569008743413483	0.23497382542006875	0	0	10.94364640883978	25.680804597127995	SLC12A2
tetrahydrobiopterin metabolic process (GO:0046146)	1/11	0.09569008743413483	0.23497382542006875	0	0	10.94364640883978	25.680804597127995	NOS3
miRNA mediated inhibition of translation (GO:0035278)	1/11	0.09569008743413483	0.23497382542006875	0	0	10.94364640883978	25.680804597127995	AGO2
UDP-N-acetylglucosamine biosynthetic process (GO:0006048)	1/11	0.09569008743413483	0.23497382542006875	0	0	10.94364640883978	25.680804597127995	GNPDA1
mitochondrial transcription (GO:0006390)	1/11	0.09569008743413483	0.23497382542006875	0	0	10.94364640883978	25.680804597127995	SLC25A33
monocyte differentiation (GO:0030224)	1/11	0.09569008743413483	0.23497382542006875	0	0	10.94364640883978	25.680804597127995	VEGFA
negative regulation of intracellular estrogen receptor signaling pathway (GO:0033147)	1/11	0.09569008743413483	0.23497382542006875	0	0	10.94364640883978	25.680804597127995	VPS18
negative regulation of oxidative stress-induced neuron death (GO:1903204)	1/11	0.09569008743413483	0.23497382542006875	0	0	10.94364640883978	25.680804597127995	NR4A3
negative regulation of protein maturation (GO:1903318)	1/11	0.09569008743413483	0.23497382542006875	0	0	10.94364640883978	25.680804597127995	CHAC1
negative regulation of translation, ncRNA-mediated (GO:0040033)	1/11	0.09569008743413483	0.23497382542006875	0	0	10.94364640883978	25.680804597127995	AGO2
phosphorylated carbohydrate dephosphorylation (GO:0046838)	1/11	0.09569008743413483	0.23497382542006875	0	0	10.94364640883978	25.680804597127995	SYNJ2
positive regulation of ceramide biosynthetic process (GO:2000304)	1/11	0.09569008743413483	0.23497382542006875	0	0	10.94364640883978	25.680804597127995	TNFRSF1A
positive regulation of interleukin-13 production (GO:0032736)	1/11	0.09569008743413483	0.23497382542006875	0	0	10.94364640883978	25.680804597127995	RARA
positive regulation of neuroblast proliferation (GO:0002052)	1/11	0.09569008743413483	0.23497382542006875	0	0	10.94364640883978	25.680804597127995	VEGFA
positive regulation of sphingolipid biosynthetic process (GO:0090154)	1/11	0.09569008743413483	0.23497382542006875	0	0	10.94364640883978	25.680804597127995	TNFRSF1A
positive regulation of transcription from RNA polymerase II promoter in response to endoplasmic reticulum stress (GO:1990440)	1/11	0.09569008743413483	0.23497382542006875	0	0	10.94364640883978	25.680804597127995	ATF3
cellular iron ion homeostasis (GO:0006879)	2/58	0.09785307356502955	0.23960928421479105	0	0	3.921031746031746	9.113607719716521	MYC;SLC39A14
negative regulation of hydrolase activity (GO:0051346)	2/58	0.09785307356502955	0.23960928421479105	0	0	3.921031746031746	9.113607719716521	PPP1R27;SLC39A14
positive regulation of cell migration (GO:0030335)	5/269	0.09968297611811522	0.24169325183865983	0	0	2.092321520287622	4.824392037893939	SEMA6D;AGO2;PDGFA;BCAR1;VEGFA
regulation of mRNA catabolic process (GO:0061013)	3/122	0.10025784974704635	0.24169325183865983	0	0	2.774376789822074	6.38109412216373	APEX1;ZC3H12A;HSPA1A
fatty acid oxidation (GO:0019395)	2/59	0.10070408656451435	0.24169325183865983	0	0	3.852046783625731	8.842638792084788	PPARGC1A;PPARD
response to reactive oxygen species (GO:0000302)	2/59	0.10070408656451435	0.24169325183865983	0	0	3.852046783625731	8.842638792084788	JUN;FOS
negative regulation of autophagy (GO:0010507)	2/59	0.10070408656451435	0.24169325183865983	0	0	3.852046783625731	8.842638792084788	USP36;KDM4A
amino sugar biosynthetic process (GO:0046349)	1/12	0.10392382237785831	0.24169325183865983	0	0	9.948267202410848	22.52384317538298	GNPDA1
pyrimidine-containing compound metabolic process (GO:0072527)	1/12	0.10392382237785831	0.24169325183865983	0	0	9.948267202410848	22.52384317538298	SLC19A2
regulation of B cell apoptotic process (GO:0002902)	1/12	0.10392382237785831	0.24169325183865983	0	0	9.948267202410848	22.52384317538298	IRS2
regulation of cell communication by electrical coupling involved in cardiac conduction (GO:1901844)	1/12	0.10392382237785831	0.24169325183865983	0	0	9.948267202410848	22.52384317538298	PDE4D
carboxylic acid catabolic process (GO:0046395)	1/12	0.10392382237785831	0.24169325183865983	0	0	9.948267202410848	22.52384317538298	GNPDA1
cardiocyte differentiation (GO:0035051)	1/12	0.10392382237785831	0.24169325183865983	0	0	9.948267202410848	22.52384317538298	SIK1
regulation of feeding behavior (GO:0060259)	1/12	0.10392382237785831	0.24169325183865983	0	0	9.948267202410848	22.52384317538298	NR4A3
cellular response to nitrogen levels (GO:0043562)	1/12	0.10392382237785831	0.24169325183865983	0	0	9.948267202410848	22.52384317538298	GABARAPL1
cellular response to nitrogen starvation (GO:0006995)	1/12	0.10392382237785831	0.24169325183865983	0	0	9.948267202410848	22.52384317538298	GABARAPL1
regulation of myoblast fusion (GO:1901739)	1/12	0.10392382237785831	0.24169325183865983	0	0	9.948267202410848	22.52384317538298	MYOD1
regulation of sequestering of calcium ion (GO:0051282)	1/12	0.10392382237785831	0.24169325183865983	0	0	9.948267202410848	22.52384317538298	DIAPH1
eye photoreceptor cell differentiation (GO:0001754)	1/12	0.10392382237785831	0.24169325183865983	0	0	9.948267202410848	22.52384317538298	VEGFA
gas transport (GO:0015669)	1/12	0.10392382237785831	0.24169325183865983	0	0	9.948267202410848	22.52384317538298	MYC
regulation of vascular associated smooth muscle cell migration (GO:1904752)	1/12	0.10392382237785831	0.24169325183865983	0	0	9.948267202410848	22.52384317538298	NR4A3
histone H3-K9 demethylation (GO:0033169)	1/12	0.10392382237785831	0.24169325183865983	0	0	9.948267202410848	22.52384317538298	KDM4A
inositol phosphate catabolic process (GO:0071545)	1/12	0.10392382237785831	0.24169325183865983	0	0	9.948267202410848	22.52384317538298	SYNJ2
mitochondrial genome maintenance (GO:0000002)	1/12	0.10392382237785831	0.24169325183865983	0	0	9.948267202410848	22.52384317538298	SLC25A33
mitotic nuclear membrane disassembly (GO:0007077)	1/12	0.10392382237785831	0.24169325183865983	0	0	9.948267202410848	22.52384317538298	LPIN1
morphogenesis of a polarized epithelium (GO:0001738)	1/12	0.10392382237785831	0.24169325183865983	0	0	9.948267202410848	22.52384317538298	ACTB
negative regulation by host of viral process (GO:0044793)	1/12	0.10392382237785831	0.24169325183865983	0	0	9.948267202410848	22.52384317538298	ZC3H12A
negative regulation of cardiac muscle hypertrophy (GO:0010614)	1/12	0.10392382237785831	0.24169325183865983	0	0	9.948267202410848	22.52384317538298	FOXO1
negative regulation of cell division (GO:0051782)	1/12	0.10392382237785831	0.24169325183865983	0	0	9.948267202410848	22.52384317538298	MYC
negative regulation of gene silencing by miRNA (GO:0060965)	1/12	0.10392382237785831	0.24169325183865983	0	0	9.948267202410848	22.52384317538298	ZC3H12A
negative regulation of leukocyte chemotaxis (GO:0002689)	1/12	0.10392382237785831	0.24169325183865983	0	0	9.948267202410848	22.52384317538298	DUSP1
negative regulation of production of miRNAs involved in gene silencing by miRNA (GO:1903799)	1/12	0.10392382237785831	0.24169325183865983	0	0	9.948267202410848	22.52384317538298	ZC3H12A
negative regulation of vascular permeability (GO:0043116)	1/12	0.10392382237785831	0.24169325183865983	0	0	9.948267202410848	22.52384317538298	VEGFA
neurotransmitter uptake (GO:0001504)	1/12	0.10392382237785831	0.24169325183865983	0	0	9.948267202410848	22.52384317538298	SLC38A1
nonribosomal peptide biosynthetic process (GO:0019184)	1/12	0.10392382237785831	0.24169325183865983	0	0	9.948267202410848	22.52384317538298	CHAC1
phasic smooth muscle contraction (GO:0014821)	1/12	0.10392382237785831	0.24169325183865983	0	0	9.948267202410848	22.52384317538298	GDNF
phosphate ion transmembrane transport (GO:0035435)	1/12	0.10392382237785831	0.24169325183865983	0	0	9.948267202410848	22.52384317538298	SLC20A1
positive regulation of vascular permeability (GO:0043117)	1/12	0.10392382237785831	0.24169325183865983	0	0	9.948267202410848	22.52384317538298	VEGFA
defense response to symbiont (GO:0140546)	3/124	0.10397946331255384	0.24169325183865983	0	0	2.7282423011219357	6.175545238089202	FCN3;DDIT4;MAP3K14
regulation of tumor necrosis factor production (GO:0032680)	3/124	0.10397946331255384	0.24169325183865983	0	0	2.7282423011219357	6.175545238089202	ZC3H12A;RARA;LPL
regulation of intracellular signal transduction (GO:1902531)	7/437	0.10499239168686281	0.24372233856910422	0	0	1.8035348837209302	4.064928463986779	USP2;DDIT4;ARHGAP18;PRKAG2;TEK;CRK;VEGFA
inorganic cation transmembrane transport (GO:0098662)	5/274	0.10563051131692627	0.244877124104885	0	0	2.0529057190263162	4.614537932382216	SLC12A2;KCNQ4;TRPM7;SLC39A14;ATP6V1F
regulation of phosphorylation (GO:0042325)	3/125	0.10586062807078002	0.2450842466372713	0	0	2.70574228409195	6.076101130970245	FZD7;PRKAG2;FNIP2
B cell differentiation (GO:0030183)	2/61	0.10647439438371414	0.24585135361014102	0	0	3.7210922787193974	8.33469133526107	IRF2BP2;HDAC9
positive regulation of interleukin-8 production (GO:0032757)	2/61	0.10647439438371414	0.24585135361014102	0	0	3.7210922787193974	8.33469133526107	HSPA1B;HSPA1A
circulatory system development (GO:0072359)	3/126	0.10775516311823992	0.24847912448855058	0	0	2.683608120997411	5.9787934477819595	ALPK3;TEK;HDAC9
I-kappaB kinase/NF-kappaB signaling (GO:0007249)	2/62	0.10939240212929464	0.24913259901746165	0	0	3.658888888888889	8.096439978861511	MAP3K14;TNFRSF1A
negative regulation of kinase activity (GO:0033673)	2/62	0.10939240212929464	0.24913259901746165	0	0	3.658888888888889	8.096439978861511	PRKAG2;IRS2
positive regulation of interleukin-1 production (GO:0032732)	2/62	0.10939240212929464	0.24913259901746165	0	0	3.658888888888889	8.096439978861511	EGR1;LPL
pteridine-containing compound metabolic process (GO:0042558)	1/13	0.11208299783526682	0.24913259901746165	0	0	9.11878453038674	19.95660247162695	NOS3
regulation of cell communication by electrical coupling (GO:0010649)	1/13	0.11208299783526682	0.24913259901746165	0	0	9.11878453038674	19.95660247162695	PDE4D
regulation of chemokine (C-X-C motif) ligand 2 production (GO:2000341)	1/13	0.11208299783526682	0.24913259901746165	0	0	9.11878453038674	19.95660247162695	LPL
cellular potassium ion homeostasis (GO:0030007)	1/13	0.11208299783526682	0.24913259901746165	0	0	9.11878453038674	19.95660247162695	SLC12A2
regulation of mitotic cell cycle spindle assembly checkpoint (GO:0090266)	1/13	0.11208299783526682	0.24913259901746165	0	0	9.11878453038674	19.95660247162695	DUSP1
regulation of tube diameter (GO:0035296)	1/13	0.11208299783526682	0.24913259901746165	0	0	9.11878453038674	19.95660247162695	NOS3
response to nitric oxide (GO:0071731)	1/13	0.11208299783526682	0.24913259901746165	0	0	9.11878453038674	19.95660247162695	FOXO1
homeostasis of number of cells (GO:0048872)	1/13	0.11208299783526682	0.24913259901746165	0	0	9.11878453038674	19.95660247162695	NOS3
lipid oxidation (GO:0034440)	1/13	0.11208299783526682	0.24913259901746165	0	0	9.11878453038674	19.95660247162695	PPARGC1A
triglyceride-rich lipoprotein particle remodeling (GO:0034370)	1/13	0.11208299783526682	0.24913259901746165	0	0	9.11878453038674	19.95660247162695	LPL
UDP-N-acetylglucosamine metabolic process (GO:0006047)	1/13	0.11208299783526682	0.24913259901746165	0	0	9.11878453038674	19.95660247162695	GNPDA1
vascular process in circulatory system (GO:0003018)	1/13	0.11208299783526682	0.24913259901746165	0	0	9.11878453038674	19.95660247162695	NOS3
negative regulation by host of viral transcription (GO:0043922)	1/13	0.11208299783526682	0.24913259901746165	0	0	9.11878453038674	19.95660247162695	JUN
negative regulation of endoplasmic reticulum unfolded protein response (GO:1900102)	1/13	0.11208299783526682	0.24913259901746165	0	0	9.11878453038674	19.95660247162695	PPP1R15A
negative regulation of gluconeogenesis (GO:0045721)	1/13	0.11208299783526682	0.24913259901746165	0	0	9.11878453038674	19.95660247162695	SIK1
negative regulation of hydrogen peroxide-induced cell death (GO:1903206)	1/13	0.11208299783526682	0.24913259901746165	0	0	9.11878453038674	19.95660247162695	NR4A3
negative regulation of locomotion (GO:0040013)	1/13	0.11208299783526682	0.24913259901746165	0	0	9.11878453038674	19.95660247162695	CRK
negative regulation of macromolecule biosynthetic process (GO:0010558)	1/13	0.11208299783526682	0.24913259901746165	0	0	9.11878453038674	19.95660247162695	FCN3
negative regulation of mononuclear cell migration (GO:0071676)	1/13	0.11208299783526682	0.24913259901746165	0	0	9.11878453038674	19.95660247162695	DUSP1
oligosaccharide-lipid intermediate biosynthetic process (GO:0006490)	1/13	0.11208299783526682	0.24913259901746165	0	0	9.11878453038674	19.95660247162695	ALG2
pathway-restricted SMAD protein phosphorylation (GO:0060389)	1/13	0.11208299783526682	0.24913259901746165	0	0	9.11878453038674	19.95660247162695	SMAD7
positive regulation of cellular carbohydrate metabolic process (GO:0010676)	1/13	0.11208299783526682	0.24913259901746165	0	0	9.11878453038674	19.95660247162695	IRS2
positive regulation of histone deacetylation (GO:0031065)	1/13	0.11208299783526682	0.24913259901746165	0	0	9.11878453038674	19.95660247162695	VEGFA
positive regulation of mRNA metabolic process (GO:1903313)	1/13	0.11208299783526682	0.24913259901746165	0	0	9.11878453038674	19.95660247162695	ZC3H12A
cell cycle G1/S phase transition (GO:0044843)	2/63	0.11233147055066478	0.24913259901746165	0	0	3.5987249544626594	7.867896758639543	LATS2;MYC
cellular response to reactive oxygen species (GO:0034614)	2/63	0.11233147055066478	0.24913259901746165	0	0	3.5987249544626594	7.867896758639543	JUN;FOS
positive regulation of DNA metabolic process (GO:0051054)	2/63	0.11233147055066478	0.24913259901746165	0	0	3.5987249544626594	7.867896758639543	PPP1R10;MYC
positive regulation of macromolecule biosynthetic process (GO:0010557)	3/129	0.11351746686203912	0.2514426333419976	0	0	2.6193136472466083	5.699098864076616	MYC;IRS2;CPEB3
axon guidance (GO:0007411)	4/203	0.11456684866526026	0.2534445788134919	0	0	2.2154593190672465	4.800007060616517	GDNF;SEMA6D;IRS2;VEGFA
regulation of cellular ketone metabolic process (GO:0010565)	2/64	0.11529098019599442	0.25407797028003326	0	0	3.5405017921146955	7.648532156085413	PDK4;PRKAG2
diterpenoid metabolic process (GO:0016101)	2/64	0.11529098019599442	0.25407797028003326	0	0	3.5405017921146955	7.648532156085413	SDC4;LPL
lipid homeostasis (GO:0055088)	2/64	0.11529098019599442	0.25407797028003326	0	0	3.5405017921146955	7.648532156085413	IRS2;NR1D2
regulation of primary metabolic process (GO:0080090)	3/130	0.11546395728722687	0.25413748373838435	0	0	2.598557163594774	5.609757034488395	IRS2;NR1D2;PPARD
chemical homeostasis (GO:0048878)	2/65	0.11827032103336983	0.2551377859838774	0	0	3.484126984126984	7.43785302888055	IRS2;NR1D2
regulation of RNA metabolic process (GO:0051252)	2/65	0.11827032103336983	0.2551377859838774	0	0	3.484126984126984	7.43785302888055	USP36;MYOD1
inorganic anion transmembrane transport (GO:0098661)	2/65	0.11827032103336983	0.2551377859838774	0	0	3.484126984126984	7.43785302888055	SLC12A2;SLC20A1
branching involved in blood vessel morphogenesis (GO:0001569)	1/14	0.1201682851848245	0.2551377859838774	0	0	8.416914577135572	17.834281650542312	VEGFA
cAMP metabolic process (GO:0046058)	1/14	0.1201682851848245	0.2551377859838774	0	0	8.416914577135572	17.834281650542312	PDE4D
cellular copper ion homeostasis (GO:0006878)	1/14	0.1201682851848245	0.2551377859838774	0	0	8.416914577135572	17.834281650542312	MT2A
regulation of fatty acid beta-oxidation (GO:0031998)	1/14	0.1201682851848245	0.2551377859838774	0	0	8.416914577135572	17.834281650542312	IRS2
cellular response to low-density lipoprotein particle stimulus (GO:0071404)	1/14	0.1201682851848245	0.2551377859838774	0	0	8.416914577135572	17.834281650542312	LPL
regulation of lipase activity (GO:0060191)	1/14	0.1201682851848245	0.2551377859838774	0	0	8.416914577135572	17.834281650542312	LPL
regulation of protein kinase C signaling (GO:0090036)	1/14	0.1201682851848245	0.2551377859838774	0	0	8.416914577135572	17.834281650542312	VEGFA
respiratory electron transport chain (GO:0022904)	1/14	0.1201682851848245	0.2551377859838774	0	0	8.416914577135572	17.834281650542312	PPARGC1A
manganese ion transport (GO:0006828)	1/14	0.1201682851848245	0.2551377859838774	0	0	8.416914577135572	17.834281650542312	SLC39A14
vascular endothelial growth factor signaling pathway (GO:0038084)	1/14	0.1201682851848245	0.2551377859838774	0	0	8.416914577135572	17.834281650542312	VEGFA
vasodilation (GO:0042311)	1/14	0.1201682851848245	0.2551377859838774	0	0	8.416914577135572	17.834281650542312	NOS3
negative regulation of cartilage development (GO:0061037)	1/14	0.1201682851848245	0.2551377859838774	0	0	8.416914577135572	17.834281650542312	WNT9A
negative regulation of coagulation (GO:0050819)	1/14	0.1201682851848245	0.2551377859838774	0	0	8.416914577135572	17.834281650542312	HS3ST5
negative regulation of pri-miRNA transcription by RNA polymerase II (GO:1902894)	1/14	0.1201682851848245	0.2551377859838774	0	0	8.416914577135572	17.834281650542312	PPARD
negative regulation of T cell mediated immunity (GO:0002710)	1/14	0.1201682851848245	0.2551377859838774	0	0	8.416914577135572	17.834281650542312	SMAD7
negative regulation of translational initiation (GO:0045947)	1/14	0.1201682851848245	0.2551377859838774	0	0	8.416914577135572	17.834281650542312	AGO2
nuclear membrane disassembly (GO:0051081)	1/14	0.1201682851848245	0.2551377859838774	0	0	8.416914577135572	17.834281650542312	LPIN1
ovarian follicle development (GO:0001541)	1/14	0.1201682851848245	0.2551377859838774	0	0	8.416914577135572	17.834281650542312	VEGFA
positive regulation of brown fat cell differentiation (GO:0090336)	1/14	0.1201682851848245	0.2551377859838774	0	0	8.416914577135572	17.834281650542312	PIM1
positive regulation of cardiac muscle cell proliferation (GO:0060045)	1/14	0.1201682851848245	0.2551377859838774	0	0	8.416914577135572	17.834281650542312	PIM1
positive regulation of cyclase activity (GO:0031281)	1/14	0.1201682851848245	0.2551377859838774	0	0	8.416914577135572	17.834281650542312	NOS3
positive regulation of glycogen biosynthetic process (GO:0045725)	1/14	0.1201682851848245	0.2551377859838774	0	0	8.416914577135572	17.834281650542312	IRS2
positive regulation of T-helper cell differentiation (GO:0045624)	1/14	0.1201682851848245	0.2551377859838774	0	0	8.416914577135572	17.834281650542312	RARA
positive regulation of transmembrane transport (GO:0034764)	1/14	0.1201682851848245	0.2551377859838774	0	0	8.416914577135572	17.834281650542312	NR4A3
positive regulation of type 2 immune response (GO:0002830)	1/14	0.1201682851848245	0.2551377859838774	0	0	8.416914577135572	17.834281650542312	RARA
pre-miRNA processing (GO:0031054)	1/14	0.1201682851848245	0.2551377859838774	0	0	8.416914577135572	17.834281650542312	AGO2
positive regulation of programmed cell death (GO:0043068)	5/286	0.12059859500006707	0.2555258329384077	0	0	1.964030802018618	4.154490089593759	JUN;LATS2;GADD45B;GADD45A;FOXO1
cell-cell junction assembly (GO:0007043)	2/66	0.12126889231768477	0.2555258329384077	0	0	3.4295138888888888	7.235399602457549	ACTB;SMAD7
embryonic organ development (GO:0048568)	2/66	0.12126889231768477	0.2555258329384077	0	0	3.4295138888888888	7.235399602457549	GDNF;PDGFA
positive regulation of cell cycle (GO:0045787)	2/66	0.12126889231768477	0.2555258329384077	0	0	3.4295138888888888	7.235399602457549	USP2;RARA
regulation of cell motility (GO:2000145)	3/133	0.12137843988515978	0.2555258329384077	0	0	2.538203695745595	5.352670588101583	DIAPH1;ARHGAP18;CRK
defense response to virus (GO:0051607)	3/133	0.12137843988515978	0.2555258329384077	0	0	2.538203695745595	5.352670588101583	FCN3;DDIT4;MAP3K14
transmembrane receptor protein serine/threonine kinase signaling pathway (GO:0007178)	3/133	0.12137843988515978	0.2555258329384077	0	0	2.538203695745595	5.352670588101583	JUN;FOS;SMAD7
positive regulation of peptidyl-tyrosine phosphorylation (GO:0050731)	3/134	0.1233744219163807	0.2568032095457118	0	0	2.5187001577892447	5.270459335660969	IL6R;TNFRSF1A;VEGFA
positive regulation of protein phosphorylation (GO:0001934)	6/371	0.12360850488840221	0.2568032095457118	0	0	1.8169053549190535	3.7984876101332414	PDGFA;PRKAG2;TEK;IL6R;FNIP2;VEGFA
protein N-linked glycosylation (GO:0006487)	2/67	0.12428610248174358	0.2568032095457118	0	0	3.3765811965811965	7.0407427510396605	ST6GAL1;ALG2
anion transmembrane transport (GO:0098656)	2/67	0.12428610248174358	0.2568032095457118	0	0	3.3765811965811965	7.0407427510396605	SLC7A5;SLC3A2
positive regulation of intracellular signal transduction (GO:1902533)	8/546	0.12622910779238763	0.2568032095457118	0	0	1.6476520104260137	3.4100740347619136	SLC20A1;PDGFA;IRS2;TEK;MAP3K14;NR3C2;TNFRSF1A;VEGFA
canonical Wnt signaling pathway (GO:0060070)	2/68	0.12732136903995595	0.2568032095457118	0	0	3.3252525252525253	6.853481536772197	FZD7;WNT9A
negative regulation of transforming growth factor beta receptor signaling pathway (GO:0030512)	2/68	0.12732136903995595	0.2568032095457118	0	0	3.3252525252525253	6.853481536772197	SMAD7;HSPA1A
organic substance transport (GO:0071702)	3/136	0.12740218582379736	0.2568032095457118	0	0	2.4805729407317174	5.110988310208426	SLC22A5;CHMP1B;SLC19A2
acute-phase response (GO:0006953)	1/15	0.12818034985366084	0.2568032095457118	0	0	7.815311760063142	16.05512799278458	IL6R
regulation of aerobic respiration (GO:1903715)	1/15	0.12818034985366084	0.2568032095457118	0	0	7.815311760063142	16.05512799278458	SLC25A33
cellular response to estrogen stimulus (GO:0071391)	1/15	0.12818034985366084	0.2568032095457118	0	0	7.815311760063142	16.05512799278458	RARA
cellular sodium ion homeostasis (GO:0006883)	1/15	0.12818034985366084	0.2568032095457118	0	0	7.815311760063142	16.05512799278458	SLC12A2
endoderm development (GO:0007492)	1/15	0.12818034985366084	0.2568032095457118	0	0	7.815311760063142	16.05512799278458	DUSP1
regulation of sequestering of triglyceride (GO:0010889)	1/15	0.12818034985366084	0.2568032095457118	0	0	7.815311760063142	16.05512799278458	LPL
eye photoreceptor cell development (GO:0042462)	1/15	0.12818034985366084	0.2568032095457118	0	0	7.815311760063142	16.05512799278458	VEGFA
ganglioside biosynthetic process (GO:0001574)	1/15	0.12818034985366084	0.2568032095457118	0	0	7.815311760063142	16.05512799278458	ST3GAL5
regulation of triglyceride biosynthetic process (GO:0010866)	1/15	0.12818034985366084	0.2568032095457118	0	0	7.815311760063142	16.05512799278458	SIK1
histone H3 deacetylation (GO:0070932)	1/15	0.12818034985366084	0.2568032095457118	0	0	7.815311760063142	16.05512799278458	HDAC9
RNA phosphodiester bond hydrolysis, endonucleolytic (GO:0090502)	1/15	0.12818034985366084	0.2568032095457118	0	0	7.815311760063142	16.05512799278458	ZC3H12A
steroid hormone mediated signaling pathway (GO:0043401)	1/15	0.12818034985366084	0.2568032095457118	0	0	7.815311760063142	16.05512799278458	NR3C2
macrophage differentiation (GO:0030225)	1/15	0.12818034985366084	0.2568032095457118	0	0	7.815311760063142	16.05512799278458	VEGFA
mitochondrial RNA metabolic process (GO:0000959)	1/15	0.12818034985366084	0.2568032095457118	0	0	7.815311760063142	16.05512799278458	SLC25A33
modulation by host of viral genome replication (GO:0044827)	1/15	0.12818034985366084	0.2568032095457118	0	0	7.815311760063142	16.05512799278458	ZC3H12A
negative regulation of blood pressure (GO:0045776)	1/15	0.12818034985366084	0.2568032095457118	0	0	7.815311760063142	16.05512799278458	NOS3
negative regulation of cellular component movement (GO:0051271)	1/15	0.12818034985366084	0.2568032095457118	0	0	7.815311760063142	16.05512799278458	CRK
negative regulation of chondrocyte differentiation (GO:0032331)	1/15	0.12818034985366084	0.2568032095457118	0	0	7.815311760063142	16.05512799278458	WNT9A
negative regulation of endoplasmic reticulum stress-induced intrinsic apoptotic signaling pathway (GO:1902236)	1/15	0.12818034985366084	0.2568032095457118	0	0	7.815311760063142	16.05512799278458	HSPA1A
negative regulation of leukocyte activation (GO:0002695)	1/15	0.12818034985366084	0.2568032095457118	0	0	7.815311760063142	16.05512799278458	ZC3H12A
negative regulation of protein processing (GO:0010955)	1/15	0.12818034985366084	0.2568032095457118	0	0	7.815311760063142	16.05512799278458	CHAC1
negative regulation of ubiquitin-protein transferase activity (GO:0051444)	1/15	0.12818034985366084	0.2568032095457118	0	0	7.815311760063142	16.05512799278458	SMAD7
nitric oxide biosynthetic process (GO:0006809)	1/15	0.12818034985366084	0.2568032095457118	0	0	7.815311760063142	16.05512799278458	NOS3
phosphatidylethanolamine biosynthetic process (GO:0006646)	1/15	0.12818034985366084	0.2568032095457118	0	0	7.815311760063142	16.05512799278458	LPIN1
photoreceptor cell development (GO:0042461)	1/15	0.12818034985366084	0.2568032095457118	0	0	7.815311760063142	16.05512799278458	VEGFA
positive regulation of cell killing (GO:0031343)	1/15	0.12818034985366084	0.2568032095457118	0	0	7.815311760063142	16.05512799278458	FZD7
positive regulation of chromosome organization (GO:2001252)	1/15	0.12818034985366084	0.2568032095457118	0	0	7.815311760063142	16.05512799278458	PPP1R10
positive regulation of endothelial cell chemotaxis (GO:2001028)	1/15	0.12818034985366084	0.2568032095457118	0	0	7.815311760063142	16.05512799278458	VEGFA
positive regulation of exosomal secretion (GO:1903543)	1/15	0.12818034985366084	0.2568032095457118	0	0	7.815311760063142	16.05512799278458	SDC4
positive regulation of glycogen metabolic process (GO:0070875)	1/15	0.12818034985366084	0.2568032095457118	0	0	7.815311760063142	16.05512799278458	IRS2
positive regulation of lyase activity (GO:0051349)	1/15	0.12818034985366084	0.2568032095457118	0	0	7.815311760063142	16.05512799278458	NOS3
positive regulation of protein export from nucleus (GO:0046827)	1/15	0.12818034985366084	0.2568032095457118	0	0	7.815311760063142	16.05512799278458	XPO4
positive regulation of sprouting angiogenesis (GO:1903672)	1/15	0.12818034985366084	0.2568032095457118	0	0	7.815311760063142	16.05512799278458	VEGFA
protein localization to cell-cell junction (GO:0150105)	1/15	0.12818034985366084	0.2568032095457118	0	0	7.815311760063142	16.05512799278458	ACTB
negative regulation of inflammatory response (GO:0050728)	4/212	0.12847430364718587	0.2570962789077593	0	0	2.118625756266206	4.347475912098081	ADM;TEK;TNFRSF1A;PPARD
positive regulation of MAP kinase activity (GO:0043406)	2/69	0.13037411846015787	0.2602997021090996	0	0	3.2754560530679933	6.673240980168852	PDGFA;VEGFA
positive regulation of protein transport (GO:0051222)	2/69	0.13037411846015787	0.2602997021090996	0	0	3.2754560530679933	6.673240980168852	PCNT;APBB3
negative regulation of cell population proliferation (GO:0008285)	6/379	0.1328510433531573	0.2617823890011703	0	0	1.777205703144041	3.5873372577165084	MNT;NOS3;MYC;WNT9A;HSPA1B;HSPA1A
fatty acid catabolic process (GO:0009062)	2/70	0.1334437860288362	0.2617823890011703	0	0	3.227124183006536	6.499670036446852	LPIN1;PPARD
kidney development (GO:0001822)	2/70	0.1334437860288362	0.2617823890011703	0	0	3.227124183006536	6.499670036446852	GDNF;VEGFA
sterol metabolic process (GO:0016125)	2/70	0.1334437860288362	0.2617823890011703	0	0	3.227124183006536	6.499670036446852	PRKAG2;PPARD
wound healing (GO:0042060)	2/70	0.1334437860288362	0.2617823890011703	0	0	3.227124183006536	6.499670036446852	FZD7;PDGFA
protein dephosphorylation (GO:0006470)	3/139	0.13353099358783474	0.2617823890011703	0	0	2.425484719027276	4.883523484764493	PPP1R15A;PPTC7;DUSP1
regulation of activin receptor signaling pathway (GO:0032925)	1/16	0.13611985124813156	0.2617823890011703	0	0	7.293922651933702	14.545682945534882	SMAD7
regulation of ATP biosynthetic process (GO:2001169)	1/16	0.13611985124813156	0.2617823890011703	0	0	7.293922651933702	14.545682945534882	PPARGC1A
regulation of blood vessel endothelial cell proliferation involved in sprouting angiogenesis (GO:1903587)	1/16	0.13611985124813156	0.2617823890011703	0	0	7.293922651933702	14.545682945534882	VEGFA
body fluid secretion (GO:0007589)	1/16	0.13611985124813156	0.2617823890011703	0	0	7.293922651933702	14.545682945534882	VEGFA
regulation of cellular carbohydrate metabolic process (GO:0010675)	1/16	0.13611985124813156	0.2617823890011703	0	0	7.293922651933702	14.545682945534882	PDK4
regulation of ceramide biosynthetic process (GO:2000303)	1/16	0.13611985124813156	0.2617823890011703	0	0	7.293922651933702	14.545682945534882	TNFRSF1A
regulation of interleukin-13 production (GO:0032656)	1/16	0.13611985124813156	0.2617823890011703	0	0	7.293922651933702	14.545682945534882	RARA
regulation of monocyte differentiation (GO:0045655)	1/16	0.13611985124813156	0.2617823890011703	0	0	7.293922651933702	14.545682945534882	MYC
regulation of oxidative phosphorylation (GO:0002082)	1/16	0.13611985124813156	0.2617823890011703	0	0	7.293922651933702	14.545682945534882	SLC25A33
regulation of rRNA processing (GO:2000232)	1/16	0.13611985124813156	0.2617823890011703	0	0	7.293922651933702	14.545682945534882	USP36
regulation of systemic arterial blood pressure (GO:0003073)	1/16	0.13611985124813156	0.2617823890011703	0	0	7.293922651933702	14.545682945534882	ADM
regulation of systemic arterial blood pressure by hormone (GO:0001990)	1/16	0.13611985124813156	0.2617823890011703	0	0	7.293922651933702	14.545682945534882	NOS3
glutamine family amino acid catabolic process (GO:0009065)	1/16	0.13611985124813156	0.2617823890011703	0	0	7.293922651933702	14.545682945534882	NOS3
glycosphingolipid biosynthetic process (GO:0006688)	1/16	0.13611985124813156	0.2617823890011703	0	0	7.293922651933702	14.545682945534882	ST3GAL5
sympathetic nervous system development (GO:0048485)	1/16	0.13611985124813156	0.2617823890011703	0	0	7.293922651933702	14.545682945534882	GDNF
transepithelial transport (GO:0070633)	1/16	0.13611985124813156	0.2617823890011703	0	0	7.293922651933702	14.545682945534882	SLC12A2
N-acetylglucosamine metabolic process (GO:0006044)	1/16	0.13611985124813156	0.2617823890011703	0	0	7.293922651933702	14.545682945534882	GNPDA1
necroptotic process (GO:0070266)	1/16	0.13611985124813156	0.2617823890011703	0	0	7.293922651933702	14.545682945534882	TRPM7
negative regulation of anoikis (GO:2000811)	1/16	0.13611985124813156	0.2617823890011703	0	0	7.293922651933702	14.545682945534882	PDK4
negative regulation of macrophage activation (GO:0043031)	1/16	0.13611985124813156	0.2617823890011703	0	0	7.293922651933702	14.545682945534882	ZC3H12A
nitric oxide metabolic process (GO:0046209)	1/16	0.13611985124813156	0.2617823890011703	0	0	7.293922651933702	14.545682945534882	NOS3
polyol biosynthetic process (GO:0046173)	1/16	0.13611985124813156	0.2617823890011703	0	0	7.293922651933702	14.545682945534882	IP6K3
positive regulation by host of viral transcription (GO:0043923)	1/16	0.13611985124813156	0.2617823890011703	0	0	7.293922651933702	14.545682945534882	JUN
positive regulation of myeloid leukocyte cytokine production involved in immune response (GO:0061081)	1/16	0.13611985124813156	0.2617823890011703	0	0	7.293922651933702	14.545682945534882	NR4A3
positive regulation of syncytium formation by plasma membrane fusion (GO:0060143)	1/16	0.13611985124813156	0.2617823890011703	0	0	7.293922651933702	14.545682945534882	MYOD1
protein localization to endoplasmic reticulum (GO:0070972)	1/16	0.13611985124813156	0.2617823890011703	0	0	7.293922651933702	14.545682945534882	PPP1R15A
regulation of cell growth (GO:0001558)	4/217	0.13649265614627334	0.2617823890011703	0	0	2.0683652476657697	4.119117262665563	SLC25A33;HSPA1B;BCAR1;HSPA1A
cholesterol homeostasis (GO:0042632)	2/71	0.1365298157455845	0.2617823890011703	0	0	3.1801932367149757	6.332439755243481	LPL;HDAC9
Fc-gamma receptor signaling pathway involved in phagocytosis (GO:0038096)	2/71	0.1365298157455845	0.2617823890011703	0	0	3.1801932367149757	6.332439755243481	CRK;ACTB
myeloid leukocyte differentiation (GO:0002573)	2/71	0.1365298157455845	0.2617823890011703	0	0	3.1801932367149757	6.332439755243481	RARA;VEGFA
positive regulation of cellular catabolic process (GO:0031331)	3/141	0.137673151450845	0.26368422076558984	0	0	2.3900898712654848	4.739244364575029	ZC3H12A;IRS2;FOXO1
extrinsic apoptotic signaling pathway (GO:0097191)	2/72	0.1396316602804947	0.26568166180146585	0	0	3.1346031746031744	6.171241604050826	IL6R;TNFRSF1A
Fc-gamma receptor signaling pathway (GO:0038094)	2/72	0.1396316602804947	0.26568166180146585	0	0	3.1346031746031744	6.171241604050826	CRK;ACTB
response to ionizing radiation (GO:0010212)	2/72	0.1396316602804947	0.26568166180146585	0	0	3.1346031746031744	6.171241604050826	GADD45A;MYC
sterol homeostasis (GO:0055092)	2/72	0.1396316602804947	0.26568166180146585	0	0	3.1346031746031744	6.171241604050826	LPL;HDAC9
positive regulation of protein secretion (GO:0050714)	2/72	0.1396316602804947	0.26568166180146585	0	0	3.1346031746031744	6.171241604050826	IRS2;APBB3
positive regulation of secretion by cell (GO:1903532)	2/72	0.1396316602804947	0.26568166180146585	0	0	3.1346031746031744	6.171241604050826	SLC12A2;APBB3
negative regulation of cell adhesion (GO:0007162)	2/73	0.14274878073207548	0.26725174636761045	0	0	3.090297339593114	6.015785944510527	DUSP1;FZD7
positive regulation of cell motility (GO:2000147)	4/221	0.14305044651727675	0.26725174636761045	0	0	2.029824470563869	3.9471112871518224	SEMA6D;PDGFA;BCAR1;VEGFA
MAPK cascade (GO:0000165)	5/303	0.14339616346145928	0.26725174636761045	0	0	1.8503772797937283	3.593699326493032	GDNF;MYC;PDGFA;IRS2;TEK
pulmonary valve morphogenesis (GO:0003184)	1/17	0.14398744290225077	0.26725174636761045	0	0	6.837707182320442	13.25167607970944	NOS3
regulation of cell killing (GO:0031341)	1/17	0.14398744290225077	0.26725174636761045	0	0	6.837707182320442	13.25167607970944	FZD7
cellular modified amino acid catabolic process (GO:0042219)	1/17	0.14398744290225077	0.26725174636761045	0	0	6.837707182320442	13.25167607970944	CHAC1
regulation of leukocyte migration (GO:0002685)	1/17	0.14398744290225077	0.26725174636761045	0	0	6.837707182320442	13.25167607970944	VEGFA
copper ion homeostasis (GO:0055070)	1/17	0.14398744290225077	0.26725174636761045	0	0	6.837707182320442	13.25167607970944	MT2A
regulation of neuroblast proliferation (GO:1902692)	1/17	0.14398744290225077	0.26725174636761045	0	0	6.837707182320442	13.25167607970944	VEGFA
dolichol-linked oligosaccharide biosynthetic process (GO:0006488)	1/17	0.14398744290225077	0.26725174636761045	0	0	6.837707182320442	13.25167607970944	ALG2
regulation of steroid biosynthetic process (GO:0050810)	1/17	0.14398744290225077	0.26725174636761045	0	0	6.837707182320442	13.25167607970944	EGR1
RNA interference (GO:0016246)	1/17	0.14398744290225077	0.26725174636761045	0	0	6.837707182320442	13.25167607970944	AGO2
sulfation (GO:0051923)	1/17	0.14398744290225077	0.26725174636761045	0	0	6.837707182320442	13.25167607970944	HS3ST5
mesenchyme morphogenesis (GO:0072132)	1/17	0.14398744290225077	0.26725174636761045	0	0	6.837707182320442	13.25167607970944	NOS3
midbody abscission (GO:0061952)	1/17	0.14398744290225077	0.26725174636761045	0	0	6.837707182320442	13.25167607970944	CHMP1B
negative regulation of cytokine production involved in immune response (GO:0002719)	1/17	0.14398744290225077	0.26725174636761045	0	0	6.837707182320442	13.25167607970944	SMAD7
negative regulation of insulin secretion (GO:0046676)	1/17	0.14398744290225077	0.26725174636761045	0	0	6.837707182320442	13.25167607970944	MIDN
negative regulation of viral entry into host cell (GO:0046597)	1/17	0.14398744290225077	0.26725174636761045	0	0	6.837707182320442	13.25167607970944	FCN3
phosphate ion transport (GO:0006817)	1/17	0.14398744290225077	0.26725174636761045	0	0	6.837707182320442	13.25167607970944	SLC20A1
positive regulation of cardiac muscle tissue growth (GO:0055023)	1/17	0.14398744290225077	0.26725174636761045	0	0	6.837707182320442	13.25167607970944	PIM1
positive regulation of muscle hypertrophy (GO:0014742)	1/17	0.14398744290225077	0.26725174636761045	0	0	6.837707182320442	13.25167607970944	NR4A3
positive regulation of positive chemotaxis (GO:0050927)	1/17	0.14398744290225077	0.26725174636761045	0	0	6.837707182320442	13.25167607970944	VEGFA
positive regulation of smooth muscle cell migration (GO:0014911)	1/17	0.14398744290225077	0.26725174636761045	0	0	6.837707182320442	13.25167607970944	NR4A3
negative regulation of cellular process (GO:0048523)	8/566	0.14566075922149094	0.27006962918489424	0	0	1.5869484612532443	3.057216422506479	NR4A1;MNT;DUSP1;NOS3;MYC;WNT9A;HSPA1B;HSPA1A
negative regulation of protein binding (GO:0032091)	2/74	0.1458806466724662	0.2701895806986847	0	0	3.047222222222222	5.865800635329305	XIRP1;ACTB
regulation of I-kappaB kinase/NF-kappaB signaling (GO:0043122)	4/224	0.14804943547760407	0.2731512954209159	0	0	2.0018386108273747	3.823930206007138	SLC20A1;ZC3H12A;MAP3K14;TNFRSF1A
regulation of mRNA stability (GO:0043488)	3/146	0.14821642482247516	0.2731512954209159	0	0	2.3059342891745125	4.402217053172705	GDNF;APEX1;HSPA1A
integrin-mediated signaling pathway (GO:0007229)	2/75	0.14902673591864218	0.2731512954209159	0	0	3.0053272450532726	5.721029761435069	ITGB6;BCAR1
regulation of brown fat cell differentiation (GO:0090335)	1/18	0.1517837725378262	0.2731512954209159	0	0	6.435164120896977	12.132204106132908	PIM1
regulation of establishment or maintenance of cell polarity (GO:0032878)	1/18	0.1517837725378262	0.2731512954209159	0	0	6.435164120896977	12.132204106132908	TEK
regulation of membrane depolarization (GO:0003254)	1/18	0.1517837725378262	0.2731512954209159	0	0	6.435164120896977	12.132204106132908	SMAD7
regulation of mitochondrial outer membrane permeabilization involved in apoptotic signaling pathway (GO:1901028)	1/18	0.1517837725378262	0.2731512954209159	0	0	6.435164120896977	12.132204106132908	HSPA1A
regulation of mRNA polyadenylation (GO:1900363)	1/18	0.1517837725378262	0.2731512954209159	0	0	6.435164120896977	12.132204106132908	CPEB3
regulation of production of miRNAs involved in gene silencing by miRNA (GO:1903798)	1/18	0.1517837725378262	0.2731512954209159	0	0	6.435164120896977	12.132204106132908	ZC3H12A
endothelial cell proliferation (GO:0001935)	1/18	0.1517837725378262	0.2731512954209159	0	0	6.435164120896977	12.132204106132908	TEK
regulation of protein sumoylation (GO:0033233)	1/18	0.1517837725378262	0.2731512954209159	0	0	6.435164120896977	12.132204106132908	EGR1
regulation of transforming growth factor beta production (GO:0071634)	1/18	0.1517837725378262	0.2731512954209159	0	0	6.435164120896977	12.132204106132908	ITGB6
interleukin-6-mediated signaling pathway (GO:0070102)	1/18	0.1517837725378262	0.2731512954209159	0	0	6.435164120896977	12.132204106132908	IL6R
sodium ion import across plasma membrane (GO:0098719)	1/18	0.1517837725378262	0.2731512954209159	0	0	6.435164120896977	12.132204106132908	SLC12A2
T cell migration (GO:0072678)	1/18	0.1517837725378262	0.2731512954209159	0	0	6.435164120896977	12.132204106132908	SLC12A2
triglyceride biosynthetic process (GO:0019432)	1/18	0.1517837725378262	0.2731512954209159	0	0	6.435164120896977	12.132204106132908	LPIN1
negative regulation of fibroblast proliferation (GO:0048147)	1/18	0.1517837725378262	0.2731512954209159	0	0	6.435164120896977	12.132204106132908	MYC
negative regulation of peptide hormone secretion (GO:0090278)	1/18	0.1517837725378262	0.2731512954209159	0	0	6.435164120896977	12.132204106132908	MIDN
nitric oxide mediated signal transduction (GO:0007263)	1/18	0.1517837725378262	0.2731512954209159	0	0	6.435164120896977	12.132204106132908	NOS3
positive chemotaxis (GO:0050918)	1/18	0.1517837725378262	0.2731512954209159	0	0	6.435164120896977	12.132204106132908	VEGFA
positive regulation of cardiac muscle hypertrophy (GO:0010613)	1/18	0.1517837725378262	0.2731512954209159	0	0	6.435164120896977	12.132204106132908	NR4A3
positive regulation of CREB transcription factor activity (GO:0032793)	1/18	0.1517837725378262	0.2731512954209159	0	0	6.435164120896977	12.132204106132908	VEGFA
positive regulation of macrophage derived foam cell differentiation (GO:0010744)	1/18	0.1517837725378262	0.2731512954209159	0	0	6.435164120896977	12.132204106132908	LPL
positive regulation of mRNA splicing, via spliceosome (GO:0048026)	1/18	0.1517837725378262	0.2731512954209159	0	0	6.435164120896977	12.132204106132908	STH
positive regulation of myoblast differentiation (GO:0045663)	1/18	0.1517837725378262	0.2731512954209159	0	0	6.435164120896977	12.132204106132908	MYOD1
positive regulation of phosphoprotein phosphatase activity (GO:0032516)	1/18	0.1517837725378262	0.2731512954209159	0	0	6.435164120896977	12.132204106132908	PPP1R15A
programmed necrotic cell death (GO:0097300)	1/18	0.1517837725378262	0.2731512954209159	0	0	6.435164120896977	12.132204106132908	TRPM7
cellular response to hormone stimulus (GO:0032870)	2/76	0.15218653449643216	0.2731512954209159	0	0	2.9645645645645646	5.581232467056947	NR4A3;RARA
regulation of RNA splicing (GO:0043484)	2/76	0.15218653449643216	0.2731512954209159	0	0	2.9645645645645646	5.581232467056947	MYOD1;HSPA1A
positive regulation of interleukin-6 production (GO:0032755)	2/76	0.15218653449643216	0.2731512954209159	0	0	2.9645645645645646	5.581232467056947	LPL;IL6R
inorganic cation import across plasma membrane (GO:0098659)	2/77	0.15535953648292525	0.2768753821050567	0	0	2.924888888888889	5.446181889132648	SLC12A2;SLC39A14
phosphatidylcholine metabolic process (GO:0046470)	2/77	0.15535953648292525	0.2768753821050567	0	0	2.924888888888889	5.446181889132648	STARD7;LPIN1
brain development (GO:0007420)	3/150	0.15683397457529155	0.2768753821050567	0	0	2.2427317295633338	4.154811958148209	DDIT4;SYNJ2;CIC
inflammatory response (GO:0006954)	4/230	0.1582467161078943	0.2768753821050567	0	0	1.9480958536342845	3.5915094562771825	ADM;FOS;HDAC9;TNFRSF1A
regulation of autophagy of mitochondrion (GO:1903146)	1/19	0.15950948205133364	0.2768753821050567	0	0	6.077348066298343	11.15589558518887	USP36
regulation of cell-cell adhesion mediated by cadherin (GO:2000047)	1/19	0.15950948205133364	0.2768753821050567	0	0	6.077348066298343	11.15589558518887	VEGFA
regulation of epithelial cell differentiation (GO:0030856)	1/19	0.15950948205133364	0.2768753821050567	0	0	6.077348066298343	11.15589558518887	MAFF
regulation of exosomal secretion (GO:1903541)	1/19	0.15950948205133364	0.2768753821050567	0	0	6.077348066298343	11.15589558518887	SDC4
cellular response to interleukin-7 (GO:0098761)	1/19	0.15950948205133364	0.2768753821050567	0	0	6.077348066298343	11.15589558518887	IRS2
regulation of leukocyte chemotaxis (GO:0002688)	1/19	0.15950948205133364	0.2768753821050567	0	0	6.077348066298343	11.15589558518887	IL6R
cytoplasmic translational initiation (GO:0002183)	1/19	0.15950948205133364	0.2768753821050567	0	0	6.077348066298343	11.15589558518887	EIF5
regulation of nervous system process (GO:0031644)	1/19	0.15950948205133364	0.2768753821050567	0	0	6.077348066298343	11.15589558518887	NOS3
diol metabolic process (GO:0034311)	1/19	0.15950948205133364	0.2768753821050567	0	0	6.077348066298343	11.15589558518887	NOS3
DNA alkylation (GO:0006305)	1/19	0.15950948205133364	0.2768753821050567	0	0	6.077348066298343	11.15589558518887	FOS
DNA methylation or demethylation (GO:0044728)	1/19	0.15950948205133364	0.2768753821050567	0	0	6.077348066298343	11.15589558518887	FOS
regulation of peptidyl-serine phosphorylation of STAT protein (GO:0033139)	1/19	0.15950948205133364	0.2768753821050567	0	0	6.077348066298343	11.15589558518887	GADD45A
endocardial cushion morphogenesis (GO:0003203)	1/19	0.15950948205133364	0.2768753821050567	0	0	6.077348066298343	11.15589558518887	NOS3
regulation of stem cell population maintenance (GO:2000036)	1/19	0.15950948205133364	0.2768753821050567	0	0	6.077348066298343	11.15589558518887	MYC
fatty acid transmembrane transport (GO:1902001)	1/19	0.15950948205133364	0.2768753821050567	0	0	6.077348066298343	11.15589558518887	PRKAG2
regulation of synaptic vesicle exocytosis (GO:2000300)	1/19	0.15950948205133364	0.2768753821050567	0	0	6.077348066298343	11.15589558518887	VPS18
regulation of T cell cytokine production (GO:0002724)	1/19	0.15950948205133364	0.2768753821050567	0	0	6.077348066298343	11.15589558518887	SMAD7
heart trabecula morphogenesis (GO:0061384)	1/19	0.15950948205133364	0.2768753821050567	0	0	6.077348066298343	11.15589558518887	TEK
heparan sulfate proteoglycan biosynthetic process (GO:0015012)	1/19	0.15950948205133364	0.2768753821050567	0	0	6.077348066298343	11.15589558518887	HS3ST5
histone deubiquitination (GO:0016578)	1/19	0.15950948205133364	0.2768753821050567	0	0	6.077348066298343	11.15589558518887	USP36
interleukin-7-mediated signaling pathway (GO:0038111)	1/19	0.15950948205133364	0.2768753821050567	0	0	6.077348066298343	11.15589558518887	IRS2
long-term memory (GO:0007616)	1/19	0.15950948205133364	0.2768753821050567	0	0	6.077348066298343	11.15589558518887	CPEB3
striated muscle cell differentiation (GO:0051146)	1/19	0.15950948205133364	0.2768753821050567	0	0	6.077348066298343	11.15589558518887	SIK1
negative regulation of cytokine production involved in inflammatory response (GO:1900016)	1/19	0.15950948205133364	0.2768753821050567	0	0	6.077348066298343	11.15589558518887	ZC3H12A
negative regulation of protein localization to nucleus (GO:1900181)	1/19	0.15950948205133364	0.2768753821050567	0	0	6.077348066298343	11.15589558518887	LATS2
negative regulation of striated muscle cell differentiation (GO:0051154)	1/19	0.15950948205133364	0.2768753821050567	0	0	6.077348066298343	11.15589558518887	FZD7
nucleotide-sugar biosynthetic process (GO:0009226)	1/19	0.15950948205133364	0.2768753821050567	0	0	6.077348066298343	11.15589558518887	GNPDA1
positive regulation of actin cytoskeleton reorganization (GO:2000251)	1/19	0.15950948205133364	0.2768753821050567	0	0	6.077348066298343	11.15589558518887	TEK
positive regulation of G protein-coupled receptor signaling pathway (GO:0045745)	1/19	0.15950948205133364	0.2768753821050567	0	0	6.077348066298343	11.15589558518887	SLC39A14
regulation of ion transport (GO:0043269)	2/79	0.16174316688824422	0.28047296170561076	0	0	2.848629148629149	5.189477593015652	GDNF;SIK1
regulation of NIK/NF-kappaB signaling (GO:1901222)	2/80	0.16495282297410327	0.2806505558652689	0	0	2.8119658119658117	5.067431687631322	ZC3H12A;NR3C2
skin development (GO:0043588)	2/80	0.16495282297410327	0.2806505558652689	0	0	2.8119658119658117	5.067431687631322	PDGFA;SPRR2A
positive regulation of cell adhesion (GO:0045785)	2/80	0.16495282297410327	0.2806505558652689	0	0	2.8119658119658117	5.067431687631322	SMAD7;VEGFA
protein-DNA complex disassembly (GO:0032986)	1/20	0.1671652076003928	0.2806505558652689	0	0	5.757196859552195	10.298316504681205	MYC
adrenergic receptor signaling pathway (GO:0071875)	1/20	0.1671652076003928	0.2806505558652689	0	0	5.757196859552195	10.298316504681205	PDE4D
cellular modified amino acid biosynthetic process (GO:0042398)	1/20	0.1671652076003928	0.2806505558652689	0	0	5.757196859552195	10.298316504681205	CHAC1
cellular monovalent inorganic cation homeostasis (GO:0030004)	1/20	0.1671652076003928	0.2806505558652689	0	0	5.757196859552195	10.298316504681205	SLC12A2
dopaminergic neuron differentiation (GO:0071542)	1/20	0.1671652076003928	0.2806505558652689	0	0	5.757196859552195	10.298316504681205	VEGFA
regulation of protein localization to cell periphery (GO:1904375)	1/20	0.1671652076003928	0.2806505558652689	0	0	5.757196859552195	10.298316504681205	ACTB
regulation of smooth muscle cell migration (GO:0014910)	1/20	0.1671652076003928	0.2806505558652689	0	0	5.757196859552195	10.298316504681205	PDGFA
eye morphogenesis (GO:0048592)	1/20	0.1671652076003928	0.2806505558652689	0	0	5.757196859552195	10.298316504681205	VEGFA
fatty acid transport (GO:0015908)	1/20	0.1671652076003928	0.2806505558652689	0	0	5.757196859552195	10.298316504681205	PPARD
ganglioside metabolic process (GO:0001573)	1/20	0.1671652076003928	0.2806505558652689	0	0	5.757196859552195	10.298316504681205	ST3GAL5
gastrulation (GO:0007369)	1/20	0.1671652076003928	0.2806505558652689	0	0	5.757196859552195	10.298316504681205	NR4A3
glucose transmembrane transport (GO:1904659)	1/20	0.1671652076003928	0.2806505558652689	0	0	5.757196859552195	10.298316504681205	PPARD
granulocyte differentiation (GO:0030851)	1/20	0.1671652076003928	0.2806505558652689	0	0	5.757196859552195	10.298316504681205	RARA
mesoderm development (GO:0007498)	1/20	0.1671652076003928	0.2806505558652689	0	0	5.757196859552195	10.298316504681205	VEGFA
miRNA metabolic process (GO:0010586)	1/20	0.1671652076003928	0.2806505558652689	0	0	5.757196859552195	10.298316504681205	AGO2
mitotic cytokinetic process (GO:1902410)	1/20	0.1671652076003928	0.2806505558652689	0	0	5.757196859552195	10.298316504681205	CHMP1B
modulation by symbiont of entry into host (GO:0052372)	1/20	0.1671652076003928	0.2806505558652689	0	0	5.757196859552195	10.298316504681205	HS3ST5
xenobiotic transport (GO:0042908)	1/20	0.1671652076003928	0.2806505558652689	0	0	5.757196859552195	10.298316504681205	SLC7A5
natural killer cell mediated immunity (GO:0002228)	1/20	0.1671652076003928	0.2806505558652689	0	0	5.757196859552195	10.298316504681205	RAET1E
negative regulation of axon extension involved in axon guidance (GO:0048843)	1/20	0.1671652076003928	0.2806505558652689	0	0	5.757196859552195	10.298316504681205	SEMA6D
negative regulation of cyclin-dependent protein serine/threonine kinase activity (GO:0045736)	1/20	0.1671652076003928	0.2806505558652689	0	0	5.757196859552195	10.298316504681205	LATS2
negative regulation of lipid storage (GO:0010888)	1/20	0.1671652076003928	0.2806505558652689	0	0	5.757196859552195	10.298316504681205	PPARD
negative regulation of viral life cycle (GO:1903901)	1/20	0.1671652076003928	0.2806505558652689	0	0	5.757196859552195	10.298316504681205	FCN3
organic cation transport (GO:0015695)	1/20	0.1671652076003928	0.2806505558652689	0	0	5.757196859552195	10.298316504681205	SLC22A5
positive regulation of epithelial cell differentiation (GO:0030858)	1/20	0.1671652076003928	0.2806505558652689	0	0	5.757196859552195	10.298316504681205	ATOH8
positive regulation of heart contraction (GO:0045823)	1/20	0.1671652076003928	0.2806505558652689	0	0	5.757196859552195	10.298316504681205	ADM
positive regulation of natural killer cell mediated cytotoxicity (GO:0045954)	1/20	0.1671652076003928	0.2806505558652689	0	0	5.757196859552195	10.298316504681205	RAET1E
positive regulation of peptidyl-lysine acetylation (GO:2000758)	1/20	0.1671652076003928	0.2806505558652689	0	0	5.757196859552195	10.298316504681205	PPARGC1A
post-transcriptional gene silencing by RNA (GO:0035194)	1/20	0.1671652076003928	0.2806505558652689	0	0	5.757196859552195	10.298316504681205	AGO2
production of small RNA involved in gene silencing by RNA (GO:0070918)	1/20	0.1671652076003928	0.2806505558652689	0	0	5.757196859552195	10.298316504681205	AGO2
regulation of interleukin-8 production (GO:0032677)	2/81	0.16817373762821353	0.2815293050103075	0	0	2.7762306610407874	4.949346536301321	HSPA1B;HSPA1A
negative regulation of protein modification process (GO:0031400)	2/81	0.16817373762821353	0.2815293050103075	0	0	2.7762306610407874	4.949346536301321	PPP1R15A;ZC3H12A
positive regulation of cellular amide metabolic process (GO:0034250)	2/81	0.16817373762821353	0.2815293050103075	0	0	2.7762306610407874	4.949346536301321	CPEB3;TNFRSF1A
ephrin receptor signaling pathway (GO:0048013)	2/82	0.1714054438235441	0.2863885582502786	0	0	2.741388888888889	4.835052039943503	CRK;ACTB
positive regulation of protein ubiquitination (GO:0031398)	2/82	0.1714054438235441	0.2863885582502786	0	0	2.741388888888889	4.835052039943503	KLHL40;SMAD7
T cell receptor signaling pathway (GO:0050852)	3/158	0.17451456778325092	0.2872922569661921	0	0	2.126112813119481	3.7116551881086317	PDE4D;ZC3H12A;BCAR1
regulation of Notch signaling pathway (GO:0008593)	2/83	0.1746474820249317	0.2872922569661921	0	0	2.7074074074074073	4.724387277947031	NOS3;CHAC1
autonomic nervous system development (GO:0048483)	1/21	0.17475157962504162	0.2872922569661921	0	0	5.469060773480663	9.540174149145807	GDNF
regulation of cardiac muscle cell proliferation (GO:0060043)	1/21	0.17475157962504162	0.2872922569661921	0	0	5.469060773480663	9.540174149145807	PIM1
regulation of dendritic spine development (GO:0060998)	1/21	0.17475157962504162	0.2872922569661921	0	0	5.469060773480663	9.540174149145807	CPEB3
cellular response to estradiol stimulus (GO:0071392)	1/21	0.17475157962504162	0.2872922569661921	0	0	5.469060773480663	9.540174149145807	MYOD1
cellular response to inorganic substance (GO:0071241)	1/21	0.17475157962504162	0.2872922569661921	0	0	5.469060773480663	9.540174149145807	FOXO1
endocardial cushion development (GO:0003197)	1/21	0.17475157962504162	0.2872922569661921	0	0	5.469060773480663	9.540174149145807	NOS3
heparan sulfate proteoglycan metabolic process (GO:0030201)	1/21	0.17475157962504162	0.2872922569661921	0	0	5.469060773480663	9.540174149145807	HS3ST5
intracellular lipid transport (GO:0032365)	1/21	0.17475157962504162	0.2872922569661921	0	0	5.469060773480663	9.540174149145807	PRKAG2
intrinsic apoptotic signaling pathway in response to DNA damage by p53 class mediator (GO:0042771)	1/21	0.17475157962504162	0.2872922569661921	0	0	5.469060773480663	9.540174149145807	DDIT4
zinc ion transport (GO:0006829)	1/21	0.17475157962504162	0.2872922569661921	0	0	5.469060773480663	9.540174149145807	SLC39A14
negative regulation of reproductive process (GO:2000242)	1/21	0.17475157962504162	0.2872922569661921	0	0	5.469060773480663	9.540174149145807	DUSP1
negative regulation of response to wounding (GO:1903035)	1/21	0.17475157962504162	0.2872922569661921	0	0	5.469060773480663	9.540174149145807	CRK
positive regulation of immune system process (GO:0002684)	1/21	0.17475157962504162	0.2872922569661921	0	0	5.469060773480663	9.540174149145807	VEGFA
positive regulation of phosphatase activity (GO:0010922)	1/21	0.17475157962504162	0.2872922569661921	0	0	5.469060773480663	9.540174149145807	PPP1R15A
positive regulation of transcription from RNA polymerase II promoter involved in cellular response to chemical stimulus (GO:1901522)	1/21	0.17475157962504162	0.2872922569661921	0	0	5.469060773480663	9.540174149145807	VEGFA
axonogenesis (GO:0007409)	4/240	0.17579693878371686	0.2887381796438217	0	0	1.8645972195772234	3.241463739610425	GDNF;SEMA6D;IRS2;ACTB
lymphocyte differentiation (GO:0030098)	2/84	0.177899400064557	0.2919159806902863	0	0	2.6742547425474257	4.617199911888503	NFIL3;HDAC9
G1/S transition of mitotic cell cycle (GO:0000082)	2/85	0.18116075306491278	0.2924707070904268	0	0	2.64190093708166	4.513345633809176	LATS2;MYC
positive regulation of protein kinase B signaling (GO:0051897)	3/161	0.18128519870867374	0.2924707070904268	0	0	2.08542535888551	3.5612471105072268	PDGFA;IRS2;TEK
amino acid import (GO:0043090)	1/22	0.18226922297134582	0.2924707070904268	0	0	5.208366219415943	8.866047844643044	SLC7A5
regulation of centrosome cycle (GO:0046605)	1/22	0.18226922297134582	0.2924707070904268	0	0	5.208366219415943	8.866047844643044	CHMP1B
regulation of chromosome organization (GO:0033044)	1/22	0.18226922297134582	0.2924707070904268	0	0	5.208366219415943	8.866047844643044	MYC
cell projection assembly (GO:0030031)	1/22	0.18226922297134582	0.2924707070904268	0	0	5.208366219415943	8.866047844643044	PDGFA
regulation of endoplasmic reticulum stress-induced intrinsic apoptotic signaling pathway (GO:1902235)	1/22	0.18226922297134582	0.2924707070904268	0	0	5.208366219415943	8.866047844643044	HSPA1A
regulation of execution phase of apoptosis (GO:1900117)	1/22	0.18226922297134582	0.2924707070904268	0	0	5.208366219415943	8.866047844643044	ZC3H12A
chaperone-mediated protein complex assembly (GO:0051131)	1/22	0.18226922297134582	0.2924707070904268	0	0	5.208366219415943	8.866047844643044	HSPA1A
female gonad development (GO:0008585)	1/22	0.18226922297134582	0.2924707070904268	0	0	5.208366219415943	8.866047844643044	VEGFA
zinc ion transmembrane transport (GO:0071577)	1/22	0.18226922297134582	0.2924707070904268	0	0	5.208366219415943	8.866047844643044	SLC39A14
natural killer cell mediated cytotoxicity (GO:0042267)	1/22	0.18226922297134582	0.2924707070904268	0	0	5.208366219415943	8.866047844643044	RAET1E
negative regulation of biomineral tissue development (GO:0070168)	1/22	0.18226922297134582	0.2924707070904268	0	0	5.208366219415943	8.866047844643044	NOS3
negative regulation of cyclin-dependent protein kinase activity (GO:1904030)	1/22	0.18226922297134582	0.2924707070904268	0	0	5.208366219415943	8.866047844643044	LATS2
negative regulation of lipid biosynthetic process (GO:0051055)	1/22	0.18226922297134582	0.2924707070904268	0	0	5.208366219415943	8.866047844643044	SIK1
negative regulation of protein dephosphorylation (GO:0035308)	1/22	0.18226922297134582	0.2924707070904268	0	0	5.208366219415943	8.866047844643044	PPP1R15A
negative regulation of small molecule metabolic process (GO:0062014)	1/22	0.18226922297134582	0.2924707070904268	0	0	5.208366219415943	8.866047844643044	SIK1
organelle fusion (GO:0048284)	1/22	0.18226922297134582	0.2924707070904268	0	0	5.208366219415943	8.866047844643044	VPS18
peptidyl-threonine dephosphorylation (GO:0035970)	1/22	0.18226922297134582	0.2924707070904268	0	0	5.208366219415943	8.866047844643044	DUSP1
positive regulation of axon extension (GO:0045773)	1/22	0.18226922297134582	0.2924707070904268	0	0	5.208366219415943	8.866047844643044	VEGFA
positive regulation of dendritic spine development (GO:0060999)	1/22	0.18226922297134582	0.2924707070904268	0	0	5.208366219415943	8.866047844643044	CPEB3
positive regulation of DNA-templated transcription, initiation (GO:2000144)	1/22	0.18226922297134582	0.2924707070904268	0	0	5.208366219415943	8.866047844643044	JUN
positive regulation of lipid catabolic process (GO:0050996)	1/22	0.18226922297134582	0.2924707070904268	0	0	5.208366219415943	8.866047844643044	IRS2
positive regulation of neural precursor cell proliferation (GO:2000179)	1/22	0.18226922297134582	0.2924707070904268	0	0	5.208366219415943	8.866047844643044	VEGFA
negative regulation of phosphorylation (GO:0042326)	2/86	0.1844311033749252	0.29566717401081466	0	0	2.6103174603174604	4.412687655762167	ZC3H12A;IRS2
negative regulation of angiogenesis (GO:0016525)	2/87	0.18771002040911003	0.3000003230362106	0	0	2.5794771241830063	4.315096238623258	SLC12A2;TEK
acylglycerol biosynthetic process (GO:0046463)	1/23	0.1897187568425433	0.3000003230362106	0	0	4.971371170266198	8.26347545340378	LPIN1
regulation of calcium ion transmembrane transport (GO:1903169)	1/23	0.1897187568425433	0.3000003230362106	0	0	4.971371170266198	8.26347545340378	DIAPH1
DNA methylation (GO:0006306)	1/23	0.1897187568425433	0.3000003230362106	0	0	4.971371170266198	8.26347545340378	FOS
regulation of protein export from nucleus (GO:0046825)	1/23	0.1897187568425433	0.3000003230362106	0	0	4.971371170266198	8.26347545340378	XPO4
ERK1 and ERK2 cascade (GO:0070371)	1/23	0.1897187568425433	0.3000003230362106	0	0	4.971371170266198	8.26347545340378	MYC
regulation of release of sequestered calcium ion into cytosol by sarcoplasmic reticulum (GO:0010880)	1/23	0.1897187568425433	0.3000003230362106	0	0	4.971371170266198	8.26347545340378	PDE4D
hexose transmembrane transport (GO:0008645)	1/23	0.1897187568425433	0.3000003230362106	0	0	4.971371170266198	8.26347545340378	PPARD
triglyceride catabolic process (GO:0019433)	1/23	0.1897187568425433	0.3000003230362106	0	0	4.971371170266198	8.26347545340378	LPL
negative regulation of phosphoprotein phosphatase activity (GO:0032515)	1/23	0.1897187568425433	0.3000003230362106	0	0	4.971371170266198	8.26347545340378	PPP1R15A
positive regulation of histone acetylation (GO:0035066)	1/23	0.1897187568425433	0.3000003230362106	0	0	4.971371170266198	8.26347545340378	PPARGC1A
positive regulation of interleukin-17 production (GO:0032740)	1/23	0.1897187568425433	0.3000003230362106	0	0	4.971371170266198	8.26347545340378	SLC7A5
positive regulation of mRNA processing (GO:0050685)	1/23	0.1897187568425433	0.3000003230362106	0	0	4.971371170266198	8.26347545340378	STH
positive regulation of natural killer cell mediated immunity (GO:0002717)	1/23	0.1897187568425433	0.3000003230362106	0	0	4.971371170266198	8.26347545340378	RAET1E
positive regulation of receptor internalization (GO:0002092)	1/23	0.1897187568425433	0.3000003230362106	0	0	4.971371170266198	8.26347545340378	VEGFA
metal ion transport (GO:0030001)	2/88	0.19099708059796244	0.3017476563711911	0	0	2.5493540051679586	4.220448253899107	SLC3A2;TRPM7
regulation of MAPK cascade (GO:0043408)	3/166	0.192723514881277	0.30419912910997576	0	0	2.0209411522774787	3.3274769447603365	DUSP1;PDGFA;TEK
regulation of cysteine-type endopeptidase activity involved in apoptotic process (GO:0043281)	2/89	0.19429186729639764	0.30611958458192606	0	0	2.5199233716475096	4.128626777934195	MYC;VEGFA
positive regulation of inflammatory response (GO:0050729)	2/89	0.19429186729639764	0.30611958458192606	0	0	2.5199233716475096	4.128626777934195	LPL;TNFRSF1A
purine ribonucleotide catabolic process (GO:0009154)	1/24	0.19710079492692278	0.30803634108417643	0	0	4.754984386259909	7.7222849934745135	PDE4D
regulation of cardiac muscle hypertrophy (GO:0010611)	1/24	0.19710079492692278	0.30803634108417643	0	0	4.754984386259909	7.7222849934745135	NR4A3
regulation of cytokine production involved in immune response (GO:0002718)	1/24	0.19710079492692278	0.30803634108417643	0	0	4.754984386259909	7.7222849934745135	SLC7A5
cellular response to catecholamine stimulus (GO:0071870)	1/24	0.19710079492692278	0.30803634108417643	0	0	4.754984386259909	7.7222849934745135	NR4A3
response to gamma radiation (GO:0010332)	1/24	0.19710079492692278	0.30803634108417643	0	0	4.754984386259909	7.7222849934745135	MYC
immune response-activating cell surface receptor signaling pathway (GO:0002429)	1/24	0.19710079492692278	0.30803634108417643	0	0	4.754984386259909	7.7222849934745135	BCAR1
mammary gland development (GO:0030879)	1/24	0.19710079492692278	0.30803634108417643	0	0	4.754984386259909	7.7222849934745135	VEGFA
negative regulation of NIK/NF-kappaB signaling (GO:1901223)	1/24	0.19710079492692278	0.30803634108417643	0	0	4.754984386259909	7.7222849934745135	ZC3H12A
potassium ion homeostasis (GO:0055075)	1/24	0.19710079492692278	0.30803634108417643	0	0	4.754984386259909	7.7222849934745135	SLC12A2
negative regulation of protein kinase activity (GO:0006469)	2/90	0.19759397067308854	0.30825367647118923	0	0	2.4911616161616164	4.0395207154759145	GADD45A;PRKAG2
positive regulation of autophagy (GO:0010508)	2/90	0.19759397067308854	0.30825367647118923	0	0	2.4911616161616164	4.0395207154759145	ZC3H12A;FOXO1
retinoid metabolic process (GO:0001523)	2/92	0.20421852190049292	0.31245668211480204	0	0	2.4355555555555557	3.8690375138595408	SDC4;LPL
Wnt signaling pathway (GO:0016055)	2/92	0.20421852190049292	0.31245668211480204	0	0	2.4355555555555557	3.8690375138595408	FZD7;WNT9A
positive regulation of I-kappaB kinase/NF-kappaB signaling (GO:0043123)	3/171	0.20433799838278507	0.31245668211480204	0	0	1.960295291300878	3.1129093273458315	SLC20A1;MAP3K14;TNFRSF1A
acylglycerol homeostasis (GO:0055090)	1/25	0.20441594539273952	0.31245668211480204	0	0	4.556629834254144	7.234098293342596	LPL
regulation of cAMP-mediated signaling (GO:0043949)	1/25	0.20441594539273952	0.31245668211480204	0	0	4.556629834254144	7.234098293342596	PDE4D
regulation of dopamine secretion (GO:0014059)	1/25	0.20441594539273952	0.31245668211480204	0	0	4.556629834254144	7.234098293342596	GDNF
regulation of epidermal cell differentiation (GO:0045604)	1/25	0.20441594539273952	0.31245668211480204	0	0	4.556629834254144	7.234098293342596	MAFF
cellular response to hexose stimulus (GO:0071331)	1/25	0.20441594539273952	0.31245668211480204	0	0	4.556629834254144	7.234098293342596	SLC39A14
divalent inorganic cation homeostasis (GO:0072507)	1/25	0.20441594539273952	0.31245668211480204	0	0	4.556629834254144	7.234098293342596	TRPM7
endosome transport via multivesicular body sorting pathway (GO:0032509)	1/25	0.20441594539273952	0.31245668211480204	0	0	4.556629834254144	7.234098293342596	CHMP1B
regulation of protein processing (GO:0070613)	1/25	0.20441594539273952	0.31245668211480204	0	0	4.556629834254144	7.234098293342596	CHAC1
regulation of ryanodine-sensitive calcium-release channel activity (GO:0060314)	1/25	0.20441594539273952	0.31245668211480204	0	0	4.556629834254144	7.234098293342596	PDE4D
response to dsRNA (GO:0043331)	1/25	0.20441594539273952	0.31245668211480204	0	0	4.556629834254144	7.234098293342596	SLC3A2
in utero embryonic development (GO:0001701)	1/25	0.20441594539273952	0.31245668211480204	0	0	4.556629834254144	7.234098293342596	VEGFA
sodium ion homeostasis (GO:0055078)	1/25	0.20441594539273952	0.31245668211480204	0	0	4.556629834254144	7.234098293342596	SLC12A2
ventricular cardiac muscle tissue development (GO:0003229)	1/25	0.20441594539273952	0.31245668211480204	0	0	4.556629834254144	7.234098293342596	SMAD7
negative regulation of cellular carbohydrate metabolic process (GO:0010677)	1/25	0.20441594539273952	0.31245668211480204	0	0	4.556629834254144	7.234098293342596	SIK1
negative regulation of response to endoplasmic reticulum stress (GO:1903573)	1/25	0.20441594539273952	0.31245668211480204	0	0	4.556629834254144	7.234098293342596	HSPA1A
organophosphate ester transport (GO:0015748)	1/25	0.20441594539273952	0.31245668211480204	0	0	4.556629834254144	7.234098293342596	PITPNC1
peptide catabolic process (GO:0043171)	1/25	0.20441594539273952	0.31245668211480204	0	0	4.556629834254144	7.234098293342596	CHAC1
phosphatidylinositol dephosphorylation (GO:0046856)	1/25	0.20441594539273952	0.31245668211480204	0	0	4.556629834254144	7.234098293342596	SYNJ2
positive regulation of lipid metabolic process (GO:0045834)	1/25	0.20441594539273952	0.31245668211480204	0	0	4.556629834254144	7.234098293342596	PPARD
positive regulation of peptidyl-threonine phosphorylation (GO:0010800)	1/25	0.20441594539273952	0.31245668211480204	0	0	4.556629834254144	7.234098293342596	PRKAG2
positive regulation of multicellular organismal process (GO:0051240)	5/345	0.20666371937161335	0.315615381952613	0	0	1.61831173147225	2.5515311788992183	GDNF;AGO2;LPIN1;PPARGC1A;VEGFA
regulation of heart contraction (GO:0008016)	2/93	0.20754018344457756	0.31639882607443914	0	0	2.4086691086691085	3.787464296143765	PDE4D;SMAD7
positive regulation of peptidyl-serine phosphorylation (GO:0033138)	2/93	0.20754018344457756	0.31639882607443914	0	0	2.4086691086691085	3.787464296143765	FNIP2;VEGFA
regulation of kinase activity (GO:0043549)	2/94	0.2108675889794597	0.3179537842231555	0	0	2.382367149758454	3.70821374873983	IRS2;TEK
regulation of biomineral tissue development (GO:0070167)	1/26	0.21166481097911385	0.3179537842231555	0	0	4.3741436464088395	6.7919573900464885	NOS3
regulation of chondrocyte differentiation (GO:0032330)	1/26	0.21166481097911385	0.3179537842231555	0	0	4.3741436464088395	6.7919573900464885	WNT9A
cellular response to drug (GO:0035690)	1/26	0.21166481097911385	0.3179537842231555	0	0	4.3741436464088395	6.7919573900464885	MYC
regulation of glycogen biosynthetic process (GO:0005979)	1/26	0.21166481097911385	0.3179537842231555	0	0	4.3741436464088395	6.7919573900464885	IRS2
regulation of mitotic metaphase/anaphase transition (GO:0030071)	1/26	0.21166481097911385	0.3179537842231555	0	0	4.3741436464088395	6.7919573900464885	DUSP1
regulation of monocyte chemotaxis (GO:0090025)	1/26	0.21166481097911385	0.3179537842231555	0	0	4.3741436464088395	6.7919573900464885	DUSP1
endothelial cell development (GO:0001885)	1/26	0.21166481097911385	0.3179537842231555	0	0	4.3741436464088395	6.7919573900464885	PDE4D
regulation of viral life cycle (GO:1903900)	1/26	0.21166481097911385	0.3179537842231555	0	0	4.3741436464088395	6.7919573900464885	HS3ST5
hippo signaling (GO:0035329)	1/26	0.21166481097911385	0.3179537842231555	0	0	4.3741436464088395	6.7919573900464885	LATS2
histone lysine demethylation (GO:0070076)	1/26	0.21166481097911385	0.3179537842231555	0	0	4.3741436464088395	6.7919573900464885	KDM4A
metanephros development (GO:0001656)	1/26	0.21166481097911385	0.3179537842231555	0	0	4.3741436464088395	6.7919573900464885	GDNF
mononuclear cell differentiation (GO:1903131)	1/26	0.21166481097911385	0.3179537842231555	0	0	4.3741436464088395	6.7919573900464885	VEGFA
negative regulation of interleukin-1 beta production (GO:0032691)	1/26	0.21166481097911385	0.3179537842231555	0	0	4.3741436464088395	6.7919573900464885	ZC3H12A
negative regulation of macroautophagy (GO:0016242)	1/26	0.21166481097911385	0.3179537842231555	0	0	4.3741436464088395	6.7919573900464885	USP36
positive regulation of glucose import (GO:0046326)	1/26	0.21166481097911385	0.3179537842231555	0	0	4.3741436464088395	6.7919573900464885	IRS2
positive regulation of interleukin-2 production (GO:0032743)	1/26	0.21166481097911385	0.3179537842231555	0	0	4.3741436464088395	6.7919573900464885	PDE4D
glycerophospholipid biosynthetic process (GO:0046474)	3/177	0.21848199645475655	0.3256532896449277	0	0	1.892120978616837	2.8780137628806886	STARD7;SYNJ2;LPIN1
acute inflammatory response (GO:0002526)	1/27	0.21884798902042812	0.3256532896449277	0	0	4.2056948576285595	6.390039838641086	IL6R
regulation of cardiac muscle cell contraction (GO:0086004)	1/27	0.21884798902042812	0.3256532896449277	0	0	4.2056948576285595	6.390039838641086	PDE4D
camera-type eye development (GO:0043010)	1/27	0.21884798902042812	0.3256532896449277	0	0	4.2056948576285595	6.390039838641086	VEGFA
negative regulation of endothelial cell apoptotic process (GO:2000352)	1/27	0.21884798902042812	0.3256532896449277	0	0	4.2056948576285595	6.390039838641086	TEK
positive regulation of cellular component movement (GO:0051272)	1/27	0.21884798902042812	0.3256532896449277	0	0	4.2056948576285595	6.390039838641086	VEGFA
positive regulation of gene silencing by miRNA (GO:2000637)	1/27	0.21884798902042812	0.3256532896449277	0	0	4.2056948576285595	6.390039838641086	AGO2
positive regulation of muscle cell differentiation (GO:0051149)	1/27	0.21884798902042812	0.3256532896449277	0	0	4.2056948576285595	6.390039838641086	MYOD1
positive regulation of striated muscle cell differentiation (GO:0051155)	1/27	0.21884798902042812	0.3256532896449277	0	0	4.2056948576285595	6.390039838641086	MYOD1
presynaptic endocytosis (GO:0140238)	1/27	0.21884798902042812	0.3256532896449277	0	0	4.2056948576285595	6.390039838641086	SYNJ2
protein export from nucleus (GO:0006611)	1/27	0.21884798902042812	0.3256532896449277	0	0	4.2056948576285595	6.390039838641086	XPO4
glycosaminoglycan biosynthetic process (GO:0006024)	2/97	0.22088053108113254	0.32839710043744813	0	0	2.306783625730994	3.483550785202152	SDC4;HS3ST5
positive regulation of defense response (GO:0031349)	2/98	0.2242272054709192	0.3319443702665836	0	0	2.282638888888889	3.4127629735239764	LPL;TNFRSF1A
carbohydrate derivative biosynthetic process (GO:1901137)	1/28	0.22596607144876635	0.3319443702665836	0	0	4.0497237569060776	6.023439314311071	ALG2
cellular response to interleukin-6 (GO:0071354)	1/28	0.22596607144876635	0.3319443702665836	0	0	4.0497237569060776	6.023439314311071	IL6R
regulation of phosphatase activity (GO:0010921)	1/28	0.22596607144876635	0.3319443702665836	0	0	4.0497237569060776	6.023439314311071	PPP1R27
regulation of reactive oxygen species biosynthetic process (GO:1903426)	1/28	0.22596607144876635	0.3319443702665836	0	0	4.0497237569060776	6.023439314311071	SLC25A33
regulation of small molecule metabolic process (GO:0062012)	1/28	0.22596607144876635	0.3319443702665836	0	0	4.0497237569060776	6.023439314311071	PDK4
glycogen metabolic process (GO:0005977)	1/28	0.22596607144876635	0.3319443702665836	0	0	4.0497237569060776	6.023439314311071	PRKAG2
RNA phosphodiester bond hydrolysis (GO:0090501)	1/28	0.22596607144876635	0.3319443702665836	0	0	4.0497237569060776	6.023439314311071	ZC3H12A
sulfur compound transport (GO:0072348)	1/28	0.22596607144876635	0.3319443702665836	0	0	4.0497237569060776	6.023439314311071	SLC19A2
ventricular septum morphogenesis (GO:0060412)	1/28	0.22596607144876635	0.3319443702665836	0	0	4.0497237569060776	6.023439314311071	SMAD7
phagosome acidification (GO:0090383)	1/28	0.22596607144876635	0.3319443702665836	0	0	4.0497237569060776	6.023439314311071	ATP6V1F
positive regulation of defense response to virus by host (GO:0002230)	1/28	0.22596607144876635	0.3319443702665836	0	0	4.0497237569060776	6.023439314311071	ZC3H12A
positive regulation of phosphatidylinositol 3-kinase activity (GO:0043552)	1/28	0.22596607144876635	0.3319443702665836	0	0	4.0497237569060776	6.023439314311071	TEK
positive regulation of protein import into nucleus (GO:0042307)	1/28	0.22596607144876635	0.3319443702665836	0	0	4.0497237569060776	6.023439314311071	ZC3H12A
protein-containing complex assembly (GO:0065003)	4/267	0.22612637744754058	0.3319443702665836	0	0	1.6708676891528176	2.484014236903997	MYC;ZC3H12A;PPARGC1A;TNFRSF1A
negative regulation of cytokine production (GO:0001818)	3/182	0.23041973005763156	0.3379618787113197	0	0	1.838800287132112	2.6990880028125708	ZC3H12A;RARA;HDAC9
positive regulation of translation (GO:0045727)	2/100	0.23093197213814357	0.33807266826691534	0	0	2.235827664399093	3.276900805609977	AGO2;CPEB3
actin filament polymerization (GO:0030041)	1/29	0.23301964498581182	0.33807266826691534	0	0	3.904893449092344	5.6879947683963685	DIAPH1
aggrephagy (GO:0035973)	1/29	0.23301964498581182	0.33807266826691534	0	0	3.904893449092344	5.6879947683963685	PCNT
regulation of actin polymerization or depolymerization (GO:0008064)	1/29	0.23301964498581182	0.33807266826691534	0	0	3.904893449092344	5.6879947683963685	ARHGAP18
regulation of calcium ion transmembrane transporter activity (GO:1901019)	1/29	0.23301964498581182	0.33807266826691534	0	0	3.904893449092344	5.6879947683963685	PDE4D
beta-catenin-TCF complex assembly (GO:1904837)	1/29	0.23301964498581182	0.33807266826691534	0	0	3.904893449092344	5.6879947683963685	MYC
establishment of endothelial barrier (GO:0061028)	1/29	0.23301964498581182	0.33807266826691534	0	0	3.904893449092344	5.6879947683963685	PDE4D
regulation of ubiquitin-protein transferase activity (GO:0051438)	1/29	0.23301964498581182	0.33807266826691534	0	0	3.904893449092344	5.6879947683963685	SMAD7
lipid catabolic process (GO:0016042)	1/29	0.23301964498581182	0.33807266826691534	0	0	3.904893449092344	5.6879947683963685	LPL
transition metal ion homeostasis (GO:0055076)	1/29	0.23301964498581182	0.33807266826691534	0	0	3.904893449092344	5.6879947683963685	SLC39A14
negative regulation of epithelial to mesenchymal transition (GO:0010719)	1/29	0.23301964498581182	0.33807266826691534	0	0	3.904893449092344	5.6879947683963685	SMAD7
negative regulation of mRNA catabolic process (GO:1902373)	1/29	0.23301964498581182	0.33807266826691534	0	0	3.904893449092344	5.6879947683963685	GDNF
production of miRNAs involved in gene silencing by miRNA (GO:0035196)	1/29	0.23301964498581182	0.33807266826691534	0	0	3.904893449092344	5.6879947683963685	AGO2
antigen receptor-mediated signaling pathway (GO:0050851)	3/185	0.2376404153152907	0.34278603423451465	0	0	1.8082141322364786	2.598397574254748	PDE4D;ZC3H12A;BCAR1
protein N-linked glycosylation via asparagine (GO:0018279)	1/30	0.24000929105793992	0.34278603423451465	0	0	3.770051438369213	5.380156123099872	ST6GAL1
cell projection organization (GO:0030030)	1/30	0.24000929105793992	0.34278603423451465	0	0	3.770051438369213	5.380156123099872	PDGFA
regulation of macrophage activation (GO:0043030)	1/30	0.24000929105793992	0.34278603423451465	0	0	3.770051438369213	5.380156123099872	ZC3H12A
regulation of natural killer cell mediated cytotoxicity (GO:0042269)	1/30	0.24000929105793992	0.34278603423451465	0	0	3.770051438369213	5.380156123099872	RAET1E
regulation of protein localization to membrane (GO:1905475)	1/30	0.24000929105793992	0.34278603423451465	0	0	3.770051438369213	5.380156123099872	ACTB
extrinsic apoptotic signaling pathway via death domain receptors (GO:0008625)	1/30	0.24000929105793992	0.34278603423451465	0	0	3.770051438369213	5.380156123099872	TNFRSF1A
regulation of striated muscle contraction (GO:0006942)	1/30	0.24000929105793992	0.34278603423451465	0	0	3.770051438369213	5.380156123099872	SMAD7
regulation of vasoconstriction (GO:0019229)	1/30	0.24000929105793992	0.34278603423451465	0	0	3.770051438369213	5.380156123099872	ADM
respiratory tube development (GO:0030323)	1/30	0.24000929105793992	0.34278603423451465	0	0	3.770051438369213	5.380156123099872	VEGFA
morphogenesis of an epithelium (GO:0002009)	1/30	0.24000929105793992	0.34278603423451465	0	0	3.770051438369213	5.380156123099872	ACTB
multivesicular body assembly (GO:0036258)	1/30	0.24000929105793992	0.34278603423451465	0	0	3.770051438369213	5.380156123099872	CHMP1B
negative regulation of interleukin-1 production (GO:0032692)	1/30	0.24000929105793992	0.34278603423451465	0	0	3.770051438369213	5.380156123099872	ZC3H12A
negative regulation of Notch signaling pathway (GO:0045746)	1/30	0.24000929105793992	0.34278603423451465	0	0	3.770051438369213	5.380156123099872	CHAC1
positive regulation of B cell proliferation (GO:0030890)	1/30	0.24000929105793992	0.34278603423451465	0	0	3.770051438369213	5.380156123099872	IRS2
positive regulation of lipid kinase activity (GO:0090218)	1/30	0.24000929105793992	0.34278603423451465	0	0	3.770051438369213	5.380156123099872	TEK
positive regulation of phosphate metabolic process (GO:0045937)	1/30	0.24000929105793992	0.34278603423451465	0	0	3.770051438369213	5.380156123099872	FZD7
positive regulation of protein import (GO:1904591)	1/30	0.24000929105793992	0.34278603423451465	0	0	3.770051438369213	5.380156123099872	ZC3H12A
positive regulation of small GTPase mediated signal transduction (GO:0051057)	1/30	0.24000929105793992	0.34278603423451465	0	0	3.770051438369213	5.380156123099872	IRS2
regulation of insulin secretion (GO:0050796)	2/104	0.24437768814667282	0.3475463661487978	0	0	2.1477124183006535	3.0262134537465735	MIDN;IRS2
aminoglycan catabolic process (GO:0006026)	1/31	0.24693558582772135	0.3475463661487978	0	0	3.6441988950276243	5.096877746611394	SDC4
regulation of cellular component size (GO:0032535)	1/31	0.24693558582772135	0.3475463661487978	0	0	3.6441988950276243	5.096877746611394	PPP1R15A
regulation of developmental growth (GO:0048638)	1/31	0.24693558582772135	0.3475463661487978	0	0	3.6441988950276243	5.096877746611394	LATS2
cellular nitrogen compound biosynthetic process (GO:0044271)	1/31	0.24693558582772135	0.3475463661487978	0	0	3.6441988950276243	5.096877746611394	NOS3
regulation of macrophage derived foam cell differentiation (GO:0010743)	1/31	0.24693558582772135	0.3475463661487978	0	0	3.6441988950276243	5.096877746611394	LPL
triglyceride homeostasis (GO:0070328)	1/31	0.24693558582772135	0.3475463661487978	0	0	3.6441988950276243	5.096877746611394	LPL
vitamin transport (GO:0051180)	1/31	0.24693558582772135	0.3475463661487978	0	0	3.6441988950276243	5.096877746611394	SLC19A2
multivesicular body organization (GO:0036257)	1/31	0.24693558582772135	0.3475463661487978	0	0	3.6441988950276243	5.096877746611394	CHMP1B
negative regulation of axon extension (GO:0030517)	1/31	0.24693558582772135	0.3475463661487978	0	0	3.6441988950276243	5.096877746611394	SEMA6D
negative regulation of DNA binding (GO:0043392)	1/31	0.24693558582772135	0.3475463661487978	0	0	3.6441988950276243	5.096877746611394	JUN
negative regulation of interleukin-6 production (GO:0032715)	1/31	0.24693558582772135	0.3475463661487978	0	0	3.6441988950276243	5.096877746611394	ZC3H12A
negative regulation of proteasomal ubiquitin-dependent protein catabolic process (GO:0032435)	1/31	0.24693558582772135	0.3475463661487978	0	0	3.6441988950276243	5.096877746611394	KLHL40
peptidyl-asparagine modification (GO:0018196)	1/31	0.24693558582772135	0.3475463661487978	0	0	3.6441988950276243	5.096877746611394	ST6GAL1
phosphatidylethanolamine metabolic process (GO:0046337)	1/31	0.24693558582772135	0.3475463661487978	0	0	3.6441988950276243	5.096877746611394	LPIN1
positive regulation of leukocyte cell-cell adhesion (GO:1903039)	1/31	0.24693558582772135	0.3475463661487978	0	0	3.6441988950276243	5.096877746611394	NR4A3
positive regulation of protein targeting to mitochondrion (GO:1903955)	1/31	0.24693558582772135	0.3475463661487978	0	0	3.6441988950276243	5.096877746611394	USP36
protein acetylation (GO:0006473)	1/31	0.24693558582772135	0.3475463661487978	0	0	3.6441988950276243	5.096877746611394	FOXO1
positive regulation of protein serine/threonine kinase activity (GO:0071902)	2/106	0.2511134222842477	0.352083054747442	0	0	2.1061965811965813	2.910448925844347	PDGFA;VEGFA
negative regulation of cell differentiation (GO:0045596)	3/191	0.2521951411707812	0.352083054747442	0	0	1.7499702840841556	2.4106752772532234	WNT9A;FOXO1;SMAD7
aortic valve morphogenesis (GO:0003180)	1/32	0.2537991003492474	0.352083054747442	0	0	3.526465870611299	4.835533265986654	NOS3
regulation of centrosome duplication (GO:0010824)	1/32	0.2537991003492474	0.352083054747442	0	0	3.526465870611299	4.835533265986654	CHMP1B
cardiac muscle tissue morphogenesis (GO:0055008)	1/32	0.2537991003492474	0.352083054747442	0	0	3.526465870611299	4.835533265986654	SMAD7
cellular response to glucose stimulus (GO:0071333)	1/32	0.2537991003492474	0.352083054747442	0	0	3.526465870611299	4.835533265986654	SLC39A14
regulation of intracellular estrogen receptor signaling pathway (GO:0033146)	1/32	0.2537991003492474	0.352083054747442	0	0	3.526465870611299	4.835533265986654	VPS18
regulation of intracellular protein transport (GO:0033157)	1/32	0.2537991003492474	0.352083054747442	0	0	3.526465870611299	4.835533265986654	PCNT
chondrocyte differentiation (GO:0002062)	1/32	0.2537991003492474	0.352083054747442	0	0	3.526465870611299	4.835533265986654	SLC39A14
gene silencing by miRNA (GO:0035195)	1/32	0.2537991003492474	0.352083054747442	0	0	3.526465870611299	4.835533265986654	AGO2
skeletal muscle organ development (GO:0060538)	1/32	0.2537991003492474	0.352083054747442	0	0	3.526465870611299	4.835533265986654	MYOD1
long-chain fatty acid transport (GO:0015909)	1/32	0.2537991003492474	0.352083054747442	0	0	3.526465870611299	4.835533265986654	PRKAG2
superoxide metabolic process (GO:0006801)	1/32	0.2537991003492474	0.352083054747442	0	0	3.526465870611299	4.835533265986654	NOS3
modulation by host of symbiont process (GO:0051851)	1/32	0.2537991003492474	0.352083054747442	0	0	3.526465870611299	4.835533265986654	JUN
negative regulation of chemotaxis (GO:0050922)	1/32	0.2537991003492474	0.352083054747442	0	0	3.526465870611299	4.835533265986654	SEMA6D
negative regulation of intracellular steroid hormone receptor signaling pathway (GO:0033144)	1/32	0.2537991003492474	0.352083054747442	0	0	3.526465870611299	4.835533265986654	VPS18
positive regulation of telomere maintenance (GO:0032206)	1/32	0.2537991003492474	0.352083054747442	0	0	3.526465870611299	4.835533265986654	PPP1R10
protein K63-linked deubiquitination (GO:0070536)	1/32	0.2537991003492474	0.352083054747442	0	0	3.526465870611299	4.835533265986654	OTUD1
negative regulation of transmembrane receptor protein serine/threonine kinase signaling pathway (GO:0090101)	2/108	0.2578544127422294	0.3574239909110043	0	0	2.0662473794549268	2.8005093478854417	SMAD7;HSPA1A
cellular response to tumor necrosis factor (GO:0071356)	3/194	0.2595219732231105	0.35781174872154453	0	0	1.7222205972681273	2.323127310662857	ZC3H12A;MAP3K14;TNFRSF1A
regulation of programmed cell death (GO:0043067)	3/194	0.2595219732231105	0.35781174872154453	0	0	1.7222205972681273	2.323127310662857	USP36;APEX1;BCAR1
regulation of histone acetylation (GO:0035065)	1/33	0.2606004005622737	0.35781174872154453	0	0	3.4160911602209945	4.5938469250322465	PPARGC1A
regulation of interleukin-17 production (GO:0032660)	1/33	0.2606004005622737	0.35781174872154453	0	0	3.4160911602209945	4.5938469250322465	SLC7A5
regulation of neurotransmitter secretion (GO:0046928)	1/33	0.2606004005622737	0.35781174872154453	0	0	3.4160911602209945	4.5938469250322465	VPS18
regulation of sprouting angiogenesis (GO:1903670)	1/33	0.2606004005622737	0.35781174872154453	0	0	3.4160911602209945	4.5938469250322465	VEGFA
RNA stabilization (GO:0043489)	1/33	0.2606004005622737	0.35781174872154453	0	0	3.4160911602209945	4.5938469250322465	GDNF
lytic vacuole organization (GO:0080171)	1/33	0.2606004005622737	0.35781174872154453	0	0	3.4160911602209945	4.5938469250322465	VPS18
positive regulation of ATP metabolic process (GO:1903580)	1/33	0.2606004005622737	0.35781174872154453	0	0	3.4160911602209945	4.5938469250322465	PPARGC1A
positive regulation of cytokine production involved in immune response (GO:0002720)	1/33	0.2606004005622737	0.35781174872154453	0	0	3.4160911602209945	4.5938469250322465	SLC7A5
positive regulation of histone modification (GO:0031058)	1/33	0.2606004005622737	0.35781174872154453	0	0	3.4160911602209945	4.5938469250322465	PPARGC1A
positive regulation of organelle organization (GO:0010638)	1/33	0.2606004005622737	0.35781174872154453	0	0	3.4160911602209945	4.5938469250322465	PPARGC1A
lipid transport (GO:0006869)	2/109	0.2612261297098161	0.35838825202899127	0	0	2.0468328141225336	2.7476046096270097	PITPNC1;PPARD
autophagosome maturation (GO:0097352)	1/34	0.2673400473115608	0.3636242362261151	0	0	3.3124058262179807	4.369837875869921	GABARAPL1
B cell receptor signaling pathway (GO:0050853)	1/34	0.2673400473115608	0.3636242362261151	0	0	3.3124058262179807	4.369837875869921	BCAR1
regulation of myoblast differentiation (GO:0045661)	1/34	0.2673400473115608	0.3636242362261151	0	0	3.3124058262179807	4.369837875869921	MYOD1
striated muscle tissue development (GO:0014706)	1/34	0.2673400473115608	0.3636242362261151	0	0	3.3124058262179807	4.369837875869921	MYOD1
synaptic vesicle recycling (GO:0036465)	1/34	0.2673400473115608	0.3636242362261151	0	0	3.3124058262179807	4.369837875869921	SYNJ2
ventricular cardiac muscle tissue morphogenesis (GO:0055010)	1/34	0.2673400473115608	0.3636242362261151	0	0	3.3124058262179807	4.369837875869921	SMAD7
negative regulation of blood vessel endothelial cell migration (GO:0043537)	1/34	0.2673400473115608	0.3636242362261151	0	0	3.3124058262179807	4.369837875869921	GADD45A
negative regulation of extrinsic apoptotic signaling pathway via death domain receptors (GO:1902042)	1/34	0.2673400473115608	0.3636242362261151	0	0	3.3124058262179807	4.369837875869921	NOS3
negative regulation of mitochondrion organization (GO:0010823)	1/34	0.2673400473115608	0.3636242362261151	0	0	3.3124058262179807	4.369837875869921	HSPA1A
positive regulation of protein dephosphorylation (GO:0035307)	1/34	0.2673400473115608	0.3636242362261151	0	0	3.3124058262179807	4.369837875869921	PPP1R15A
positive regulation of telomerase activity (GO:0051973)	1/34	0.2673400473115608	0.3636242362261151	0	0	3.3124058262179807	4.369837875869921	MYC
regulation of protein serine/threonine kinase activity (GO:0071900)	2/111	0.2679705543453043	0.36419729517187727	0	0	2.009072375127421	2.6457035655200194	GADD45A;ACTB
regulation of signal transduction (GO:0009966)	3/198	0.2693344865123644	0.36576547661312514	0	0	1.686549204984959	2.212417317394081	GDNF;SIK2;CRK
regulation of macroautophagy (GO:0016241)	2/112	0.27134269644573494	0.3666920647566312	0	0	1.9907070707070706	2.5966239456944207	USP36;PRKAG2
Fc receptor signaling pathway (GO:0038093)	2/112	0.27134269644573494	0.3666920647566312	0	0	1.9907070707070706	2.5966239456944207	JUN;FOS
phosphatidylinositol metabolic process (GO:0046488)	2/112	0.27134269644573494	0.3666920647566312	0	0	1.9907070707070706	2.5966239456944207	SYNJ2;IP6K3
acylglycerol catabolic process (GO:0046464)	1/35	0.27401859635173875	0.3666920647566312	0	0	3.2148196295092624	4.1617746652787275	LPL
base-excision repair, gap-filling (GO:0006287)	1/35	0.27401859635173875	0.3666920647566312	0	0	3.2148196295092624	4.1617746652787275	APEX1
blood vessel diameter maintenance (GO:0097746)	1/35	0.27401859635173875	0.3666920647566312	0	0	3.2148196295092624	4.1617746652787275	NOS3
cellular response to virus (GO:0098586)	1/35	0.27401859635173875	0.3666920647566312	0	0	3.2148196295092624	4.1617746652787275	ZC3H12A
embryonic skeletal system development (GO:0048706)	1/35	0.27401859635173875	0.3666920647566312	0	0	3.2148196295092624	4.1617746652787275	WNT9A
regulation of protein polymerization (GO:0032271)	1/35	0.27401859635173875	0.3666920647566312	0	0	3.2148196295092624	4.1617746652787275	ARHGAP18
regulation of regulated secretory pathway (GO:1903305)	1/35	0.27401859635173875	0.3666920647566312	0	0	3.2148196295092624	4.1617746652787275	VPS18
respiratory system development (GO:0060541)	1/35	0.27401859635173875	0.3666920647566312	0	0	3.2148196295092624	4.1617746652787275	VEGFA
response to estrogen (GO:0043627)	1/35	0.27401859635173875	0.3666920647566312	0	0	3.2148196295092624	4.1617746652787275	RARA
response to exogenous dsRNA (GO:0043330)	1/35	0.27401859635173875	0.3666920647566312	0	0	3.2148196295092624	4.1617746652787275	SLC3A2
semaphorin-plexin signaling pathway (GO:0071526)	1/35	0.27401859635173875	0.3666920647566312	0	0	3.2148196295092624	4.1617746652787275	SEMA6D
intracellular pH reduction (GO:0051452)	1/35	0.27401859635173875	0.3666920647566312	0	0	3.2148196295092624	4.1617746652787275	ATP6V1F
lung development (GO:0030324)	1/35	0.27401859635173875	0.3666920647566312	0	0	3.2148196295092624	4.1617746652787275	VEGFA
muscle cell differentiation (GO:0042692)	1/35	0.27401859635173875	0.3666920647566312	0	0	3.2148196295092624	4.1617746652787275	MYOD1
negative regulation of T cell proliferation (GO:0042130)	1/35	0.27401859635173875	0.3666920647566312	0	0	3.2148196295092624	4.1617746652787275	SDC4
peptidyl-tyrosine dephosphorylation (GO:0035335)	1/35	0.27401859635173875	0.3666920647566312	0	0	3.2148196295092624	4.1617746652787275	DUSP1
regulation of macromolecule metabolic process (GO:0060255)	3/200	0.27425705929015676	0.3667292935669454	0	0	1.6692567280152	2.1594998013669	GDNF;MYC;ZC3H12A
negative regulation of cell motility (GO:2000146)	2/114	0.2780854638931687	0.3704232890175292	0	0	1.9549603174603174	2.5020105846628646	CRK;SMAD7
positive regulation of kinase activity (GO:0033674)	2/114	0.2780854638931687	0.3704232890175292	0	0	1.9549603174603174	2.5020105846628646	PRKAG2;TEK
regulation of defense response to virus by host (GO:0050691)	1/36	0.2806365986295927	0.3704232890175292	0	0	3.1228097868981846	3.9681378138425223	ZC3H12A
regulation of microtubule-based process (GO:0032886)	1/36	0.2806365986295927	0.3704232890175292	0	0	3.1228097868981846	3.9681378138425223	DIAPH1
endoderm formation (GO:0001706)	1/36	0.2806365986295927	0.3704232890175292	0	0	3.1228097868981846	3.9681378138425223	DUSP1
regulation of protein import into nucleus (GO:0042306)	1/36	0.2806365986295927	0.3704232890175292	0	0	3.1228097868981846	3.9681378138425223	ZC3H12A
regulation of receptor internalization (GO:0002090)	1/36	0.2806365986295927	0.3704232890175292	0	0	3.1228097868981846	3.9681378138425223	VEGFA
regulation of sodium ion transport (GO:0002028)	1/36	0.2806365986295927	0.3704232890175292	0	0	3.1228097868981846	3.9681378138425223	SIK1
retina homeostasis (GO:0001895)	1/36	0.2806365986295927	0.3704232890175292	0	0	3.1228097868981846	3.9681378138425223	ACTB
intrinsic apoptotic signaling pathway by p53 class mediator (GO:0072332)	1/36	0.2806365986295927	0.3704232890175292	0	0	3.1228097868981846	3.9681378138425223	DDIT4
transferrin transport (GO:0033572)	1/36	0.2806365986295927	0.3704232890175292	0	0	3.1228097868981846	3.9681378138425223	ATP6V1F
mitochondrion disassembly (GO:0061726)	1/36	0.2806365986295927	0.3704232890175292	0	0	3.1228097868981846	3.9681378138425223	GABARAPL1
Wnt signaling pathway, calcium modulating pathway (GO:0007223)	1/36	0.2806365986295927	0.3704232890175292	0	0	3.1228097868981846	3.9681378138425223	AGO2
negative regulation of cellular protein localization (GO:1903828)	1/36	0.2806365986295927	0.3704232890175292	0	0	3.1228097868981846	3.9681378138425223	LATS2
negative regulation of fat cell differentiation (GO:0045599)	1/36	0.2806365986295927	0.3704232890175292	0	0	3.1228097868981846	3.9681378138425223	FOXO1
platelet aggregation (GO:0070527)	1/36	0.2806365986295927	0.3704232890175292	0	0	3.1228097868981846	3.9681378138425223	ACTB
positive regulation of substrate adhesion-dependent cell spreading (GO:1900026)	1/36	0.2806365986295927	0.3704232890175292	0	0	3.1228097868981846	3.9681378138425223	CRK
calcium ion transport (GO:0006816)	2/115	0.28145555366729313	0.37122281737481616	0	0	1.9375614552605702	2.456403085714672	TRPM7;SLC3A2
regulation of protein-containing complex assembly (GO:0043254)	2/116	0.28482443184050216	0.3748143127999352	0	0	1.92046783625731	2.4118815962433366	FNIP2;VEGFA
ion transport (GO:0006811)	2/116	0.28482443184050216	0.3748143127999352	0	0	1.92046783625731	2.4118815962433366	SLC12A2;SLC20A1
tumor necrosis factor-mediated signaling pathway (GO:0033209)	2/116	0.28482443184050216	0.3748143127999352	0	0	1.92046783625731	2.4118815962433366	MAP3K14;TNFRSF1A
proton transmembrane transport (GO:1902600)	1/37	0.2871945999946115	0.3750981234738324	0	0	3.0359116022099446	3.787588876825899	ATP6V1F
regulation of actin cytoskeleton reorganization (GO:2000249)	1/37	0.2871945999946115	0.3750981234738324	0	0	3.0359116022099446	3.787588876825899	TEK
regulation of transport (GO:0051049)	1/37	0.2871945999946115	0.3750981234738324	0	0	3.0359116022099446	3.787588876825899	ACTB
glutamate receptor signaling pathway (GO:0007215)	1/37	0.2871945999946115	0.3750981234738324	0	0	3.0359116022099446	3.787588876825899	CPEB4
lysosome localization (GO:0032418)	1/37	0.2871945999946115	0.3750981234738324	0	0	3.0359116022099446	3.787588876825899	NR4A3
ncRNA metabolic process (GO:0034660)	1/37	0.2871945999946115	0.3750981234738324	0	0	3.0359116022099446	3.787588876825899	AGO2
negative regulation of endothelial cell proliferation (GO:0001937)	1/37	0.2871945999946115	0.3750981234738324	0	0	3.0359116022099446	3.787588876825899	ATOH8
negative regulation of epithelial cell apoptotic process (GO:1904036)	1/37	0.2871945999946115	0.3750981234738324	0	0	3.0359116022099446	3.787588876825899	TEK
phagosome maturation (GO:0090382)	1/37	0.2871945999946115	0.3750981234738324	0	0	3.0359116022099446	3.787588876825899	ATP6V1F
positive regulation of exocytosis (GO:0045921)	1/37	0.2871945999946115	0.3750981234738324	0	0	3.0359116022099446	3.787588876825899	SDC4
regulation of protein kinase B signaling (GO:0051896)	3/207	0.29155487040392847	0.37903614474021247	0	0	1.6114032205060795	1.9860980677919178	PDGFA;IRS2;TEK
positive regulation of protein-containing complex assembly (GO:0031334)	2/118	0.2915575350011193	0.37903614474021247	0	0	1.8871647509578544	2.325964367925153	FNIP2;VEGFA
regulation of cell communication (GO:0010646)	1/38	0.2936931414443117	0.37903614474021247	0	0	2.953710616694042	3.6189447112531963	CRK
regulation of phosphoprotein phosphatase activity (GO:0043666)	1/38	0.2936931414443117	0.37903614474021247	0	0	2.953710616694042	3.6189447112531963	PPP1R15A
response to estradiol (GO:0032355)	1/38	0.2936931414443117	0.37903614474021247	0	0	2.953710616694042	3.6189447112531963	MYOD1
sterol biosynthetic process (GO:0016126)	1/38	0.2936931414443117	0.37903614474021247	0	0	2.953710616694042	3.6189447112531963	PRKAG2
lysosome organization (GO:0007040)	1/38	0.2936931414443117	0.37903614474021247	0	0	2.953710616694042	3.6189447112531963	VPS18
synaptic vesicle endocytosis (GO:0048488)	1/38	0.2936931414443117	0.37903614474021247	0	0	2.953710616694042	3.6189447112531963	SYNJ2
ventricular septum development (GO:0003281)	1/38	0.2936931414443117	0.37903614474021247	0	0	2.953710616694042	3.6189447112531963	SMAD7
negative regulation of endothelial cell migration (GO:0010596)	1/38	0.2936931414443117	0.37903614474021247	0	0	2.953710616694042	3.6189447112531963	GADD45A
negative regulation of proteasomal protein catabolic process (GO:1901799)	1/38	0.2936931414443117	0.37903614474021247	0	0	2.953710616694042	3.6189447112531963	KLHL40
negative regulation of TOR signaling (GO:0032007)	1/38	0.2936931414443117	0.37903614474021247	0	0	2.953710616694042	3.6189447112531963	DDIT4
negative regulation of ubiquitin-dependent protein catabolic process (GO:2000059)	1/38	0.2936931414443117	0.37903614474021247	0	0	2.953710616694042	3.6189447112531963	KLHL40
positive regulation of cell development (GO:0010720)	1/38	0.2936931414443117	0.37903614474021247	0	0	2.953710616694042	3.6189447112531963	MYOD1
positive regulation of insulin secretion (GO:0032024)	1/38	0.2936931414443117	0.37903614474021247	0	0	2.953710616694042	3.6189447112531963	IRS2
positive regulation of production of molecular mediator of immune response (GO:0002702)	1/38	0.2936931414443117	0.37903614474021247	0	0	2.953710616694042	3.6189447112531963	SLC7A5
mitotic cell cycle phase transition (GO:0044772)	3/209	0.2965127973669798	0.38239168904882354	0	0	1.5955958127678038	1.9397098242257833	LATS2;MYC;PCNT
macroautophagy (GO:0016236)	2/120	0.2982827834200126	0.3842140688729747	0	0	1.8549905838041432	2.244006789473916	GABARAPL1;PRKAG2
regulation of nitric-oxide synthase activity (GO:0050999)	1/39	0.30013275914258797	0.3842140688729747	0	0	2.8758359988368714	3.461155968738743	NOS3
regulation of protein targeting to mitochondrion (GO:1903214)	1/39	0.30013275914258797	0.3842140688729747	0	0	2.8758359988368714	3.461155968738743	USP36
negative regulation of lymphocyte proliferation (GO:0050672)	1/39	0.30013275914258797	0.3842140688729747	0	0	2.8758359988368714	3.461155968738743	SDC4
negative regulation of protein secretion (GO:0050709)	1/39	0.30013275914258797	0.3842140688729747	0	0	2.8758359988368714	3.461155968738743	MIDN
negative regulation of secretion by cell (GO:1903531)	1/39	0.30013275914258797	0.3842140688729747	0	0	2.8758359988368714	3.461155968738743	TNFRSF1A
organophosphate biosynthetic process (GO:0090407)	1/39	0.30013275914258797	0.3842140688729747	0	0	2.8758359988368714	3.461155968738743	IP6K3
phospholipid dephosphorylation (GO:0046839)	1/39	0.30013275914258797	0.3842140688729747	0	0	2.8758359988368714	3.461155968738743	SYNJ2
positive regulation of intracellular transport (GO:0032388)	1/39	0.30013275914258797	0.3842140688729747	0	0	2.8758359988368714	3.461155968738743	PCNT
protein acylation (GO:0043543)	1/39	0.30013275914258797	0.3842140688729747	0	0	2.8758359988368714	3.461155968738743	FOXO1
phosphate-containing compound metabolic process (GO:0006796)	3/212	0.3039592590780207	0.3888266495626995	0	0	1.572451952634252	1.8725726525576325	SLC20A1;LPL;IP6K3
epithelium development (GO:0060429)	2/122	0.3049982603298476	0.38980339440268386	0	0	1.823888888888889	2.1657754133583733	FN3K;VEGFA
autophagy of mitochondrion (GO:0000422)	1/40	0.3065139844556428	0.38980339440268386	0	0	2.801954951126222	3.3132890292877493	GABARAPL1
carboxylic acid metabolic process (GO:0019752)	1/40	0.3065139844556428	0.38980339440268386	0	0	2.801954951126222	3.3132890292877493	ST6GAL1
regulation of nitric oxide biosynthetic process (GO:0045428)	1/40	0.3065139844556428	0.38980339440268386	0	0	2.801954951126222	3.3132890292877493	ZC3H12A
glycolipid biosynthetic process (GO:0009247)	1/40	0.3065139844556428	0.38980339440268386	0	0	2.801954951126222	3.3132890292877493	ST3GAL5
sulfur compound catabolic process (GO:0044273)	1/40	0.3065139844556428	0.38980339440268386	0	0	2.801954951126222	3.3132890292877493	CHAC1
negative regulation of cell-substrate adhesion (GO:0010812)	1/40	0.3065139844556428	0.38980339440268386	0	0	2.801954951126222	3.3132890292877493	FZD7
negative regulation of I-kappaB kinase/NF-kappaB signaling (GO:0043124)	1/40	0.3065139844556428	0.38980339440268386	0	0	2.801954951126222	3.3132890292877493	ZC3H12A
non-canonical Wnt signaling pathway (GO:0035567)	2/124	0.31170212028095134	0.39495998244339764	0	0	1.7938069216757742	2.091053805304639	FZD7;AGO2
acylglycerol metabolic process (GO:0006639)	1/41	0.3128373439342018	0.39495998244339764	0	0	2.731767955801105	3.174510755422182	LPL
regulation of mitochondrial membrane potential (GO:0051881)	1/41	0.3128373439342018	0.39495998244339764	0	0	2.731767955801105	3.174510755422182	SLC25A33
regulation of protein dephosphorylation (GO:0035304)	1/41	0.3128373439342018	0.39495998244339764	0	0	2.731767955801105	3.174510755422182	PPP1R15A
endosome organization (GO:0007032)	1/41	0.3128373439342018	0.39495998244339764	0	0	2.731767955801105	3.174510755422182	VPS18
epithelial cell migration (GO:0010631)	1/41	0.3128373439342018	0.39495998244339764	0	0	2.731767955801105	3.174510755422182	NOS3
regulation of response to DNA damage stimulus (GO:2001020)	1/41	0.3128373439342018	0.39495998244339764	0	0	2.731767955801105	3.174510755422182	MYC
response to growth factor (GO:0070848)	1/41	0.3128373439342018	0.39495998244339764	0	0	2.731767955801105	3.174510755422182	MYC
keratinocyte differentiation (GO:0030216)	1/41	0.3128373439342018	0.39495998244339764	0	0	2.731767955801105	3.174510755422182	SPRR2A
negative regulation of cell-cell adhesion (GO:0022408)	1/41	0.3128373439342018	0.39495998244339764	0	0	2.731767955801105	3.174510755422182	VEGFA
regulation of cell migration (GO:0030334)	5/408	0.31439348010048046	0.39663699192386703	0	0	1.3609090016963172	1.5747213553940096	SEMA6D;PDGFA;BCAR1;SMAD7;VEGFA
regulation of protein secretion (GO:0050708)	2/125	0.3150491362014724	0.39688896246509653	0	0	1.7791327913279134	2.0549458134568708	SLC12A2;APBB3
platelet degranulation (GO:0002576)	2/125	0.3150491362014724	0.39688896246509653	0	0	1.7791327913279134	2.0549458134568708	PDGFA;VEGFA
negative regulation of cell growth (GO:0030308)	2/126	0.3183925870930922	0.39882193020830925	0	0	1.7646953405017922	2.0196410652119	HSPA1B;HSPA1A
phosphatidylinositol biosynthetic process (GO:0006661)	2/126	0.3183925870930922	0.39882193020830925	0	0	1.7646953405017922	2.0196410652119	SYNJ2;IP6K3
ATP-dependent chromatin remodeling (GO:0043044)	1/42	0.3191033594372055	0.39882193020830925	0	0	2.665004716345506	3.044075567909705	ACTB
regulation of extrinsic apoptotic signaling pathway via death domain receptors (GO:1902041)	1/42	0.3191033594372055	0.39882193020830925	0	0	2.665004716345506	3.044075567909705	NOS3
ceramide biosynthetic process (GO:0046513)	1/42	0.3191033594372055	0.39882193020830925	0	0	2.665004716345506	3.044075567909705	ST3GAL5
regulation of nervous system development (GO:0051960)	1/42	0.3191033594372055	0.39882193020830925	0	0	2.665004716345506	3.044075567909705	BHLHE40
histone H3 acetylation (GO:0043966)	1/42	0.3191033594372055	0.39882193020830925	0	0	2.665004716345506	3.044075567909705	MYOD1
mitochondrial gene expression (GO:0140053)	1/42	0.3191033594372055	0.39882193020830925	0	0	2.665004716345506	3.044075567909705	SLC25A33
monocyte chemotaxis (GO:0002548)	1/42	0.3191033594372055	0.39882193020830925	0	0	2.665004716345506	3.044075567909705	IL6R
phosphatidylinositol phosphate biosynthetic process (GO:0046854)	1/42	0.3191033594372055	0.39882193020830925	0	0	2.665004716345506	3.044075567909705	IP6K3
potassium ion import across plasma membrane (GO:1990573)	1/42	0.3191033594372055	0.39882193020830925	0	0	2.665004716345506	3.044075567909705	SLC12A2
regulation of carbohydrate catabolic process (GO:0043470)	1/43	0.3253125481917563	0.403396827921544	0	0	2.6014206787687453	2.9213144453201942	PRKAG2
regulation of cell-cell adhesion (GO:0022407)	1/43	0.3253125481917563	0.403396827921544	0	0	2.6014206787687453	2.9213144453201942	SMAD7
regulation of cell-substrate adhesion (GO:0010810)	1/43	0.3253125481917563	0.403396827921544	0	0	2.6014206787687453	2.9213144453201942	FZD7
regulation of cytokine production involved in inflammatory response (GO:1900015)	1/43	0.3253125481917563	0.403396827921544	0	0	2.6014206787687453	2.9213144453201942	ZC3H12A
regulation of purine nucleotide metabolic process (GO:1900542)	1/43	0.3253125481917563	0.403396827921544	0	0	2.6014206787687453	2.9213144453201942	PRKAG2
glutathione metabolic process (GO:0006749)	1/43	0.3253125481917563	0.403396827921544	0	0	2.6014206787687453	2.9213144453201942	CHAC1
substantia nigra development (GO:0021762)	1/43	0.3253125481917563	0.403396827921544	0	0	2.6014206787687453	2.9213144453201942	ACTB
natural killer cell activation (GO:0030101)	1/43	0.3253125481917563	0.403396827921544	0	0	2.6014206787687453	2.9213144453201942	NFIL3
negative regulation of proteolysis (GO:0045861)	1/43	0.3253125481917563	0.403396827921544	0	0	2.6014206787687453	2.9213144453201942	CHAC1
positive regulation of leukocyte mediated cytotoxicity (GO:0001912)	1/43	0.3253125481917563	0.403396827921544	0	0	2.6014206787687453	2.9213144453201942	RAET1E
positive regulation of peptide hormone secretion (GO:0090277)	1/43	0.3253125481917563	0.403396827921544	0	0	2.6014206787687453	2.9213144453201942	IRS2
cardiac ventricle morphogenesis (GO:0003208)	1/44	0.33146542266729934	0.40811973186970874	0	0	2.5407940382885776	2.805625524721628	SMAD7
regulation of endothelial cell apoptotic process (GO:2000351)	1/44	0.33146542266729934	0.40811973186970874	0	0	2.5407940382885776	2.805625524721628	TEK
homotypic cell-cell adhesion (GO:0034109)	1/44	0.33146542266729934	0.40811973186970874	0	0	2.5407940382885776	2.805625524721628	ACTB
intracellular steroid hormone receptor signaling pathway (GO:0030518)	1/44	0.33146542266729934	0.40811973186970874	0	0	2.5407940382885776	2.805625524721628	NR3C2
lymphocyte chemotaxis (GO:0048247)	1/44	0.33146542266729934	0.40811973186970874	0	0	2.5407940382885776	2.805625524721628	SLC12A2
metal ion homeostasis (GO:0055065)	1/44	0.33146542266729934	0.40811973186970874	0	0	2.5407940382885776	2.805625524721628	SLC12A2
mRNA stabilization (GO:0048255)	1/44	0.33146542266729934	0.40811973186970874	0	0	2.5407940382885776	2.805625524721628	GDNF
neurogenesis (GO:0022008)	1/44	0.33146542266729934	0.40811973186970874	0	0	2.5407940382885776	2.805625524721628	CHAC1
positive regulation of osteoblast differentiation (GO:0045669)	1/44	0.33146542266729934	0.40811973186970874	0	0	2.5407940382885776	2.805625524721628	IL6R
positive regulation of receptor-mediated endocytosis (GO:0048260)	1/44	0.33146542266729934	0.40811973186970874	0	0	2.5407940382885776	2.805625524721628	VEGFA
protein glycosylation (GO:0006486)	2/130	0.33172657230391644	0.4081526235908965	0	0	1.7092013888888888	1.8860084049903403	ALG2;ST3GAL5
cellular response to hypoxia (GO:0071456)	2/131	0.33504910712102853	0.4119495024701347	0	0	1.6958656330749353	1.8543920481373337	MYC;VEGFA
cellular response to radiation (GO:0071478)	1/45	0.33756249088131945	0.41328853489759293	0	0	2.4829231541938723	2.6964660355348555	GADD45A
regulation of insulin receptor signaling pathway (GO:0046626)	1/45	0.33756249088131945	0.41328853489759293	0	0	2.4829231541938723	2.6964660355348555	SIK2
negative regulation of T cell activation (GO:0050868)	1/45	0.33756249088131945	0.41328853489759293	0	0	2.4829231541938723	2.6964660355348555	SDC4
positive regulation of Notch signaling pathway (GO:0045747)	1/45	0.33756249088131945	0.41328853489759293	0	0	2.4829231541938723	2.6964660355348555	NOS3
positive regulation of RNA metabolic process (GO:0051254)	1/45	0.33756249088131945	0.41328853489759293	0	0	2.4829231541938723	2.6964660355348555	HSPA1A
protein deacetylation (GO:0006476)	1/45	0.33756249088131945	0.41328853489759293	0	0	2.4829231541938723	2.6964660355348555	HDAC9
regulation of cell adhesion (GO:0030155)	2/133	0.3416796683668575	0.41774178555245706	0	0	1.66980491942324	1.793172817038935	DUSP1;VEGFA
RNA metabolic process (GO:0016070)	2/133	0.3416796683668575	0.41774178555245706	0	0	1.66980491942324	1.793172817038935	ZC3H12A;AGO2
regulation of B cell proliferation (GO:0030888)	1/46	0.34360425618182194	0.41862491953292646	0	0	2.4276243093922654	2.593345359255565	IRS2
erythrocyte differentiation (GO:0030218)	1/46	0.34360425618182194	0.41862491953292646	0	0	2.4276243093922654	2.593345359255565	VEGFA
regulation of telomerase activity (GO:0051972)	1/46	0.34360425618182194	0.41862491953292646	0	0	2.4276243093922654	2.593345359255565	MYC
vesicle organization (GO:0016050)	1/46	0.34360425618182194	0.41862491953292646	0	0	2.4276243093922654	2.593345359255565	VPS18
positive regulation of organelle assembly (GO:1902117)	1/46	0.34360425618182194	0.41862491953292646	0	0	2.4276243093922654	2.593345359255565	SDC4
regulation of cellular metabolic process (GO:0031323)	1/47	0.34959121741589455	0.4229592143996334	0	0	2.3747297621907277	2.495819031205617	PDK4
regulation of DNA binding (GO:0051101)	1/47	0.34959121741589455	0.4229592143996334	0	0	2.3747297621907277	2.495819031205617	JUN
regulation of protein localization to nucleus (GO:1900180)	1/47	0.34959121741589455	0.4229592143996334	0	0	2.3747297621907277	2.495819031205617	LATS2
epidermal growth factor receptor signaling pathway (GO:0007173)	1/47	0.34959121741589455	0.4229592143996334	0	0	2.3747297621907277	2.495819031205617	BCAR1
regulation of wound healing (GO:0061041)	1/47	0.34959121741589455	0.4229592143996334	0	0	2.3747297621907277	2.495819031205617	CRK
glycosphingolipid metabolic process (GO:0006687)	1/47	0.34959121741589455	0.4229592143996334	0	0	2.3747297621907277	2.495819031205617	ST3GAL5
histone deacetylation (GO:0016575)	1/47	0.34959121741589455	0.4229592143996334	0	0	2.3747297621907277	2.495819031205617	HDAC9
telomere organization (GO:0032200)	1/47	0.34959121741589455	0.4229592143996334	0	0	2.3747297621907277	2.495819031205617	APEX1
polyol metabolic process (GO:0019751)	1/47	0.34959121741589455	0.4229592143996334	0	0	2.3747297621907277	2.495819031205617	IP6K3
positive regulation of cell-cell adhesion (GO:0022409)	1/47	0.34959121741589455	0.4229592143996334	0	0	2.3747297621907277	2.495819031205617	SMAD7
base-excision repair (GO:0006284)	1/48	0.3555238690069763	0.427758849993881	0	0	2.3240860467850006	2.4034835425652266	APEX1
cellular response to ionizing radiation (GO:0071479)	1/48	0.3555238690069763	0.427758849993881	0	0	2.3240860467850006	2.4034835425652266	GADD45A
regulation of interleukin-2 production (GO:0032663)	1/48	0.3555238690069763	0.427758849993881	0	0	2.3240860467850006	2.4034835425652266	PDE4D
histone H4 acetylation (GO:0043967)	1/48	0.3555238690069763	0.427758849993881	0	0	2.3240860467850006	2.4034835425652266	MYOD1
inositol phosphate metabolic process (GO:0043647)	1/48	0.3555238690069763	0.427758849993881	0	0	2.3240860467850006	2.4034835425652266	IP6K3
substrate adhesion-dependent cell spreading (GO:0034446)	1/48	0.3555238690069763	0.427758849993881	0	0	2.3240860467850006	2.4034835425652266	TEK
myelination (GO:0042552)	1/48	0.3555238690069763	0.427758849993881	0	0	2.3240860467850006	2.4034835425652266	PMP22
negative regulation of MAP kinase activity (GO:0043407)	1/48	0.3555238690069763	0.427758849993881	0	0	2.3240860467850006	2.4034835425652266	DUSP1
receptor internalization (GO:0031623)	1/49	0.36140270094978144	0.4336808662054128	0	0	2.2755524861878453	2.3159718217400154	ADM
secondary alcohol metabolic process (GO:1902652)	1/49	0.36140270094978144	0.4336808662054128	0	0	2.2755524861878453	2.3159718217400154	PPARD
positive regulation of response to external stimulus (GO:0032103)	2/139	0.36144223829066857	0.4336808662054128	0	0	1.5961881589618816	1.6243657221294039	LPL;TNFRSF1A
potassium ion transmembrane transport (GO:0071805)	2/139	0.36144223829066857	0.4336808662054128	0	0	1.5961881589618816	1.6243657221294039	SLC12A2;KCNQ4
enzyme linked receptor protein signaling pathway (GO:0007167)	2/140	0.36471536363765694	0.4373067824333063	0	0	1.5845410628019323	1.598228416083317	TEK;BCAR1
actin polymerization or depolymerization (GO:0008154)	1/50	0.36722819876446505	0.4385077462612714	0	0	2.2289998872477166	2.2329492942532405	DIAPH1
regulation of generation of precursor metabolites and energy (GO:0043467)	1/50	0.36722819876446505	0.4385077462612714	0	0	2.2289998872477166	2.2329492942532405	PRKAG2
chloride transmembrane transport (GO:1902476)	1/50	0.36722819876446505	0.4385077462612714	0	0	2.2289998872477166	2.2329492942532405	SLC12A2
organic hydroxy compound biosynthetic process (GO:1901617)	1/50	0.36722819876446505	0.4385077462612714	0	0	2.2289998872477166	2.2329492942532405	PRKAG2
positive regulation of cell morphogenesis involved in differentiation (GO:0010770)	1/50	0.36722819876446505	0.4385077462612714	0	0	2.2289998872477166	2.2329492942532405	CRK
positive regulation of ion transport (GO:0043270)	1/50	0.36722819876446505	0.4385077462612714	0	0	2.2289998872477166	2.2329492942532405	GDNF
chromatin organization (GO:0006325)	2/142	0.37124246406510153	0.44299734745534053	0	0	1.5617460317460317	1.5475339677632245	KDM4A;MYC
blood circulation (GO:0008015)	1/51	0.3730008436502462	0.44357545682723953	0	0	2.1843093922651935	2.1541104358286467	NOS3
regulation of protein modification process (GO:0031399)	1/51	0.3730008436502462	0.44357545682723953	0	0	2.1843093922651935	2.1541104358286467	FNIP2
regulation of substrate adhesion-dependent cell spreading (GO:1900024)	1/51	0.3730008436502462	0.44357545682723953	0	0	2.1843093922651935	2.1541104358286467	CRK
inositol lipid-mediated signaling (GO:0048017)	1/51	0.3730008436502462	0.44357545682723953	0	0	2.1843093922651935	2.1541104358286467	IRS2
mitotic metaphase plate congression (GO:0007080)	1/51	0.3730008436502462	0.44357545682723953	0	0	2.1843093922651935	2.1541104358286467	CHMP1B
monocarboxylic acid metabolic process (GO:0032787)	2/143	0.37449613129267906	0.4450496686556685	0	0	1.5505910165484633	1.5229498809005635	LPL;PPARD
membrane organization (GO:0061024)	3/242	0.3784363767568458	0.44853976665002804	0	0	1.3729693088053108	1.3341243183664877	CHMP1B;SYNJ2;ACTB
cartilage development (GO:0051216)	1/52	0.3787211125649289	0.44853976665002804	0	0	2.141371465713357	2.079175750178937	SLC39A14
fatty acid beta-oxidation (GO:0006635)	1/52	0.3787211125649289	0.44853976665002804	0	0	2.141371465713357	2.079175750178937	PPARD
signal transduction in response to DNA damage (GO:0042770)	1/52	0.3787211125649289	0.44853976665002804	0	0	2.141371465713357	2.079175750178937	GADD45A
negative regulation of BMP signaling pathway (GO:0030514)	1/52	0.3787211125649289	0.44853976665002804	0	0	2.141371465713357	2.079175750178937	SMAD7
cardiac muscle tissue development (GO:0048738)	1/53	0.3843894780616104	0.45370988563068726	0	0	2.100084997875053	2.007889113102019	SIK1
epidermal cell differentiation (GO:0009913)	1/53	0.3843894780616104	0.45370988563068726	0	0	2.100084997875053	2.007889113102019	SPRR2A
negative regulation of cysteine-type endopeptidase activity (GO:2000117)	1/53	0.3843894780616104	0.45370988563068726	0	0	2.100084997875053	2.007889113102019	VEGFA
positive regulation of B cell activation (GO:0050871)	1/53	0.3843894780616104	0.45370988563068726	0	0	2.100084997875053	2.007889113102019	IRS2
positive regulation of NIK/NF-kappaB signaling (GO:1901224)	1/53	0.3843894780616104	0.45370988563068726	0	0	2.100084997875053	2.007889113102019	NR3C2
regulation of megakaryocyte differentiation (GO:0045652)	1/54	0.3900064085237779	0.46002788430887354	0	0	2.0603565099551755	1.9400154291954455	NR4A3
positive regulation of transferase activity (GO:0051347)	2/148	0.39065977265558055	0.4604865702053932	0	0	1.4971080669710806	1.4071591860669541	MYC;TEK
pyruvate metabolic process (GO:0006090)	1/55	0.39557236813680974	0.4647041112862252	0	0	2.022099447513812	1.8753385627356434	NR4A3
regulation of gene silencing by RNA (GO:0060966)	1/55	0.39557236813680974	0.4647041112862252	0	0	2.022099447513812	1.8753385627356434	AGO2
regulation of posttranscriptional gene silencing (GO:0060147)	1/55	0.39557236813680974	0.4647041112862252	0	0	2.022099447513812	1.8753385627356434	AGO2
negative regulation of cysteine-type endopeptidase activity involved in apoptotic process (GO:0043154)	1/55	0.39557236813680974	0.4647041112862252	0	0	2.022099447513812	1.8753385627356434	VEGFA
positive regulation of response to DNA damage stimulus (GO:2001022)	1/55	0.39557236813680974	0.4647041112862252	0	0	2.022099447513812	1.8753385627356434	MYC
autophagosome organization (GO:1905037)	1/56	0.4010878168695137	0.46928352766789205	0	0	1.9852335509794072	1.8136595050224207	GABARAPL1
DNA damage response, signal transduction by p53 class mediator resulting in cell cycle arrest (GO:0006977)	1/56	0.4010878168695137	0.46928352766789205	0	0	1.9852335509794072	1.8136595050224207	GADD45A
glycosaminoglycan catabolic process (GO:0006027)	1/56	0.4010878168695137	0.46928352766789205	0	0	1.9852335509794072	1.8136595050224207	SDC4
telomere maintenance (GO:0000723)	1/56	0.4010878168695137	0.46928352766789205	0	0	1.9852335509794072	1.8136595050224207	APEX1
peptidyl-tyrosine modification (GO:0018212)	1/56	0.4010878168695137	0.46928352766789205	0	0	1.9852335509794072	1.8136595050224207	TEK
positive regulation of establishment of protein localization to mitochondrion (GO:1903749)	1/56	0.4010878168695137	0.46928352766789205	0	0	1.9852335509794072	1.8136595050224207	USP36
positive regulation of signal transduction (GO:0009967)	3/252	0.4029897750342548	0.4711922084181583	0	0	1.3171568957393822	1.1970902596115751	NOS3;TEK;SLC39A14
actin filament organization (GO:0007015)	2/152	0.40345682021321094	0.47142169395382566	0	0	1.456888888888889	1.3223973713379238	XIRP1;BCAR1
positive regulation of phosphorylation (GO:0042327)	3/253	0.40543111703268636	0.47313445169438834	0	0	1.3118212290502793	1.1843178353187487	FZD7;TEK;VEGFA
regulation of mitotic nuclear division (GO:0007088)	1/57	0.4065532106460683	0.47313445169438834	0	0	1.9496842936069456	1.7547947466450202	DUSP1
renal system development (GO:0072001)	1/57	0.4065532106460683	0.47313445169438834	0	0	1.9496842936069456	1.7547947466450202	VEGFA
monocarboxylic acid transport (GO:0015718)	1/57	0.4065532106460683	0.47313445169438834	0	0	1.9496842936069456	1.7547947466450202	SLC16A6
positive regulation of gene expression, epigenetic (GO:0045815)	1/57	0.4065532106460683	0.47313445169438834	0	0	1.9496842936069456	1.7547947466450202	ACTB
positive regulation of proteolysis (GO:0045862)	1/57	0.4065532106460683	0.47313445169438834	0	0	1.9496842936069456	1.7547947466450202	ZC3H12A
receptor metabolic process (GO:0043112)	1/58	0.41196900120313673	0.4775219914078968	0	0	1.9153823785984299	1.6985748309643374	ADM
autophagosome assembly (GO:0000045)	1/58	0.41196900120313673	0.4775219914078968	0	0	1.9153823785984299	1.6985748309643374	GABARAPL1
chordate embryonic development (GO:0043009)	1/58	0.41196900120313673	0.4775219914078968	0	0	1.9153823785984299	1.6985748309643374	VEGFA
regulation of pathway-restricted SMAD protein phosphorylation (GO:0060393)	1/58	0.41196900120313673	0.4775219914078968	0	0	1.9153823785984299	1.6985748309643374	SMAD7
muscle organ development (GO:0007517)	1/58	0.41196900120313673	0.4775219914078968	0	0	1.9153823785984299	1.6985748309643374	MYOD1
positive regulation of mitochondrion organization (GO:0010822)	1/58	0.41196900120313673	0.4775219914078968	0	0	1.9153823785984299	1.6985748309643374	PPARGC1A
cellular response to interleukin-1 (GO:0071347)	2/155	0.4129711656995561	0.4780470741242867	0	0	1.4281045751633987	1.2629835612998719	EGR1;ZC3H12A
positive regulation of NF-kappaB transcription factor activity (GO:0051092)	2/155	0.4129711656995561	0.4780470741242867	0	0	1.4281045751633987	1.2629835612998719	HSPA1B;HSPA1A
regulation of signal transduction by p53 class mediator (GO:1901796)	2/156	0.41612609127888117	0.48137908632327714	0	0	1.4187590187590187	1.2439210327179953	USP2;PRKAG2
protein polymerization (GO:0051258)	1/59	0.41733563625578096	0.4818178665260707	0	0	1.88226328824538	1.6448430631487931	DIAPH1
selective autophagy (GO:0061912)	1/59	0.41733563625578096	0.4818178665260707	0	0	1.88226328824538	1.6448430631487931	PCNT
phospholipid transport (GO:0015914)	1/59	0.41733563625578096	0.4818178665260707	0	0	1.88226328824538	1.6448430631487931	PITPNC1
organonitrogen compound biosynthetic process (GO:1901566)	2/158	0.422410491102711	0.4873111570992267	0	0	1.4004273504273503	1.206857075083332	STARD7;LPIN1
Notch signaling pathway (GO:0007219)	1/60	0.4226535595748606	0.4873111570992267	0	0	1.8502668789212473	1.5934543574455675	MYC
cellular component assembly (GO:0022607)	3/261	0.42485300889737637	0.4895228911253027	0	0	1.2706249187995322	1.087670217761366	PDGFA;PPARGC1A;ACTB
response to lipopolysaccharide (GO:0032496)	2/159	0.4255397525523828	0.4899898870328694	0	0	1.3914366595895258	1.1888391821741102	NOS3;ZC3H12A
regulation of DNA-templated transcription, initiation (GO:2000142)	1/61	0.42792321082984536	0.49143424146092396	0	0	1.8193370165745857	1.5442742065068362	JUN
iron ion homeostasis (GO:0055072)	1/61	0.42792321082984536	0.49143424146092396	0	0	1.8193370165745857	1.5442742065068362	MYC
O-glycan processing (GO:0016266)	1/61	0.42792321082984536	0.49143424146092396	0	0	1.8193370165745857	1.5442742065068362	ST6GAL1
positive regulation of DNA biosynthetic process (GO:2000573)	1/61	0.42792321082984536	0.49143424146092396	0	0	1.8193370165745857	1.5442742065068362	MYC
regulation of neurogenesis (GO:0050767)	1/62	0.4331450258130174	0.4967756850727689	0	0	1.7894212480753555	1.4971777555814552	BHLHE40
positive regulation of cysteine-type endopeptidase activity (GO:2001056)	1/62	0.4331450258130174	0.4967756850727689	0	0	1.7894212480753555	1.4971777555814552	MYC
actin cytoskeleton reorganization (GO:0031532)	1/63	0.4383194363889326	0.5010598415975914	0	0	1.760470504366423	1.452048972019166	BCAR1
anterior/posterior pattern specification (GO:0009952)	1/63	0.4383194363889326	0.5010598415975914	0	0	1.760470504366423	1.452048972019166	BHLHE40
monocarboxylic acid biosynthetic process (GO:0072330)	1/63	0.4383194363889326	0.5010598415975914	0	0	1.760470504366423	1.452048972019166	LPL
organonitrogen compound catabolic process (GO:1901565)	1/63	0.4383194363889326	0.5010598415975914	0	0	1.760470504366423	1.452048972019166	GNPDA1
positive regulation of Ras protein signal transduction (GO:0046579)	1/63	0.4383194363889326	0.5010598415975914	0	0	1.760470504366423	1.452048972019166	IRS2
central nervous system development (GO:0007417)	3/268	0.4416688707581389	0.5045574173162204	0	0	1.2366185306208495	1.010558280845412	DDIT4;SYNJ2;CIC
negative regulation of cell cycle process (GO:0010948)	1/64	0.4434468705646602	0.5059246406638751	0	0	1.7324388318863457	1.4087798974334322	PPP1R10
negative regulation of intrinsic apoptotic signaling pathway (GO:2001243)	1/64	0.4434468705646602	0.5059246406638751	0	0	1.7324388318863457	1.4087798974334322	HSPA1A
BMP signaling pathway (GO:0030509)	1/65	0.44852775243447257	0.510050174388254	0	0	1.7052831491712708	1.3672699740865035	SMAD7
cellular response to type I interferon (GO:0071357)	1/65	0.44852775243447257	0.510050174388254	0	0	1.7052831491712708	1.3672699740865035	EGR1
steroid biosynthetic process (GO:0006694)	1/65	0.44852775243447257	0.510050174388254	0	0	1.7052831491712708	1.3672699740865035	PRKAG2
type I interferon signaling pathway (GO:0060337)	1/65	0.44852775243447257	0.510050174388254	0	0	1.7052831491712708	1.3672699740865035	EGR1
mitotic G1 DNA damage checkpoint signaling (GO:0031571)	1/65	0.44852775243447257	0.510050174388254	0	0	1.7052831491712708	1.3672699740865035	GADD45A
ERBB signaling pathway (GO:0038127)	1/66	0.45356250239382745	0.5154388489997739	0	0	1.678963025924352	1.3274254356772177	BCAR1
positive regulation of MAPK cascade (GO:0043410)	3/274	0.4559322203150795	0.5177938653415222	0	0	1.2088684573996578	0.9494587292712551	PDGFA;TEK;VEGFA
regulation of gene silencing by miRNA (GO:0060964)	1/67	0.45855153694005346	0.5200900493893376	0	0	1.653440482169764	1.289158757951594	AGO2
positive regulation of catabolic process (GO:0009896)	1/67	0.45855153694005346	0.5200900493893376	0	0	1.653440482169764	1.289158757951594	FOXO1
regulation of myeloid cell differentiation (GO:0045637)	1/68	0.4634952689437983	0.5246718226470434	0	0	1.6286798053929248	1.2523881594104307	NR4A3
interferon-gamma-mediated signaling pathway (GO:0060333)	1/68	0.4634952689437983	0.5246718226470434	0	0	1.6286798053929248	1.2523881594104307	MT2A
positive regulation of protein localization to nucleus (GO:1900182)	1/68	0.4634952689437983	0.5246718226470434	0	0	1.6286798053929248	1.2523881594104307	ZC3H12A
positive regulation of ERK1 and ERK2 cascade (GO:0070374)	2/172	0.46538875004497277	0.5264729134686794	0	0	1.2841830065359476	0.9822487246083245	PDGFA;TEK
negative regulation of cellular catabolic process (GO:0031330)	1/69	0.4683941075511432	0.5291850365000261	0	0	1.6046473838154045	1.2170371497354409	KDM4A
peptidyl-tyrosine phosphorylation (GO:0018108)	1/69	0.4683941075511432	0.5291850365000261	0	0	1.6046473838154045	1.2170371497354409	TEK
carbohydrate homeostasis (GO:0033500)	1/70	0.4732484580703186	0.533630547603902	0	0	1.5813115541676674	1.1830341196153895	PDK4
cellular response to light stimulus (GO:0071482)	1/70	0.4732484580703186	0.533630547603902	0	0	1.5813115541676674	1.1830341196153895	MYC
positive regulation of cell-substrate adhesion (GO:0010811)	1/70	0.4732484580703186	0.533630547603902	0	0	1.5813115541676674	1.1830341196153895	CRK
cellular response to BMP stimulus (GO:0071773)	1/71	0.47805872246161674	0.5369678940681772	0	0	1.5586424625098658	1.150311965637664	SMAD7
regulation of glycolytic process (GO:0006110)	1/71	0.47805872246161674	0.5369678940681772	0	0	1.5586424625098658	1.150311965637664	PRKAG2
fatty acid biosynthetic process (GO:0006633)	1/71	0.47805872246161674	0.5369678940681772	0	0	1.5586424625098658	1.150311965637664	LPL
regulation of TOR signaling (GO:0032006)	1/71	0.47805872246161674	0.5369678940681772	0	0	1.5586424625098658	1.150311965637664	DDIT4
histone acetylation (GO:0016573)	1/71	0.47805872246161674	0.5369678940681772	0	0	1.5586424625098658	1.150311965637664	MYOD1
phosphatidylinositol-mediated signaling (GO:0048015)	1/71	0.47805872246161674	0.5369678940681772	0	0	1.5586424625098658	1.150311965637664	IRS2
cell junction organization (GO:0034330)	1/72	0.482825298822292	0.5406816203577282	0	0	1.5366119368142557	1.118807751886385	ACTB
cell morphogenesis involved in differentiation (GO:0000904)	1/72	0.482825298822292	0.5406816203577282	0	0	1.5366119368142557	1.118807751886385	TEK
negative regulation of epithelial cell proliferation (GO:0050680)	1/72	0.482825298822292	0.5406816203577282	0	0	1.5366119368142557	1.118807751886385	ATOH8
positive regulation of neurogenesis (GO:0050769)	1/72	0.482825298822292	0.5406816203577282	0	0	1.5366119368142557	1.118807751886385	VEGFA
regulation of mitotic cell cycle (GO:0007346)	2/178	0.48322837523068646	0.5406816203577282	0	0	1.2400252525252524	0.901828094335964	USP2;SIK1
regulation of translation (GO:0006417)	2/178	0.48322837523068646	0.5406816203577282	0	0	1.2400252525252524	0.901828094335964	EIF5;CPEB3
regulation of actin filament polymerization (GO:0030833)	1/73	0.48754858178182003	0.5437681491877955	0	0	1.5151933701657458	1.0884623983617594	ARHGAP18
regulation of hydrolase activity (GO:0051336)	1/73	0.48754858178182003	0.5437681491877955	0	0	1.5151933701657458	1.0884623983617594	CRK
defense response to Gram-negative bacterium (GO:0050829)	1/73	0.48754858178182003	0.5437681491877955	0	0	1.5151933701657458	1.0884623983617594	IL6R
response to molecule of bacterial origin (GO:0002237)	1/73	0.48754858178182003	0.5437681491877955	0	0	1.5151933701657458	1.0884623983617594	NOS3
neurotransmitter transport (GO:0006836)	1/73	0.48754858178182003	0.5437681491877955	0	0	1.5151933701657458	1.0884623983617594	SLC38A1
regulated exocytosis (GO:0045055)	2/180	0.4890934527462964	0.5451419342069795	0	0	1.2259675405742823	0.8768140665348396	PDGFA;VEGFA
regulation of cytokine-mediated signaling pathway (GO:0001959)	1/74	0.4922289623691962	0.5468861668696686	0	0	1.4943616135624007	1.0592203980869725	TNFRSF1A
cellular response to amino acid starvation (GO:0034198)	1/74	0.4922289623691962	0.5468861668696686	0	0	1.4943616135624007	1.0592203980869725	ATP6V1F
DNA damage response, signal transduction by p53 class mediator (GO:0030330)	1/74	0.4922289623691962	0.5468861668696686	0	0	1.4943616135624007	1.0592203980869725	GADD45A
sphingolipid biosynthetic process (GO:0030148)	1/74	0.4922289623691962	0.5468861668696686	0	0	1.4943616135624007	1.0592203980869725	ST3GAL5
NIK/NF-kappaB signaling (GO:0038061)	1/74	0.4922289623691962	0.5468861668696686	0	0	1.4943616135624007	1.0592203980869725	MAP3K14
regulation of transcription from RNA polymerase II promoter in response to hypoxia (GO:0061418)	1/75	0.4968668281709839	0.5506334486605239	0	0	1.4740928774077946	1.0310295575378652	VEGFA
response to amino acid starvation (GO:1990928)	1/75	0.4968668281709839	0.5506334486605239	0	0	1.4740928774077946	1.0310295575378652	ATP6V1F
nucleic acid phosphodiester bond hydrolysis (GO:0090305)	1/75	0.4968668281709839	0.5506334486605239	0	0	1.4740928774077946	1.0310295575378652	ZC3H12A
positive regulation of lymphocyte proliferation (GO:0050671)	1/75	0.4968668281709839	0.5506334486605239	0	0	1.4740928774077946	1.0310295575378652	IRS2
regulation of BMP signaling pathway (GO:0030510)	1/76	0.5014625633341929	0.5518624037704362	0	0	1.4543646408839779	1.0038407594693581	SMAD7
regulation of cell division (GO:0051302)	1/76	0.5014625633341929	0.5518624037704362	0	0	1.4543646408839779	1.0038407594693581	MYC
cell morphogenesis involved in neuron differentiation (GO:0048667)	1/76	0.5014625633341929	0.5518624037704362	0	0	1.4543646408839779	1.0038407594693581	ACTB
regulation of epithelial to mesenchymal transition (GO:0010717)	1/76	0.5014625633341929	0.5518624037704362	0	0	1.4543646408839779	1.0038407594693581	SMAD7
chloride transport (GO:0006821)	1/76	0.5014625633341929	0.5518624037704362	0	0	1.4543646408839779	1.0038407594693581	SLC12A2
establishment of protein localization to organelle (GO:0072594)	1/76	0.5014625633341929	0.5518624037704362	0	0	1.4543646408839779	1.0038407594693581	PPP1R10
regulation of T cell proliferation (GO:0042129)	1/76	0.5014625633341929	0.5518624037704362	0	0	1.4543646408839779	1.0038407594693581	SDC4
water-soluble vitamin metabolic process (GO:0006767)	1/76	0.5014625633341929	0.5518624037704362	0	0	1.4543646408839779	1.0038407594693581	SLC19A2
phospholipid metabolic process (GO:0006644)	1/76	0.5014625633341929	0.5518624037704362	0	0	1.4543646408839779	1.0038407594693581	LPL
positive regulation of growth (GO:0045927)	1/76	0.5014625633341929	0.5518624037704362	0	0	1.4543646408839779	1.0038407594693581	SLC25A33
protein import into nucleus (GO:0006606)	1/76	0.5014625633341929	0.5518624037704362	0	0	1.4543646408839779	1.0038407594693581	PPP1R10
cellular response to UV (GO:0034644)	1/77	0.5060165483588742	0.5551196034611215	0	0	1.435155568479209	0.9776077461122029	MYC
cholesterol metabolic process (GO:0008203)	1/77	0.5060165483588742	0.5551196034611215	0	0	1.435155568479209	0.9776077461122029	PPARD
import into nucleus (GO:0051170)	1/77	0.5060165483588742	0.5551196034611215	0	0	1.435155568479209	0.9776077461122029	PPP1R10
negative regulation of developmental process (GO:0051093)	1/77	0.5060165483588742	0.5551196034611215	0	0	1.435155568479209	0.9776077461122029	NOS3
positive regulation of tumor necrosis factor production (GO:0032760)	1/77	0.5060165483588742	0.5551196034611215	0	0	1.435155568479209	0.9776077461122029	LPL
negative regulation of apoptotic signaling pathway (GO:2001234)	1/78	0.5105291605222498	0.559365178394737	0	0	1.4164454330200187	0.9522869184358412	HSPA1A
negative regulation of blood vessel morphogenesis (GO:2000181)	1/78	0.5105291605222498	0.559365178394737	0	0	1.4164454330200187	0.9522869184358412	TEK
DNA repair (GO:0006281)	3/298	0.511349745354131	0.559911890982102	0	0	1.1091563298930025	0.7439128027890122	KDM4A;GADD45A;APEX1
axon development (GO:0061564)	1/79	0.5150007736273962	0.5632012229178999	0	0	1.3982150446238844	0.9278371536205059	ACTB
negative regulation of NF-kappaB transcription factor activity (GO:0032088)	1/79	0.5150007736273962	0.5632012229178999	0	0	1.3982150446238844	0.9278371536205059	ZC3H12A
regulation of organelle organization (GO:0033043)	1/80	0.5194317581196626	0.5662684351198074	0	0	1.3804461850479055	0.9042196361734612	DIAPH1
regulation of protein localization to plasma membrane (GO:1903076)	1/80	0.5194317581196626	0.5662684351198074	0	0	1.3804461850479055	0.9042196361734612	ACTB
glycerophospholipid metabolic process (GO:0006650)	1/80	0.5194317581196626	0.5662684351198074	0	0	1.3804461850479055	0.9042196361734612	IP6K3
lipid biosynthetic process (GO:0008610)	1/80	0.5194317581196626	0.5662684351198074	0	0	1.3804461850479055	0.9042196361734612	LPL
negative regulation of cellular response to growth factor stimulus (GO:0090288)	1/80	0.5194317581196626	0.5662684351198074	0	0	1.3804461850479055	0.9042196361734612	SMAD7
positive regulation of tumor necrosis factor superfamily cytokine production (GO:1903557)	1/81	0.5238224810926583	0.5706977093756683	0	0	1.363121546961326	0.8813977027415817	LPL
regulation of G protein-coupled receptor signaling pathway (GO:0008277)	1/82	0.5281733064495743	0.5743596043277381	0	0	1.3462246777163904	0.8593366986885861	SLC39A14
regulation of gene expression, epigenetic (GO:0040029)	1/82	0.5281733064495743	0.5743596043277381	0	0	1.3462246777163904	0.8593366986885861	ACTB
positive regulation of cytoskeleton organization (GO:0051495)	1/82	0.5281733064495743	0.5743596043277381	0	0	1.3462246777163904	0.8593366986885861	TEK
regulation of defense response (GO:0031347)	1/83	0.5324845946339598	0.5776047845842518	0	0	1.3297399272335264	0.8380038468702709	NR1D2
regulation of osteoblast differentiation (GO:0045667)	1/83	0.5324845946339598	0.5776047845842518	0	0	1.3297399272335264	0.8380038468702709	IL6R
epidermis development (GO:0008544)	1/83	0.5324845946339598	0.5776047845842518	0	0	1.3297399272335264	0.8380038468702709	SPRR2A
glycoprotein biosynthetic process (GO:0009101)	1/83	0.5324845946339598	0.5776047845842518	0	0	1.3297399272335264	0.8380038468702709	ST3GAL5
anaphase-promoting complex-dependent catabolic process (GO:0031145)	1/84	0.5367567030807234	0.5815142626406593	0	0	1.313652399653864	0.8173681246581908	PTTG1
nuclear export (GO:0051168)	1/84	0.5367567030807234	0.5815142626406593	0	0	1.313652399653864	0.8173681246581908	XPO4
B cell activation (GO:0042113)	1/85	0.5409899858216952	0.5846452919401436	0	0	1.297947908445146	0.7974001523404898	HDAC9
regulation of cell cycle G2/M phase transition (GO:1902749)	1/85	0.5409899858216952	0.5846452919401436	0	0	1.297947908445146	0.7974001523404898	PCNT
Wnt signaling pathway, planar cell polarity pathway (GO:0060071)	1/85	0.5409899858216952	0.5846452919401436	0	0	1.297947908445146	0.7974001523404898	FZD7
positive regulation of protein catabolic process (GO:0045732)	1/85	0.5409899858216952	0.5846452919401436	0	0	1.297947908445146	0.7974001523404898	FOXO1
regulation of Ras protein signal transduction (GO:0046578)	1/86	0.545184793816134	0.5880834733791136	0	0	1.282612934676633	0.7780720881198544	IRS2
response to interleukin-1 (GO:0070555)	1/86	0.545184793816134	0.5880834733791136	0	0	1.282612934676633	0.7780720881198544	ZC3H12A
negative regulation of cellular amide metabolic process (GO:0034249)	1/86	0.545184793816134	0.5880834733791136	0	0	1.282612934676633	0.7780720881198544	CPEB3
calcium ion transmembrane transport (GO:0070588)	1/87	0.5493414748485237	0.5918338537817325	0	0	1.2676345882050624	0.759357531904408	TRPM7
sodium ion transmembrane transport (GO:0035725)	1/87	0.5493414748485237	0.5918338537817325	0	0	1.2676345882050624	0.759357531904408	SLC12A2
regulation of establishment of planar polarity (GO:0090175)	1/88	0.5534603734761093	0.5959026037241226	0	0	1.2530005715374357	0.7412314360078043	FZD7
regulation of cation channel activity (GO:2001257)	1/89	0.5575418313384304	0.5991853878766711	0	0	1.2386991461577097	0.7236700214952045	PDE4D
second-messenger-mediated signaling (GO:0019932)	1/89	0.5575418313384304	0.5991853878766711	0	0	1.2386991461577097	0.7236700214952045	NOS3
protein import (GO:0017038)	1/89	0.5575418313384304	0.5991853878766711	0	0	1.2386991461577097	0.7236700214952045	PPP1R10
cellular amino acid catabolic process (GO:0009063)	1/90	0.5615861868444832	0.6013047670948618	0	0	1.2247191011235956	0.7066507018943279	NOS3
regulation of mRNA splicing, via spliceosome (GO:0048024)	1/90	0.5615861868444832	0.6013047670948618	0	0	1.2247191011235956	0.7066507018943279	STH
sodium ion transport (GO:0006814)	1/90	0.5615861868444832	0.6013047670948618	0	0	1.2247191011235956	0.7066507018943279	SLC12A2
mitochondrial respiratory chain complex assembly (GO:0033108)	1/90	0.5615861868444832	0.6013047670948618	0	0	1.2247191011235956	0.7066507018943279	SLC25A33
positive regulation of binding (GO:0051099)	1/90	0.5615861868444832	0.6013047670948618	0	0	1.2247191011235956	0.7066507018943279	RARA
protein complex oligomerization (GO:0051259)	1/90	0.5615861868444832	0.6013047670948618	0	0	1.2247191011235956	0.7066507018943279	ZC3H12A
regulation of stem cell differentiation (GO:2000736)	1/91	0.5655937754313419	0.6048518200405198	0	0	1.211049723756906	0.6901520110509243	GDNF
positive regulation of transport (GO:0051050)	1/91	0.5655937754313419	0.6048518200405198	0	0	1.211049723756906	0.6901520110509243	ACTB
cellular response to fibroblast growth factor stimulus (GO:0044344)	1/92	0.5695649295369032	0.6087247036978198	0	0	1.1976807722664076	0.6741535366543254	NR4A1
hemopoiesis (GO:0030097)	1/94	0.5773992490326649	0.6159632920134006	0	0	1.1718053822847978	0.6435804898839274	TEK
interleukin-1-mediated signaling pathway (GO:0070498)	1/94	0.5773992490326649	0.6159632920134006	0	0	1.1718053822847978	0.6435804898839274	EGR1
negative regulation of cellular protein metabolic process (GO:0032269)	1/94	0.5773992490326649	0.6159632920134006	0	0	1.1718053822847978	0.6435804898839274	CPEB3
ciliary basal body-plasma membrane docking (GO:0097711)	1/95	0.5812630643726426	0.6197054470745688	0	0	1.1592805924532739	0.6289698254595328	PCNT
positive regulation of protein modification process (GO:0031401)	2/214	0.5821802260236226	0.620303410959074	0	0	1.0275681341719078	0.5558888897216153	TEK;VEGFA
nervous system development (GO:0007399)	4/447	0.5828888842329614	0.6206786222933246	0	0	0.9828290257945063	0.5304905210977127	GDNF;PMP22;CHAC1;VEGFA
extracellular structure organization (GO:0043062)	2/216	0.5872536673730255	0.6249441533596806	0	0	1.0178608515057113	0.5418057133342026	PDGFA;ITGB6
external encapsulating structure organization (GO:0045229)	2/217	0.5897733460992395	0.6272421475618668	0	0	1.0130749354005169	0.5349207628833139	PDGFA;ITGB6
RNA splicing (GO:0008380)	1/98	0.5926449719288316	0.6299114139976165	0	0	1.1232556814945607	0.587642169987045	PPARGC1A
response to UV (GO:0009411)	1/99	0.5963701444624459	0.6334840887792057	0	0	1.1117375126846318	0.5746501796530784	MYC
transcription, DNA-templated (GO:0006351)	2/221	0.5997383687386527	0.6366282516677485	0	0	0.9943683409436834	0.5083825189839878	MNT;SLC25A33
cell-matrix adhesion (GO:0007160)	1/100	0.6000614365231335	0.6366282516677485	0	0	1.1004520341536916	0.5620264226281814	ITGB6
protein O-linked glycosylation (GO:0006493)	1/102	0.6073436019977353	0.6420068069690693	0	0	1.0785515015589957	0.5378311196821607	ST6GAL1
cell junction assembly (GO:0034329)	1/102	0.6073436019977353	0.6420068069690693	0	0	1.0785515015589957	0.5378311196821607	ACTB
regulation of protein catabolic process (GO:0042176)	1/102	0.6073436019977353	0.6420068069690693	0	0	1.0785515015589957	0.5378311196821607	FOXO1
mitotic sister chromatid segregation (GO:0000070)	1/102	0.6073436019977353	0.6420068069690693	0	0	1.0785515015589957	0.5378311196821607	CHMP1B
positive regulation of cell growth (GO:0030307)	1/102	0.6073436019977353	0.6420068069690693	0	0	1.0785515015589957	0.5378311196821607	SLC25A33
positive regulation of cellular protein metabolic process (GO:0032270)	1/102	0.6073436019977353	0.6420068069690693	0	0	1.0785515015589957	0.5378311196821607	CPEB3
cellular metal ion homeostasis (GO:0006875)	1/104	0.6144938869495572	0.6491710298417349	0	0	1.057501475084482	0.5149570034713216	SLC12A2
chromosome organization (GO:0051276)	1/106	0.6215146669480908	0.6553949334685802	0	0	1.037253354380426	0.4933133067627214	MYC
peptidyl-lysine modification (GO:0018205)	1/106	0.6215146669480908	0.6553949334685802	0	0	1.037253354380426	0.4933133067627214	HDAC9
protein localization to nucleus (GO:0034504)	1/106	0.6215146669480908	0.6553949334685802	0	0	1.037253354380426	0.4933133067627214	PPP1R10
response to calcium ion (GO:0051592)	1/107	0.6249772231745911	0.6586473035998566	0	0	1.0274158240383613	0.4829266087581472	ALG2
modulation of chemical synaptic transmission (GO:0050804)	1/109	0.6318081066153034	0.6654433839184775	0	0	1.0082872928176796	0.4629748323073897	SLC12A2
regulation of protein kinase activity (GO:0045859)	1/110	0.635177001438487	0.6681831779482814	0	0	0.9989862638755133	0.4533914907698212	PRKAG2
response to tumor necrosis factor (GO:0034612)	1/110	0.635177001438487	0.6681831779482814	0	0	0.9989862638755133	0.4533914907698212	ZC3H12A
regulation of Wnt signaling pathway (GO:0030111)	1/111	0.6385152390075196	0.6712892699952243	0	0	0.9898543445504772	0.4440582970851259	FZD7
regulation of ERK1 and ERK2 cascade (GO:0070372)	2/238	0.6400631703670977	0.6725105489493767	0	0	0.921939736346516	0.4113588193609076	PDGFA;TEK
neutrophil degranulation (GO:0043312)	4/481	0.6405877403666084	0.6726557635574579	0	0	0.9111723553105787	0.405808084473457	DIAPH1;STOM;HSPA1B;HSPA1A
protein-containing complex subunit organization (GO:0043933)	1/112	0.6418230969781122	0.6735467220246495	0	0	0.9808869643123787	0.4349670296066179	PPARGC1A
sulfur compound biosynthetic process (GO:0044272)	1/113	0.6451008501822934	0.6765786627514293	0	0	0.9720797158642462	0.4261097995849042	CHAC1
neutrophil activation involved in immune response (GO:0002283)	4/485	0.6470263252805443	0.6781895438371026	0	0	0.9034081618351282	0.3933152729913674	DIAPH1;STOM;HSPA1B;HSPA1A
activation of protein kinase activity (GO:0032147)	1/114	0.6483487711252324	0.6791667933387663	0	0	0.9634283479196206	0.4174790343679799	VEGFA
cellular amide metabolic process (GO:0043603)	1/115	0.6515671297999822	0.6811485755492688	0	0	0.9549287583599884	0.4090674625650272	ST6GAL1
cellular response to molecule of bacterial origin (GO:0071219)	1/115	0.6515671297999822	0.6811485755492688	0	0	0.9549287583599884	0.4090674625650272	ZC3H12A
positive regulation of protein metabolic process (GO:0051247)	1/115	0.6515671297999822	0.6811485755492688	0	0	0.9549287583599884	0.4090674625650272	FOXO1
neutrophil mediated immunity (GO:0002446)	4/488	0.65180558694146	0.6811485755492688	0	0	0.8976692357693379	0.38421045902151135	DIAPH1;STOM;HSPA1B;HSPA1A
adenylate cyclase-activating G protein-coupled receptor signaling pathway (GO:0007189)	1/118	0.6610474965289119	0.6903921364468121	0	0	0.9303017424564386	0.38507941524614014	ADM
positive regulation of cysteine-type endopeptidase activity involved in apoptotic process (GO:0043280)	1/119	0.6641502583412497	0.6932167864341221	0	0	0.9223710085213971	0.37747744122771215	MYC
cellular response to lipopolysaccharide (GO:0071222)	1/120	0.6672247720515245	0.6955918132585055	0	0	0.9145735642323227	0.3700623467509704	ZC3H12A
cytoskeleton organization (GO:0007010)	1/120	0.6672247720515245	0.6955918132585055	0	0	0.9145735642323227	0.3700623467509704	DIAPH1
cellular response to interferon-gamma (GO:0071346)	1/121	0.670271293390602	0.6983496838976888	0	0	0.9069060773480663	0.36282839297969377	MT2A
regulation of canonical Wnt signaling pathway (GO:0060828)	2/253	0.6729470332208334	0.7006563192917521	0	0	0.8661797255422753	0.343083962417382	LATS2;FZD7
potassium ion transport (GO:0006813)	1/122	0.6732900759190702	0.7006563192917521	0	0	0.8993653257842108	0.35577005689672625	KCNQ4
regulation of anatomical structure morphogenesis (GO:0022603)	1/123	0.6762813706794576	0.7033487851570703	0	0	0.8919481930984512	0.34888202209909264	GDNF
microtubule cytoskeleton organization involved in mitosis (GO:1902850)	1/128	0.6908341633399196	0.7176266577415275	0	0	0.8566146082568408	0.31682360641324014	PCNT
plasma membrane bounded cell projection organization (GO:0120036)	1/128	0.6908341633399196	0.7176266577415275	0	0	0.8566146082568408	0.31682360641324014	GDNF
regulation of response to external stimulus (GO:0032101)	1/130	0.6964714080726093	0.7226202154078741	0	0	0.8432481048438906	0.305026903689335	NR1D2
G2/M transition of mitotic cell cycle (GO:0000086)	1/130	0.6964714080726093	0.7226202154078741	0	0	0.8432481048438906	0.305026903689335	PCNT
cell cycle G2/M phase transition (GO:0044839)	1/131	0.6992515766322526	0.7250726592714424	0	0	0.8367190820229494	0.2993318104185306	PCNT
negative regulation of signal transduction (GO:0009968)	2/267	0.701413742748614	0.7268817417412721	0	0	0.819832285115304	0.2907595441721663	DDIT4;CHAC1
protein localization to plasma membrane (GO:0072659)	1/136	0.7127770807556443	0.7373409967888156	0	0	0.8055248618784531	0.2727398896938594	TNFRSF1A
ribonucleoprotein complex assembly (GO:0022618)	1/136	0.7127770807556443	0.7373409967888156	0	0	0.8055248618784531	0.2727398896938594	EIF5
negative regulation of inflammatory response to antigenic stimulus (GO:0002862)	1/136	0.7127770807556443	0.7373409967888156	0	0	0.8055248618784531	0.2727398896938594	ADM
regulation of inflammatory response to antigenic stimulus (GO:0002861)	1/137	0.7154086912965629	0.7396238310851045	0	0	0.7995612609684758	0.2677741084209478	ADM
DNA metabolic process (GO:0006259)	2/277	0.7204714614694562	0.7441073122006008	0	0	0.7896161616161617	0.2588752429860167	GADD45A;APEX1
regulation of cellular component organization (GO:0051128)	1/139	0.7206001886101165	0.7441073122006008	0	0	0.7878933461446073	0.25816965795896823	BCAR1
plasma membrane bounded cell projection assembly (GO:0120031)	2/278	0.7223201129479783	0.7454247747386255	0	0	0.7867149758454106	0.2559080509849541	PMP22;PCNT
neuron projection morphogenesis (GO:0048812)	1/140	0.7231605080606195	0.7454247747386255	0	0	0.7821853014825708	0.25352509014709296	ACTB
protein localization to cell periphery (GO:1990778)	1/140	0.7231605080606195	0.7454247747386255	0	0	0.7821853014825708	0.25352509014709296	TNFRSF1A
regulation of small GTPase mediated signal transduction (GO:0051056)	1/141	0.7256974932037228	0.7475972400400481	0	0	0.7765588003157063	0.24898185665654732	ARHGAP18
Ras protein signal transduction (GO:0007265)	1/142	0.7282113555798506	0.7493002187142552	0	0	0.7710121076760315	0.2445372450459917	JUN
protein localization to organelle (GO:0033365)	1/142	0.7282113555798506	0.7493002187142552	0	0	0.7710121076760315	0.2445372450459917	PPP1R15A
receptor-mediated endocytosis (GO:0006898)	1/143	0.7307023048171302	0.7509756273238628	0	0	0.7655435374679014	0.24018863105342167	ADM
neuron development (GO:0048666)	1/143	0.7307023048171302	0.7509756273238628	0	0	0.7655435374679014	0.24018863105342167	GDNF
negative regulation of cell migration (GO:0030336)	1/144	0.7331705484937854	0.7530678023172156	0	0	0.7601514507591856	0.2359334753484066	SMAD7
regulation of G2/M transition of mitotic cell cycle (GO:0010389)	1/149	0.7451783245732273	0.7649501551190971	0	0	0.7342840077646707	0.21597622360733557	PCNT
organelle assembly (GO:0070925)	3/425	0.7462900011857062	0.7656398892541629	0	0	0.7703142789059811	0.22542555074024598	GABARAPL1;CHMP1B;PCNT
regulation of cytokine production (GO:0001817)	1/150	0.747514593610893	0.765993471145712	0	0	0.7293188475657236	0.2122328426517849	HDAC9
response to cytokine (GO:0034097)	1/150	0.747514593610893	0.765993471145712	0	0	0.7293188475657236	0.2122328426517849	IL6R
dephosphorylation (GO:0016311)	1/153	0.7543963532376342	0.7725906182274831	0	0	0.714815353300378	0.20146168754810884	DUSP1
extracellular matrix organization (GO:0030198)	2/300	0.7604543007742467	0.7783368240140879	0	0	0.7278150633855331	0.19930433845801648	PDGFA;ITGB6
peptidyl-serine phosphorylation (GO:0018105)	1/156	0.7610915444159835	0.7785313624137645	0	0	0.7008732846194974	0.19133955154899168	LATS2
mitotic spindle organization (GO:0007052)	1/157	0.763282688498533	0.7803142458461222	0	0	0.6963450913727157	0.18810148532793353	PCNT
skeletal system development (GO:0001501)	1/158	0.7654538457926201	0.7820746159183989	0	0	0.6918745821163388	0.18492863765637546	ETS2
peptide biosynthetic process (GO:0043043)	1/162	0.773942209109491	0.7902835108854097	0	0	0.6745478878555986	0.1728583421668278	AGO2
double-strand break repair (GO:0006302)	1/164	0.778071107119148	0.7940338789533626	0	0	0.6662034369386164	0.16717533279076532	KDM4A
adenylate cyclase-modulating G protein-coupled receptor signaling pathway (GO:0007188)	1/165	0.7801073431801326	0.7951796747521142	0	0	0.6621075326775367	0.1644170249578869	ADM
negative regulation of canonical Wnt signaling pathway (GO:0090090)	1/165	0.7801073431801326	0.7951796747521142	0	0	0.6621075326775367	0.1644170249578869	LATS2
cellular protein-containing complex assembly (GO:0034622)	1/168	0.7861052365806956	0.800824585656519	0	0	0.6501141363681476	0.15645946296237392	HSPA1A
peptidyl-serine modification (GO:0018209)	1/169	0.7880681531893416	0.8023547688319554	0	0	0.6462115232833465	0.15390865346254082	LATS2
neuron projection development (GO:0031175)	1/171	0.791940401635677	0.8053552799344122	0	0	0.6385440363990901	0.14895261851614652	GDNF
nuclear-transcribed mRNA catabolic process (GO:0000956)	1/171	0.791940401635677	0.8053552799344122	0	0	0.6385440363990901	0.14895261851614652	ZC3H12A
defense response to bacterium (GO:0042742)	1/176	0.801315931556488	0.814413915259688	0	0	0.6201420678768745	0.13736146075340538	IL6R
negative regulation of immune response (GO:0050777)	1/178	0.8049474009105616	0.8176274358140535	0	0	0.6130723850547805	0.13302343097297578	ADM
regulation of immune response (GO:0050776)	1/179	0.8067383039916954	0.8184914844111549	0	0	0.6095971196225712	0.13091460600668475	RAET1E
RNA processing (GO:0006396)	1/179	0.8067383039916954	0.8184914844111549	0	0	0.6095971196225712	0.13091460600668475	PPARGC1A
intracellular protein transport (GO:0006886)	2/336	0.8131286784552237	0.8244944840946679	0	0	0.6481703260146374	0.13408434165294603	XPO4;PPP1R10
regulation of mitotic cell cycle phase transition (GO:1901990)	1/188	0.8221380423263018	0.8331445469674572	0	0	0.5799923183738588	0.1135897343035377	PCNT
regulation of GTPase activity (GO:0043087)	1/189	0.8237719297106102	0.8343146769204028	0	0	0.5768778652874104	0.11183444965296241	CRK
post-translational protein modification (GO:0043687)	2/345	0.8245806493543314	0.8346482037941226	0	0	0.6308713961775186	0.12168268036358114	FN3K;ENAM
negative regulation of Wnt signaling pathway (GO:0030178)	1/191	0.8269950567343888	0.8366056907464097	0	0	0.5707473102646118	0.10841719644214713	LATS2
supramolecular fiber organization (GO:0097435)	2/351	0.8318630642074436	0.84104157653029	0	0	0.6198344476281439	0.11410373544544924	XIRP1;BCAR1
protein localization to membrane (GO:0072657)	1/195	0.8332664751871909	0.8419715225193845	0	0	0.5588654098080538	0.10193805099954065	TNFRSF1A
endomembrane system organization (GO:0010256)	1/199	0.8393117561801163	0.8475880321981337	0	0	0.5474635861376193	0.09590087209658466	VPS18
modification-dependent protein catabolic process (GO:0019941)	1/201	0.8422521412417956	0.8495718296071645	0	0	0.5419337016574586	0.09303693126617633	PTTG1
ncRNA processing (GO:0034470)	1/201	0.8422521412417956	0.8495718296071645	0	0	0.5419337016574586	0.09303693126617633	AGO2
protein transport (GO:0015031)	2/369	0.8521093374220995	0.8590169985245368	0	0	0.5888888888888889	0.09424603104641759	CHMP1B;ATP6V1F
translation (GO:0006412)	1/214	0.860102622856704	0.8665733023110658	0	0	0.5085207376857832	0.0766358895461017	AGO2
cilium organization (GO:0044782)	1/228	0.8770848457307078	0.8831721899463055	0	0	0.4768174848492224	0.06253535023700879	PCNT
protein modification by small protein conjugation (GO:0032446)	2/409	0.8894047518635065	0.8950599265863382	0	0	0.5299208299208299	0.062108235857537546	VPS18;TRIM63
anterograde trans-synaptic signaling (GO:0098916)	1/244	0.8939957413171633	0.8991603614287588	0	0	0.44505831798649476	0.04987068379330556	PMP22
cellular protein metabolic process (GO:0044267)	2/417	0.8957364954399972	0.9003910153354706	0	0	0.5194912985274431	0.05720066695881794	ENAM;AGO2
mRNA processing (GO:0006397)	1/300	0.9369151339786476	0.9412401894153638	0	0	0.36066815720911327	0.023502065089307356	PPARGC1A
innate immune response (GO:0045087)	1/302	0.9380753697870027	0.9418622945785304	0	0	0.35823498100255136	0.022900164575741008	FCN3
chemical synaptic transmission (GO:0007268)	1/306	0.9403325544407553	0.9435844249460259	0	0	0.3534643601123087	0.02174572300882786	PMP22
cellular macromolecule biosynthetic process (GO:0034645)	1/314	0.9446043461096139	0.9467796007926528	0	0	0.3442889167387429	0.019620722571582587	AGO2
cilium assembly (GO:0060271)	1/314	0.9446043461096139	0.9467796007926528	0	0	0.3442889167387429	0.019620722571582587	PCNT
proteasome-mediated ubiquitin-dependent protein catabolic process (GO:0043161)	1/321	0.9480918033920724	0.9497283254922889	0	0	0.3366367403314917	0.01794406541451458	PTTG1
protein ubiquitination (GO:0016567)	2/525	0.9540331247944239	0.9551303451794665	0	0	0.4099213936690036	0.01928962434409704	VPS18;TRIM63
ubiquitin-dependent protein catabolic process (GO:0006511)	1/354	0.9618081316475912	0.9623608949416415	0	0	0.30464996165464137	0.011863159549319106	PTTG1
gene expression (GO:0010467)	1/356	0.9625124473749243	0.9625124473749243	0	0	0.3029024978600887	0.011573383622451994	AGO2

## Sheet: CC
Term	Overlap	P-value	Adjusted P-value	Old P-value	Old Adjusted P-value	Odds Ratio	Combined Score	Genes
nucleus (GO:0005634)	69/4484	1.5496108933503093E-6	1.7355642005523463E-4	0	0	2.130322011645737	28.498396973501766	CSRNP1;USP36;MIDN;PPP1R10;STH;PRKAG2;MT1X;ETS2;ACTB;MT2A;PTTG1;PTTG2;MYC;ZC3H12A;PIM1;CIC;IER5;IER2;DUSP1;PDE4D;IFRD1;ALG2;FOS;PPRC1;LATS2;MYOD1;RARA;SIK1;ALPK3;MT1H;SIK2;CRK;ATF3;PPARD;HDAC9;FOXO1;NFIL3;ATOH8;PPARGC1A;APBB3;IP6K3;EGR1;KDM4A;JUN;GADD45B;GADD45A;NOS3;IRF2BP2;NR1D2;MT4;NAP1L5;SMAD7;FOSL2;NR4A1;DIAPH1;NR4A3;EIF5;PER3;APEX1;MAFF;BHLHE40;AGO2;FOSB;GTF2IRD1;CPEB3;LPIN1;HSPA1B;CPEB4;HSP…
intracellular membrane-bounded organelle (GO:0043231)	73/5192	1.9701458334278933E-5	0.0011032816667196203	0	0	1.9230874005996728	20.836301787126867	CSRNP1;USP36;MIDN;PPP1R10;STH;PRKAG2;MT1X;ETS2;ACTB;MT2A;PTTG1;PTTG2;MYC;ZC3H12A;PIM1;CIC;IER5;IER2;DUSP1;PDE4D;IFRD1;ALG2;FOS;PPRC1;SLC7A5;POR;LATS2;MYOD1;RARA;SIK1;ALPK3;MT1H;SIK2;CRK;ATF3;PPARD;HDAC9;FOXO1;NFIL3;ATOH8;PPARGC1A;APBB3;IP6K3;EGR1;KDM4A;JUN;GADD45B;GADD45A;NOS3;FZD7;IRF2BP2;NR1D2;MT4;NAP1L5;SMAD7;FOSL2;NR4A1;DIAPH1;NR4A3;EIF5;PER3;APEX1;MAFF;BHLHE40;AGO2;FOSB;GTF2IRD1;CPEB3;LPIN1;…
external side of apical plasma membrane (GO:0098591)	2/5	8.088444396722006E-4	0.03019685908109549	0	0	73.38888888888889	522.5218396347041	SLC7A5;SLC38A1
basolateral plasma membrane (GO:0016323)	5/151	0.01244352004074873	0.3272143469074409	0	0	3.806206949926476	16.696137155756247	SLC7A5;SLC38A1;SLC3A2;TEK;SLC39A14
microvillus (GO:0005902)	3/57	0.015138145077011389	0.3272143469074409	0	0	6.134078212290503	25.70508512317144	SLC7A5;PDGFA;TEK
vesicle (GO:0031982)	6/226	0.017529340012898617	0.3272143469074409	0	0	3.036880165289256	12.280776623699223	SLC12A2;NOS3;STOM;ACTB;HSPA1B;HSPA1A
aggresome (GO:0016235)	2/35	0.04026941718784503	0.6076837497924475	0	0	6.661616161616162	21.398196800244005	HSPA1B;HSPA1A
cell projection membrane (GO:0031253)	3/92	0.05170398817922347	0.6076837497924475	0	0	3.7152093402799573	11.005268748122761	SLC12A2;SLC7A5;SLC22A5
PTW/PP1 phosphatase complex (GO:0072357)	1/7	0.06199591272443098	0.6076837497924475	0	0	18.243093922651934	50.72833082509143	PPP1R10
vacuolar membrane (GO:0005774)	2/45	0.0631944103671102	0.6076837497924475	0	0	5.109819121447028	14.110966960023028	GABARAPL1;ATP6V1F
protein serine/threonine phosphatase complex (GO:0008287)	1/8	0.07053472095805195	0.6076837497924475	0	0	15.636148382004736	41.461595899019535	PPP1R10
RISC-loading complex (GO:0070578)	1/8	0.07053472095805195	0.6076837497924475	0	0	15.636148382004736	41.461595899019535	AGO2
extrinsic component of endoplasmic reticulum membrane (GO:0042406)	1/8	0.07053472095805195	0.6076837497924475	0	0	15.636148382004736	41.461595899019535	ZC3H12A
apical dendrite (GO:0097440)	1/10	0.08738111558780785	0.6240834417081331	0	0	12.160220994475138	29.64024790437689	CPEB3
microvillus membrane (GO:0031528)	1/11	0.09569008743413483	0.6240834417081331	0	0	10.94364640883978	25.680804597127995	SLC7A5
RISC complex (GO:0016442)	1/13	0.11208299783526682	0.6240834417081331	0	0	9.11878453038674	19.95660247162695	AGO2
adherens junction (GO:0005912)	3/132	0.11939459841450634	0.6240834417081331	0	0	2.5580096141353774	5.436592365738509	ACTB;SMAD7;VEGFA
platelet alpha granule lumen (GO:0031093)	2/67	0.12428610248174358	0.6240834417081331	0	0	3.3765811965811965	7.0407427510396605	PDGFA;VEGFA
proton-transporting V-type ATPase complex (GO:0033176)	1/15	0.12818034985366084	0.6240834417081331	0	0	7.815311760063142	16.05512799278458	ATP6V1F
glutamatergic synapse (GO:0098978)	2/69	0.13037411846015787	0.6240834417081331	0	0	3.2754560530679933	6.673240980168852	VPS18;ACTB
actin filament (GO:0005884)	2/72	0.1396316602804947	0.6240834417081331	0	0	3.1346031746031744	6.171241604050826	TEK;ACTB
focal adhesion (GO:0005925)	6/387	0.14241477280633422	0.6240834417081331	0	0	1.7391732283464567	3.389668698658696	XIRP1;ITGB6;ACTB;HSPA1B;BCAR1;HSPA1A
vesicle membrane (GO:0012506)	2/73	0.14274878073207548	0.6240834417081331	0	0	3.090297339593114	6.015785944510527	SLC12A2;NOS3
cell-substrate junction (GO:0030055)	6/394	0.1510379026205582	0.6240834417081331	0	0	1.7071813495782568	3.2269559496357303	XIRP1;ITGB6;ACTB;HSPA1B;BCAR1;HSPA1A
H4/H2A histone acetyltransferase complex (GO:0043189)	1/19	0.15950948205133364	0.6240834417081331	0	0	6.077348066298343	11.15589558518887	ACTB
vacuolar proton-transporting V-type ATPase complex (GO:0016471)	1/19	0.15950948205133364	0.6240834417081331	0	0	6.077348066298343	11.15589558518887	ATP6V1F
actin cytoskeleton (GO:0015629)	5/316	0.1619961015233231	0.6240834417081331	0	0	1.7718495104183698	3.2250903728549263	ALG2;RARA;TEK;APBB3;ACTB
P-body (GO:0000932)	2/80	0.16495282297410327	0.6240834417081331	0	0	2.8119658119658117	5.067431687631322	ZC3H12A;AGO2
NuA4 histone acetyltransferase complex (GO:0035267)	1/20	0.1671652076003928	0.6240834417081331	0	0	5.757196859552195	10.298316504681205	ACTB
spanning component of membrane (GO:0089717)	1/20	0.1671652076003928	0.6240834417081331	0	0	5.757196859552195	10.298316504681205	SLC12A2
actin-based cell projection (GO:0098858)	2/83	0.1746474820249317	0.6307235556676867	0	0	2.7074074074074073	4.724387277947031	PDGFA;TEK
autophagosome membrane (GO:0000421)	1/22	0.18226922297134582	0.6307235556676867	0	0	5.208366219415943	8.866047844643044	GABARAPL1
membrane raft (GO:0045121)	3/163	0.1858381905092291	0.6307235556676867	0	0	2.0591480446927375	3.465296852785923	STOM;TEK;TNFRSF1A
platelet alpha granule (GO:0031091)	2/90	0.19759397067308854	0.6508977857466446	0	0	2.4911616161616164	4.0395207154759145	PDGFA;VEGFA
Golgi lumen (GO:0005796)	2/100	0.23093197213814357	0.6925184782350872	0	0	2.235827664399093	3.276900805609977	SDC4;PDGFA
rough endoplasmic reticulum (GO:0005791)	1/29	0.23301964498581182	0.6925184782350872	0	0	3.904893449092344	5.6879947683963685	ZC3H12A
cell-cell junction (GO:0005911)	4/271	0.23388564301824097	0.6925184782350872	0	0	1.6454993056432268	2.390783768120868	TEK;ACTB;SMAD7;VEGFA
ficolin-1-rich granule (GO:0101002)	3/184	0.23522900569110652	0.6925184782350872	0	0	1.818296861014229	2.6314314841246578	DIAPH1;HSPA1B;HSPA1A
voltage-gated calcium channel complex (GO:0005891)	1/31	0.24693558582772135	0.6925184782350872	0	0	3.6441988950276243	5.096877746611394	PDE4D
late endosome (GO:0005770)	3/189	0.24732802794110256	0.6925184782350872	0	0	1.768967381510182	2.4713177927991534	VPS18;CHMP1B;SLC39A14
Golgi membrane (GO:0000139)	6/472	0.2605637682605961	0.7117839523216284	0	0	1.4157237612173235	1.9040177251828612	ST6GAL1;NOS3;PDGFA;ST3GAL5;HS3ST5;TNFRSF1A
Cul3-RING ubiquitin ligase complex (GO:0031463)	1/36	0.2806365986295927	0.7480417488231742	0	0	3.1228097868981846	3.9681378138425223	KLHL40
brush border membrane (GO:0031526)	1/37	0.2871945999946115	0.7480417488231742	0	0	3.0359116022099446	3.787588876825899	SLC22A5
ficolin-1-rich granule lumen (GO:1904813)	2/123	0.30835175503192774	0.7848953764449069	0	0	1.8087235996326905	2.1279887924188676	HSPA1B;HSPA1A
mitochondrial outer membrane (GO:0005741)	2/126	0.3183925870930922	0.7920653347277545	0	0	1.7646953405017922	2.0196410652119	STARD7;LPIN1
cornified envelope (GO:0001533)	1/43	0.3253125481917563	0.7920653347277545	0	0	2.6014206787687453	2.9213144453201942	SPRR2A
calcium channel complex (GO:0034704)	1/45	0.33756249088131945	0.8030211935229976	0	0	2.4829231541938723	2.6964660355348555	PDE4D
multivesicular body (GO:0005771)	1/47	0.34959121741589455	0.8030211935229976	0	0	2.3747297621907277	2.495819031205617	CHMP1B
nuclear lumen (GO:0031981)	8/745	0.36764299355987995	0.8030211935229976	0	0	1.1903491944665388	1.19111451506143	USP36;JUN;MYC;APEX1;PIM1;RARA;IER5;ATF3
organelle outer membrane (GO:0031968)	2/142	0.37124246406510153	0.8030211935229976	0	0	1.5617460317460317	1.5475339677632245	STARD7;LPIN1
bounding membrane of organelle (GO:0098588)	8/767	0.39813947327309424	0.8030211935229976	0	0	1.1545136522647768	1.063252695826842	DIAPH1;ST6GAL1;NOS3;CHMP1B;PDGFA;ST3GAL5;HS3ST5;TNFRSF1A
extracellular membrane-bounded organelle (GO:0065010)	1/56	0.4010878168695137	0.8030211935229976	0	0	1.9852335509794072	1.8136595050224207	SLC12A2
azurophil granule membrane (GO:0035577)	1/58	0.41196900120313673	0.8030211935229976	0	0	1.9153823785984299	1.6985748309643374	STOM
recycling endosome membrane (GO:0055038)	1/58	0.41196900120313673	0.8030211935229976	0	0	1.9153823785984299	1.6985748309643374	FZD7
polymeric cytoskeletal fiber (GO:0099513)	3/256	0.41273772680479337	0.8030211935229976	0	0	1.2960673040828494	1.1469455998893192	TRIM63;TEK;ACTB
extracellular vesicle (GO:1903561)	1/59	0.41733563625578096	0.8030211935229976	0	0	1.88226328824538	1.6448430631487931	SLC12A2
caveola (GO:0005901)	1/60	0.4226535595748606	0.8030211935229976	0	0	1.8502668789212473	1.5934543574455675	NOS3
ficolin-1-rich granule membrane (GO:0101003)	1/61	0.42792321082984536	0.8030211935229976	0	0	1.8193370165745857	1.5442742065068362	DIAPH1
ribosome (GO:0005840)	1/62	0.4331450258130174	0.8030211935229976	0	0	1.7894212480753555	1.4971777555814552	APEX1
tertiary granule (GO:0070820)	2/164	0.4410526482913922	0.8030211935229976	0	0	1.348148148148148	1.103581976844514	DIAPH1;STOM
integral component of plasma membrane (GO:0005887)	14/1454	0.45338373049254227	0.8030211935229976	0	0	1.0635416666666666	0.8412789268934948	SLC12A2;SLC38A1;SDC4;SLC20A1;SEMA6D;SLC39A14;TNFRSF1A;SLC16A6;KCNQ4;ST3GAL5;STOM;TRPM7;TEK;IL6R
cytoplasmic vesicle membrane (GO:0030659)	4/380	0.4556679447202961	0.8030211935229976	0	0	1.1619650968204638	0.9132940225815244	SLC12A2;DIAPH1;NOS3;CHMP1B
late endosome membrane (GO:0031902)	1/68	0.4634952689437983	0.8030211935229976	0	0	1.6286798053929248	1.2523881594104307	SLC39A14
cytoskeleton (GO:0005856)	6/600	0.46575630223783077	0.8030211935229976	0	0	1.103305785123967	0.8430279384461938	ZC3H12A;ALG2;RARA;STOM;APBB3;ACTB
autophagosome (GO:0005776)	1/69	0.4683941075511432	0.8030211935229976	0	0	1.6046473838154045	1.2170371497354409	GABARAPL1
cation channel complex (GO:0034703)	1/73	0.48754858178182003	0.8030211935229976	0	0	1.5151933701657458	1.0884623983617594	PDE4D
tertiary granule membrane (GO:0070821)	1/73	0.48754858178182003	0.8030211935229976	0	0	1.5151933701657458	1.0884623983617594	STOM
voltage-gated potassium channel complex (GO:0008076)	1/73	0.48754858178182003	0.8030211935229976	0	0	1.5151933701657458	1.0884623983617594	KCNQ4
nucleolus (GO:0005730)	7/733	0.5025006807178964	0.8156532788464407	0	0	1.051900826446281	0.7238742680729012	USP36;MYC;APEX1;PIM1;RARA;IER5;ATF3
potassium channel complex (GO:0034705)	1/80	0.5194317581196626	0.8251445528027975	0	0	1.3804461850479055	0.9042196361734612	KCNQ4
plasma membrane raft (GO:0044853)	1/82	0.5281733064495743	0.8251445528027975	0	0	1.3462246777163904	0.8593366986885861	NOS3
nuclear chromosome (GO:0000228)	1/83	0.5324845946339598	0.8251445528027975	0	0	1.3297399272335264	0.8380038468702709	JUN
tight junction (GO:0070160)	1/85	0.5409899858216952	0.8251445528027975	0	0	1.297947908445146	0.7974001523404898	ACTB
lysosomal lumen (GO:0043202)	1/86	0.545184793816134	0.8251445528027975	0	0	1.282612934676633	0.7780720881198544	SDC4
nuclear membrane (GO:0031965)	2/204	0.5561333970994523	0.829074128806404	0	0	1.0789878987898789	0.633093010480611	NR4A1;LPIN1
specific granule membrane (GO:0035579)	1/91	0.5655937754313419	0.829074128806404	0	0	1.211049723756906	0.6901520110509243	STOM
endosome membrane (GO:0010008)	3/325	0.5699884635544027	0.829074128806404	0	0	1.0147472153787431	0.570429144968568	FZD7;CHMP1B;SLC39A14
lysosomal membrane (GO:0005765)	3/330	0.5803667114359017	0.8297029607003642	0	0	0.9989749372149044	0.5435373824850717	VPS18;STOM;SLC39A14
early endosome membrane (GO:0031901)	1/97	0.5888856095431252	0.8297029607003642	0	0	1.1350138121546962	0.6010162882937792	SLC39A14
apical junction complex (GO:0043296)	1/98	0.5926449719288316	0.8297029607003642	0	0	1.1232556814945607	0.587642169987045	ACTB
intracellular non-membrane-bounded organelle (GO:0043232)	10/1158	0.6135158657724005	0.8483182341544302	0	0	0.9455271047727088	0.461936467201955	USP36;MYC;APEX1;ZC3H12A;PIM1;RARA;STOM;IER5;ACTB;ATF3
intracellular organelle lumen (GO:0070013)	7/848	0.6567148398772413	0.8754855796661246	0	0	0.9025921521997622	0.3795448635183398	PPTC7;SDC4;ENAM;PDK4;PDGFA;HSPA1B;HSPA1A
mitotic spindle (GO:0072686)	1/120	0.6672247720515245	0.8754855796661246	0	0	0.9145735642323227	0.3700623467509704	DIAPH1
mitochondrial envelope (GO:0005740)	1/127	0.6879766177730918	0.8754855796661246	0	0	0.8634569850039463	0.32293328145133826	SLC25A33
lytic vacuole membrane (GO:0098852)	2/267	0.701413742748614	0.8754855796661246	0	0	0.819832285115304	0.2907595441721663	VPS18;SLC39A14
asymmetric synapse (GO:0032279)	1/133	0.7047361638642898	0.8754855796661246	0	0	0.8239578101456555	0.28832902468749716	CPEB4
dendrite (GO:0030425)	2/270	0.7072409697717295	0.8754855796661246	0	0	0.810530679933665	0.2807547268950494	CPEB3;CPEB4
secretory granule membrane (GO:0030667)	2/274	0.7148636298393835	0.8754855796661246	0	0	0.7984477124183007	0.26800973932633615	DIAPH1;STOM
postsynaptic density (GO:0014069)	1/138	0.7180163215248897	0.8754855796661246	0	0	0.7936847199257975	0.26291836412482256	CPEB4
endoplasmic reticulum lumen (GO:0005788)	2/285	0.7349752413994174	0.8754855796661246	0	0	0.7669807616804083	0.23616753921041958	ENAM;PDGFA
recycling endosome (GO:0055037)	1/145	0.7356162925830524	0.8754855796661246	0	0	0.7548342541436464	0.23176931982968652	FZD7
neuron projection (GO:0043005)	4/556	0.7484953863160299	0.8754855796661246	0	0	0.7843185148998535	0.22720941807102518	SLC12A2;CPEB3;ACTB;CPEB4
azurophil granule (GO:0042582)	1/155	0.7588802304437247	0.8754855796661246	0	0	0.7054602855707828	0.19464447379521377	STOM
cullin-RING ubiquitin ligase complex (GO:0031461)	1/157	0.763282688498533	0.8754855796661246	0	0	0.6963450913727157	0.18810148532793353	KLHL40
endocytic vesicle membrane (GO:0030666)	1/158	0.7654538457926201	0.8754855796661246	0	0	0.6918745821163388	0.18492863765637546	NOS3
chromosome (GO:0005694)	1/160	0.7697369237259795	0.8754855796661246	0	0	0.6831022620660898	0.1787722884931112	JUN
specific granule (GO:0042581)	1/160	0.7697369237259795	0.8754855796661246	0	0	0.6831022620660898	0.1787722884931112	STOM
vacuolar lumen (GO:0005775)	1/161	0.7718492020827968	0.8754855796661246	0	0	0.6787983425414365	0.17578574732238628	SDC4
endoplasmic reticulum membrane (GO:0005789)	5/712	0.7803124601165592	0.8754855796661246	0	0	0.7635908869337297	0.18941700417501145	PPP1R15A;POR;ZC3H12A;ALG2;LPIN1
secretory granule lumen (GO:0034774)	2/316	0.7852805331660188	0.8754855796661246	0	0	0.6901627742392074	0.1668221828397145	PDGFA;VEGFA
mitochondrial membrane (GO:0031966)	3/469	0.8033176654621059	0.8754855796661246	0	0	0.6959982736710864	0.1524271331964588	STARD7;LPIN1;SLC25A33
microtubule (GO:0005874)	1/182	0.8120134815319291	0.8754855796661246	0	0	0.5994017276639907	0.1248184184160937	TRIM63
lysosome (GO:0005764)	3/477	0.81245103464954	0.8754855796661246	0	0	0.6839686019376282	0.14206002667643827	VPS18;SDC4;SLC39A14
endocytic vesicle (GO:0030139)	1/189	0.8237719297106102	0.8754855796661246	0	0	0.5768778652874104	0.11183444965296241	NOS3
mitochondrial matrix (GO:0005759)	2/348	0.828256395249096	0.8754855796661246	0	0	0.6253050738599871	0.11782780860544129	PPTC7;PDK4
spindle (GO:0005819)	1/192	0.8285845664697251	0.8754855796661246	0	0	0.5677301784732869	0.10675392504734617	DIAPH1
axon (GO:0030424)	1/204	0.8465626803694591	0.8861216841250412	0	0	0.5338431810140707	0.08892281046410722	ACTB
lytic vacuole (GO:0000323)	1/219	0.8664200618678142	0.8985096937888443	0	0	0.49673070099853006	0.07122394422782728	VPS18
trans-Golgi network (GO:0005802)	1/239	0.8889759486400726	0.9134431765842947	0	0	0.45452435117693485	0.05349074291724268	CHAC1
early endosome (GO:0005769)	1/266	0.9135330193090513	0.9301427105692157	0	0	0.4076514124882727	0.03686626444132428	SLC39A14
microtubule cytoskeleton (GO:0015630)	1/331	0.9526983727685556	0.9612812409916957	0	0	0.32626820693119035	0.0158099551071235	TRIM63
collagen-containing extracellular matrix (GO:0062023)	1/380	0.9700209674267355	0.9700209674267355	0	0	0.2833714777183341	0.008625145370656045	FCN3

## Sheet: MF
Term	Overlap	P-value	Adjusted P-value	Old P-value	Old Adjusted P-value	Odds Ratio	Combined Score	Genes
sequence-specific DNA binding (GO:0043565)	18/707	8.4060504834375E-5	0.01251100559014004	0	0	3.0472052108039223	28.59489362604759	EGR1;CSRNP1;JUN;NR1D2;FOS;ETS2;FOXO1;NR3C2;NR4A1;MYOD1;MAFF;BHLHE40;RARA;FOSB;JUNB;PPARGC1A;ATF3;PPARD
RNA polymerase II cis-regulatory region sequence-specific DNA binding (GO:0000978)	24/1149	1.2346387095532935E-4	0.01251100559014004	0	0	2.5239493670886075	22.714438782594627	ZNF331;EGR1;JUN;NR1D2;FOS;ETS2;FOXO1;NR3C2;FOSL2;NR4A1;MNT;NR4A3;NFIL3;MYC;MYOD1;MAFF;BHLHE40;ATOH8;RARA;FOSB;GTF2IRD1;JUNB;ATF3;PPARD
cis-regulatory region sequence-specific DNA binding (GO:0000987)	24/1149	1.2346387095532935E-4	0.01251100559014004	0	0	2.5239493670886075	22.714438782594627	ZNF331;EGR1;JUN;NR1D2;FOS;ETS2;FOXO1;NR3C2;FOSL2;NR4A1;MNT;NR4A3;NFIL3;MYC;MYOD1;MAFF;BHLHE40;ATOH8;RARA;FOSB;GTF2IRD1;JUNB;ATF3;PPARD
double-stranded DNA binding (GO:0003690)	16/651	3.1235649566624683E-4	0.018971939728313344	0	0	2.9117541030262784	23.501831344137603	EGR1;JUN;NR1D2;FOS;ETS2;NR3C2;NR4A1;MYOD1;APEX1;MAFF;BHLHE40;RARA;FOSB;JUNB;ATF3;PPARD
RNA polymerase II-specific DNA-binding transcription factor binding (GO:0061629)	8/190	3.5840720348800773E-4	0.018971939728313344	0	0	4.960464822533788	39.35553808708923	GABARAPL1;JUN;MYOD1;BHLHE40;FOS;PPARGC1A;ACTB;PPARD
adenyl ribonucleotide binding (GO:0032559)	10/306	5.126924462989534E-4	0.018971939728313344	0	0	3.8344594594594597	29.049229926165296	LATS2;PDE10A;PDE4D;PIM1;PDK4;PRKAG2;SIK1;SIK2;HSPA1B;HSPA1A
E-box binding (GO:0070888)	4/41	5.164845709041078E-4	0.018971939728313344	0	0	12.01396902520498	90.92730578737442	MYC;MYOD1;ATOH8;BHLHE40
DNA-binding transcription repressor activity, RNA polymerase II-specific (GO:0001227)	9/256	5.797861108753673E-4	0.018971939728313344	0	0	4.122042545224779	30.720970128604545	JUN;MNT;NFIL3;MYC;BHLHE40;GTF2IRD1;ETS2;ATF3;PPARD
RNA polymerase II transcription regulatory region sequence-specific DNA binding (GO:0000977)	25/1359	6.059663787137559E-4	0.018971939728313344	0	0	2.206380885990126	16.34638330007764	ZNF331;ETS2;FOXO1;NR3C2;MNT;NFIL3;MYC;ATOH8;CIC;JUNB;EGR1;JUN;NR1D2;FOS;FOSL2;NR4A1;NR4A3;MYOD1;MAFF;BHLHE40;RARA;FOSB;GTF2IRD1;ATF3;PPARD
DNA-binding transcription factor binding (GO:0140297)	8/208	6.525389575897812E-4	0.018971939728313344	0	0	4.509885057471265	33.07838205455876	JUN;MYC;MYOD1;BHLHE40;SIK1;FOS;HDAC9;PPARD
ubiquitin protein ligase binding (GO:0031625)	9/265	7.417541842806473E-4	0.018971939728313344	0	0	3.975298049132948	28.647956203310795	KDM4A;GABARAPL1;JUN;USP2;PPARGC1A;FOXO1;HSPA1B;SMAD7;HSPA1A
L-leucine transmembrane transporter activity (GO:0015190)	2/5	8.088444396722006E-4	0.018971939728313344	0	0	73.38888888888889	522.5218396347041	SLC7A5;SLC3A2
sequence-specific double-stranded DNA binding (GO:1990837)	16/712	8.220062331566925E-4	0.018971939728313344	0	0	2.6481096800997093	18.81154245328412	EGR1;JUN;NR1D2;FOS;ETS2;NR3C2;NR4A1;PER3;MYOD1;MAFF;BHLHE40;RARA;FOSB;JUNB;ATF3;PPARD
3',5'-cyclic-nucleotide phosphodiesterase activity (GO:0004114)	3/21	8.737077506460092E-4	0.018971939728313344	0	0	18.435754189944134	129.83867734529184	PDE10A;PDE4D;PDE7A
DNA-binding transcription activator activity, RNA polymerase II-specific (GO:0001228)	10/333	9.801517088640114E-4	0.019296081485309372	0	0	3.5090719274245807	24.310159704392564	EGR1;NR4A1;JUN;NR4A3;MYC;MYOD1;MAFF;ATF3;FOXO1;FOSL2
kinase binding (GO:0019900)	12/461	0.0010887904764887131	0.019296081485309372	0	0	3.0450412681776498	20.775366073683404	PPP1R15A;MAP3K2;SLC12A2;MIDN;NR4A3;PIK3IP1;GADD45A;PRKAG2;SIK1;CRK;ACTB;BCAR1
cyclic-nucleotide phosphodiesterase activity (GO:0004112)	3/23	0.0011479639453681003	0.019296081485309372	0	0	16.59050279329609	112.3138115804315	PDE10A;PDE4D;PDE7A
ubiquitin-like protein ligase binding (GO:0044389)	9/282	0.0011480560230018053	0.019296081485309372	0	0	3.724512481737915	25.21377695686873	KDM4A;GABARAPL1;JUN;USP2;PPARGC1A;FOXO1;HSPA1B;SMAD7;HSPA1A
C3HC4-type RING finger domain binding (GO:0055131)	2/6	0.0012060050928318358	0.019296081485309372	0	0	55.03888888888889	369.88565819815506	HSPA1B;HSPA1A
transcription cis-regulatory region binding (GO:0000976)	13/549	0.0015974912619485732	0.024281867181618313	0	0	2.7672215843857635	17.81902762153967	EGR1;JUN;FOS;FOSL2;MNT;PER3;NFIL3;MYC;MYOD1;AGO2;RARA;CIC;ATF3
branched-chain amino acid transmembrane transporter activity (GO:0015658)	2/7	0.001678308143612951	0.024295508364682722	0	0	44.028888888888886	281.3432373218796	SLC7A5;SLC3A2
carboxylic acid transmembrane transporter activity (GO:0046943)	4/57	0.0017993787912729637	0.024864143297590045	0	0	8.380326478694085	52.96629300468801	SLC7A5;SLC38A1;SLC16A6;SLC19A2
protein kinase binding (GO:0019901)	12/506	0.0023721745002989575	0.031353958612647094	0	0	2.7612288640152416	16.688724315826864	PPP1R15A;MAP3K2;SLC12A2;NR4A3;DUSP1;RARA;PRKAG2;SIK1;CRK;HDAC9;ACTB;BCAR1
aromatic amino acid transmembrane transporter activity (GO:0015173)	2/9	0.0028428188512443606	0.033360062734039214	0	0	31.446031746031746	184.36680005372543	SLC7A5;SLC3A2
glucocorticoid receptor binding (GO:0035259)	2/9	0.0028428188512443606	0.033360062734039214	0	0	31.446031746031746	184.36680005372543	NR4A1;NR4A3
thiol-dependent deubiquitinase (GO:0004843)	5/106	0.002853163260148091	0.033360062734039214	0	0	5.514627733959837	32.31200709029828	USP36;ZC3H12A;USP2;JOSD1;OTUD1
neutral amino acid transmembrane transporter activity (GO:0015175)	3/32	0.003027823574579705	0.03409105061749001	0	0	11.436524754382585	66.33082812380407	SLC7A5;SLC38A1;SLC3A2
Tat protein binding (GO:0030957)	2/10	0.00353231182706702	0.036642276657008775	0	0	27.51388888888889	155.33798855823653	GABARAPL1;ACTB
cAMP response element binding (GO:0035497)	2/10	0.00353231182706702	0.036642276657008775	0	0	27.51388888888889	155.33798855823653	JUN;NR4A3
deubiquitinase activity (GO:0101005)	5/112	0.003616014143783761	0.036642276657008775	0	0	5.203812239294577	29.25782507919511	USP36;ZC3H12A;USP2;JOSD1;OTUD1
omega peptidase activity (GO:0008242)	5/113	0.0037560792692112386	0.03683380960774892	0	0	5.155367231638418	28.789527666766208	USP36;ZC3H12A;USP2;JOSD1;OTUD1
ATP binding (GO:0005524)	8/278	0.004030483123802431	0.038289589676123094	0	0	3.328735632183908	18.354212305937033	LATS2;PIM1;PDK4;PRKAG2;SIK1;SIK2;HSPA1B;HSPA1A
FMN binding (GO:0010181)	2/11	0.00429151740386973	0.0395339785083757	0	0	24.455555555555556	133.31004331056485	POR;NOS3
core promoter sequence-specific DNA binding (GO:0001046)	3/37	0.004588128210588662	0.041023264000557454	0	0	9.75221820571804	52.50870401719331	MYC;AGO2;FOS
3',5'-cyclic-AMP phosphodiesterase activity (GO:0004115)	2/12	0.005119123875773278	0.042059828600948014	0	0	22.00888888888889	116.09187025887296	PDE4D;PDE7A
RNA stem-loop binding (GO:0035613)	2/12	0.005119123875773278	0.042059828600948014	0	0	22.00888888888889	116.09187025887296	ZC3H12A;CPEB3
cAMP binding (GO:0030552)	2/12	0.005119123875773278	0.042059828600948014	0	0	22.00888888888889	116.09187025887296	PDE10A;PDE4D
platelet-derived growth factor receptor binding (GO:0005161)	2/13	0.006013837404823829	0.04811069923859063	0	0	20.007070707070707	102.31000203767539	PDGFA;VEGFA
DNA binding (GO:0003677)	15/811	0.007374169678584378	0.05748070723819618	0	0	2.146435771672735	10.538510185123258	EGR1;CSRNP1;JUN;ETS2;FOXO1;NR4A1;NR4A3;MYC;APEX1;ZC3H12A;MAFF;FOSB;JUNB;PPARGC1A;PPARD
protein heterodimerization activity (GO:0046982)	6/188	0.0075774024412953245	0.05758825855384447	0	0	3.6780719280719283	17.958498177227693	NR4A1;GADD45A;BHLHE40;ALG2;PDGFA;ATF3
ribosome binding (GO:0043022)	3/48	0.009495481993497323	0.06872920300055205	0	0	7.364245810055866	34.294844793417674	ZC3H12A;CPEB3;CPEB4
cation transmembrane transporter activity (GO:0008324)	3/48	0.009495481993497323	0.06872920300055205	0	0	7.364245810055866	34.294844793417674	SLC7A5;SLC38A1;SLC3A2
G protein-coupled receptor binding (GO:0001664)	5/143	0.010002364435852612	0.06942362219746663	0	0	4.02849422746254	18.550949111707155	FZD7;ADM;WNT9A;HSPA1B;HSPA1A
amino acid transmembrane transporter activity (GO:0015171)	3/49	0.01004815584437017	0.06942362219746663	0	0	7.203789166869079	33.14006790262681	SLC7A5;SLC38A1;SLC3A2
organic anion transmembrane transporter activity (GO:0008514)	5/144	0.010287787895456637	0.06949972267152928	0	0	3.999309027354388	18.304028471537027	SLC7A5;SLC38A1;SLC3A2;SLC25A25;SLC19A2
inorganic cation transmembrane transporter activity (GO:0022890)	3/51	0.011208656431183102	0.07249854372509922	0	0	6.902932960893855	31.00154756409715	SLC12A2;TRPM7;ATP6V1F
endonuclease activity (GO:0004519)	3/51	0.011208656431183102	0.07249854372509922	0	0	6.902932960893855	31.00154756409715	APEX1;ZC3H12A;AGO2
L-amino acid transmembrane transporter activity (GO:0015179)	3/53	0.012443370354931364	0.07880801224789864	0	0	6.626145251396648	29.066032081597854	SLC7A5;SLC38A1;SLC3A2
R-SMAD binding (GO:0070412)	2/19	0.012721109878221695	0.07892280414243663	0	0	12.941830065359477	56.48451987215639	JUN;FOS
sialyltransferase activity (GO:0008373)	2/21	0.01543786864212568	0.09386224134412413	0	0	11.578362573099415	48.29256047702522	ST6GAL1;ST3GAL5
mRNA 3'-UTR AU-rich region binding (GO:0035925)	2/22	0.01688116741144423	0.10062499790351069	0	0	10.998888888888889	44.89258789743452	ZC3H12A;CPEB3
cyclic nucleotide binding (GO:0030551)	2/23	0.018379571814574454	0.10744980445443526	0	0	10.474603174603175	41.86191350995017	PDE10A;PDE4D
PDZ domain binding (GO:0030165)	3/63	0.019750884774965092	0.11328809380357335	0	0	5.518994413407821	21.659608102391992	SLC22A5;FZD7;SYNJ2
nuclear receptor binding (GO:0016922)	4/120	0.024109359519130277	0.13572676470028897	0	0	3.816737698566447	14.21794010198639	NR4A1;NR4A3;MYOD1;PPARGC1A
purine ribonucleoside triphosphate binding (GO:0035639)	9/460	0.025274164073905904	0.13969719779031628	0	0	2.2339951040077928	8.216572753955626	LATS2;RRAD;PIM1;PDK4;PRKAG2;SIK1;SIK2;HSPA1B;HSPA1A
endoribonuclease activity, producing 5'-phosphomonoesters (GO:0016891)	2/28	0.026659835365283713	0.1447248205543973	0	0	8.458119658119658	30.657276319184078	APEX1;AGO2
miRNA binding (GO:0035198)	2/30	0.030319972528620755	0.16170652015264403	0	0	7.853174603174603	27.454294950014372	ZC3H12A;AGO2
protein homodimerization activity (GO:0042803)	11/636	0.03140701930081285	0.16461610116288114	0	0	1.9754198830409357	6.836382735476776	ST6GAL1;NR4A3;GDNF;GADD45A;MYOD1;BHLHE40;PDGFA;LPL;IL6R;ATF3;VEGFA
chemoattractant activity (GO:0042056)	2/32	0.03416668898864912	0.17311122420915553	0	0	7.328888888888889	24.74602349717613	GDNF;VEGFA
potassium ion transmembrane transporter activity (GO:0015079)	2/32	0.03416668898864912	0.17311122420915553	0	0	7.328888888888889	24.74602349717613	SLC12A2;KCNQ4
endoribonuclease activity (GO:0004521)	2/34	0.03819210204030162	0.1779670346468374	0	0	6.870138888888889	22.4318728032299	ZC3H12A;AGO2
frizzled binding (GO:0005109)	2/34	0.03819210204030162	0.1779670346468374	0	0	6.870138888888889	22.4318728032299	FZD7;WNT9A
oxidoreductase activity, acting on paired donors, with incorporation or reduction of molecular oxygen, NAD(P)H as one donor, and incorporation of one atom of oxygen (GO:0016709)	2/36	0.04238855060792907	0.1779670346468374	0	0	6.465359477124183	20.436205977727244	POR;NOS3
mRNA 3'-UTR binding (GO:0003730)	3/85	0.04255329947552744	0.1779670346468374	0	0	4.033792069764273	12.734673026637918	ZC3H12A;CPEB3;CPEB4
RNA-DNA hybrid ribonuclease activity (GO:0004523)	1/5	0.04468356435447933	0.1779670346468374	0	0	27.367403314917127	85.06198182708867	APEX1
inorganic phosphate transmembrane transporter activity (GO:0005315)	1/5	0.04468356435447933	0.1779670346468374	0	0	27.367403314917127	85.06198182708867	SLC20A1
structural constituent of tooth enamel (GO:0030345)	1/5	0.04468356435447933	0.1779670346468374	0	0	27.367403314917127	85.06198182708867	ENAM
lipoprotein lipase activity (GO:0004465)	1/5	0.04468356435447933	0.1779670346468374	0	0	27.367403314917127	85.06198182708867	LPL
ATPase inhibitor activity (GO:0042030)	1/5	0.04468356435447933	0.1779670346468374	0	0	27.367403314917127	85.06198182708867	FNIP2
beta-2 adrenergic receptor binding (GO:0031698)	1/5	0.04468356435447933	0.1779670346468374	0	0	27.367403314917127	85.06198182708867	PDE4D
tumor necrosis factor binding (GO:0043120)	1/5	0.04468356435447933	0.1779670346468374	0	0	27.367403314917127	85.06198182708867	TNFRSF1A
cadmium ion binding (GO:0046870)	1/5	0.04468356435447933	0.1779670346468374	0	0	27.367403314917127	85.06198182708867	NOS3
phosphodiesterase I activity (GO:0004528)	1/5	0.04468356435447933	0.1779670346468374	0	0	27.367403314917127	85.06198182708867	APEX1
folic acid transmembrane transporter activity (GO:0008517)	1/5	0.04468356435447933	0.1779670346468374	0	0	27.367403314917127	85.06198182708867	SLC19A2
pyruvate dehydrogenase (acetyl-transferring) kinase activity (GO:0004740)	1/5	0.04468356435447933	0.1779670346468374	0	0	27.367403314917127	85.06198182708867	PDK4
transcription regulatory region nucleic acid binding (GO:0001067)	5/212	0.04477902210323467	0.1779670346468374	0	0	2.6762466224514863	8.312463506817805	EGR1;JUN;PER3;FOS;ATF3
growth factor activity (GO:0008083)	3/87	0.04507717653883711	0.1779670346468374	0	0	3.9373503591380685	12.203341900749988	GDNF;PDGFA;VEGFA
regulatory RNA binding (GO:0061980)	2/40	0.05126498607292083	0.18939770487464921	0	0	5.783625730994152	17.181690481349	ZC3H12A;AGO2
transition metal ion binding (GO:0046914)	8/445	0.05127144729972751	0.18939770487464921	0	0	2.039085720297746	6.057351401071868	ZNF331;EGR1;KDM4A;MT2A;NOS3;PIM1;MT1X;MT1H
histone deacetylase binding (GO:0042826)	3/93	0.05308295967086417	0.18939770487464921	0	0	3.6737430167597767	10.785739596803118	HDAC9;HSPA1B;HSPA1A
solute:cation symporter activity (GO:0015294)	1/6	0.053379096585363536	0.18939770487464921	0	0	21.89281767955801	64.15331308750629	SLC39A14
amidine-lyase activity (GO:0016842)	1/6	0.053379096585363536	0.18939770487464921	0	0	21.89281767955801	64.15331308750629	CHAC1
thyroid hormone transmembrane transporter activity (GO:0015349)	1/6	0.053379096585363536	0.18939770487464921	0	0	21.89281767955801	64.15331308750629	SLC7A5
calcium:cation antiporter activity (GO:0015368)	1/6	0.053379096585363536	0.18939770487464921	0	0	21.89281767955801	64.15331308750629	SLC3A2
double-stranded methylated DNA binding (GO:0010385)	1/6	0.053379096585363536	0.18939770487464921	0	0	21.89281767955801	64.15331308750629	EGR1
translation initiation factor activity (GO:0003743)	2/41	0.053579613879012604	0.18939770487464921	0	0	5.6350427350427355	16.491440679001	EIF5;AGO2
[heparan sulfate]-glucosamine 3-sulfotransferase 1 activity (GO:0008467)	1/7	0.06199591272443098	0.19924511356148622	0	0	18.243093922651934	50.72833082509143	HS3ST5
interleukin-6 receptor binding (GO:0005138)	1/7	0.06199591272443098	0.19924511356148622	0	0	18.243093922651934	50.72833082509143	IL6R
long-chain fatty acid binding (GO:0036041)	1/7	0.06199591272443098	0.19924511356148622	0	0	18.243093922651934	50.72833082509143	PPARD
manganese ion transmembrane transporter activity (GO:0005384)	1/7	0.06199591272443098	0.19924511356148622	0	0	18.243093922651934	50.72833082509143	SLC39A14
nitric-oxide synthase binding (GO:0050998)	1/7	0.06199591272443098	0.19924511356148622	0	0	18.243093922651934	50.72833082509143	ACTB
organic acid:sodium symporter activity (GO:0005343)	1/7	0.06199591272443098	0.19924511356148622	0	0	18.243093922651934	50.72833082509143	SLC38A1
phosphatidic acid transfer activity (GO:1990050)	1/7	0.06199591272443098	0.19924511356148622	0	0	18.243093922651934	50.72833082509143	PITPNC1
phosphatidylinositol-4,5-bisphosphate 5-phosphatase activity (GO:0004439)	1/7	0.06199591272443098	0.19924511356148622	0	0	18.243093922651934	50.72833082509143	SYNJ2
ATP hydrolysis activity (GO:0140603)	2/45	0.0631944103671102	0.19924511356148622	0	0	5.109819121447028	14.110966960023028	HSPA1B;HSPA1A
inositol hexakisphosphate kinase activity (GO:0000828)	1/8	0.07053472095805195	0.19924511356148622	0	0	15.636148382004736	41.461595899019535	IP6K3
intramolecular oxidoreductase activity, interconverting aldoses and ketoses (GO:0016861)	1/8	0.07053472095805195	0.19924511356148622	0	0	15.636148382004736	41.461595899019535	GNPDA1
siRNA binding (GO:0035197)	1/8	0.07053472095805195	0.19924511356148622	0	0	15.636148382004736	41.461595899019535	AGO2
iron ion transmembrane transporter activity (GO:0005381)	1/8	0.07053472095805195	0.19924511356148622	0	0	15.636148382004736	41.461595899019535	SLC39A14
L-glutamine transmembrane transporter activity (GO:0015186)	1/8	0.07053472095805195	0.19924511356148622	0	0	15.636148382004736	41.461595899019535	SLC38A1
arginine binding (GO:0034618)	1/8	0.07053472095805195	0.19924511356148622	0	0	15.636148382004736	41.461595899019535	NOS3
cAMP-dependent protein kinase inhibitor activity (GO:0004862)	1/8	0.07053472095805195	0.19924511356148622	0	0	15.636148382004736	41.461595899019535	PRKAG2
vascular endothelial growth factor receptor 2 binding (GO:0043184)	1/8	0.07053472095805195	0.19924511356148622	0	0	15.636148382004736	41.461595899019535	VEGFA
ciliary neurotrophic factor receptor activity (GO:0004897)	1/8	0.07053472095805195	0.19924511356148622	0	0	15.636148382004736	41.461595899019535	IL6R
oxidoreductase activity, acting on NAD(P)H, heme protein as acceptor (GO:0016653)	1/8	0.07053472095805195	0.19924511356148622	0	0	15.636148382004736	41.461595899019535	POR
phosphatidylinositol phosphate 5-phosphatase activity (GO:0034595)	1/8	0.07053472095805195	0.19924511356148622	0	0	15.636148382004736	41.461595899019535	SYNJ2
protein kinase B binding (GO:0043422)	1/8	0.07053472095805195	0.19924511356148622	0	0	15.636148382004736	41.461595899019535	RARA
growth factor receptor binding (GO:0070851)	3/105	0.07097424902349801	0.19924511356148622	0	0	3.239566217548472	8.570072085775609	PDGFA;IL6R;VEGFA
exonuclease activity (GO:0004527)	2/49	0.07333990466448106	0.19924511356148622	0	0	4.6739952718676125	12.211515692602143	APEX1;ZC3H12A
sodium:chloride symporter activity (GO:0015378)	1/9	0.07899622330794254	0.19924511356148622	0	0	13.680939226519337	34.72708369011773	SLC12A2
L-alanine transmembrane transporter activity (GO:0015180)	1/9	0.07899622330794254	0.19924511356148622	0	0	13.680939226519337	34.72708369011773	SLC3A2
tumor necrosis factor-activated receptor activity (GO:0005031)	1/9	0.07899622330794254	0.19924511356148622	0	0	13.680939226519337	34.72708369011773	TNFRSF1A
type I transforming growth factor beta receptor binding (GO:0034713)	1/9	0.07899622330794254	0.19924511356148622	0	0	13.680939226519337	34.72708369011773	SMAD7
cAMP response element binding protein binding (GO:0008140)	1/9	0.07899622330794254	0.19924511356148622	0	0	13.680939226519337	34.72708369011773	SIK1
natural killer cell lectin-like receptor binding (GO:0046703)	1/9	0.07899622330794254	0.19924511356148622	0	0	13.680939226519337	34.72708369011773	RAET1E
double-stranded telomeric DNA binding (GO:0003691)	1/9	0.07899622330794254	0.19924511356148622	0	0	13.680939226519337	34.72708369011773	APEX1
phosphatidylinositol transfer activity (GO:0008526)	1/9	0.07899622330794254	0.19924511356148622	0	0	13.680939226519337	34.72708369011773	PITPNC1
phosphatidylinositol-4,5-bisphosphate phosphatase activity (GO:0106019)	1/9	0.07899622330794254	0.19924511356148622	0	0	13.680939226519337	34.72708369011773	SYNJ2
potassium:chloride symporter activity (GO:0015379)	1/9	0.07899622330794254	0.19924511356148622	0	0	13.680939226519337	34.72708369011773	SLC12A2
transcription coregulator binding (GO:0001221)	2/53	0.08396605524659617	0.19924511356148622	0	0	4.306535947712418	10.668765246008755	PER3;PPARD
nuclear receptor coactivator activity (GO:0030374)	2/53	0.08396605524659617	0.19924511356148622	0	0	4.306535947712418	10.668765246008755	PPRC1;PPARGC1A
zinc ion binding (GO:0008270)	6/336	0.08717826742936977	0.19924511356148622	0	0	2.013223140495868	4.911862232617403	ZNF331;EGR1;KDM4A;MT2A;MT1X;MT1H
histone demethylase activity (H3-K36 specific) (GO:0051864)	1/10	0.08738111558780785	0.19924511356148622	0	0	12.160220994475138	29.64024790437689	KDM4A
ammonium transmembrane transporter activity (GO:0008519)	1/10	0.08738111558780785	0.19924511356148622	0	0	12.160220994475138	29.64024790437689	SLC12A2
ATP transmembrane transporter activity (GO:0005347)	1/10	0.08738111558780785	0.19924511356148622	0	0	12.160220994475138	29.64024790437689	SLC25A25
MAP kinase tyrosine/serine/threonine phosphatase activity (GO:0017017)	1/10	0.08738111558780785	0.19924511356148622	0	0	12.160220994475138	29.64024790437689	DUSP1
calcium:sodium antiporter activity (GO:0005432)	1/10	0.08738111558780785	0.19924511356148622	0	0	12.160220994475138	29.64024790437689	SLC3A2
cAMP-dependent protein kinase regulator activity (GO:0008603)	1/10	0.08738111558780785	0.19924511356148622	0	0	12.160220994475138	29.64024790437689	PRKAG2
cation:chloride symporter activity (GO:0015377)	1/10	0.08738111558780785	0.19924511356148622	0	0	12.160220994475138	29.64024790437689	SLC12A2
nucleotide transmembrane transporter activity (GO:0015215)	1/10	0.08738111558780785	0.19924511356148622	0	0	12.160220994475138	29.64024790437689	SLC25A33
phospholipase A1 activity (GO:0008970)	1/10	0.08738111558780785	0.19924511356148622	0	0	12.160220994475138	29.64024790437689	LPL
protein tyrosine/threonine phosphatase activity (GO:0008330)	1/10	0.08738111558780785	0.19924511356148622	0	0	12.160220994475138	29.64024790437689	DUSP1
flavin adenine dinucleotide binding (GO:0050660)	2/55	0.08944452869179063	0.19924511356148622	0	0	4.143605870020965	10.003230740124271	POR;NOS3
secondary active transmembrane transporter activity (GO:0015291)	2/56	0.09222262118494182	0.19924511356148622	0	0	4.066666666666666	9.693102639703518	SLC7A5;SLC20A1
protein serine/threonine kinase activity (GO:0004674)	6/344	0.09491119058211493	0.19924511356148622	0	0	1.9647660032275416	4.626657824264997	MAP3K2;LATS2;PIM1;SIK1;SIK2;MAP3K14
3'-5'-exodeoxyribonuclease activity (GO:0008296)	1/11	0.09569008743413483	0.19924511356148622	0	0	10.94364640883978	25.680804597127995	APEX1
sodium:phosphate symporter activity (GO:0005436)	1/11	0.09569008743413483	0.19924511356148622	0	0	10.94364640883978	25.680804597127995	SLC20A1
amino acid:sodium symporter activity (GO:0005283)	1/11	0.09569008743413483	0.19924511356148622	0	0	10.94364640883978	25.680804597127995	SLC38A1
AMP binding (GO:0016208)	1/11	0.09569008743413483	0.19924511356148622	0	0	10.94364640883978	25.680804597127995	PRKAG2
cGMP binding (GO:0030553)	1/11	0.09569008743413483	0.19924511356148622	0	0	10.94364640883978	25.680804597127995	PDE10A
nuclear export signal receptor activity (GO:0005049)	1/11	0.09569008743413483	0.19924511356148622	0	0	10.94364640883978	25.680804597127995	XPO4
DNA-(apurinic or apyrimidinic site) endonuclease activity (GO:0003906)	1/11	0.09569008743413483	0.19924511356148622	0	0	10.94364640883978	25.680804597127995	APEX1
platelet-derived growth factor binding (GO:0048407)	1/11	0.09569008743413483	0.19924511356148622	0	0	10.94364640883978	25.680804597127995	PDGFA
GABA receptor binding (GO:0050811)	1/11	0.09569008743413483	0.19924511356148622	0	0	10.94364640883978	25.680804597127995	GABARAPL1
purine ribonucleotide transmembrane transporter activity (GO:0005346)	1/11	0.09569008743413483	0.19924511356148622	0	0	10.94364640883978	25.680804597127995	SLC25A25
quaternary ammonium group transmembrane transporter activity (GO:0015651)	1/11	0.09569008743413483	0.19924511356148622	0	0	10.94364640883978	25.680804597127995	SLC22A5
metal ion binding (GO:0046872)	8/517	0.10067074133232881	0.20514832469395408	0	0	1.744145608924418	4.004384033090512	MT2A;APEX1;LPL;MT1X;SIK1;MT1H;SIK2;MT4
nuclease activity (GO:0004518)	2/60	0.1035780763109577	0.20514832469395408	0	0	3.78544061302682	8.583220057812946	APEX1;ZC3H12A
adenine nucleotide transmembrane transporter activity (GO:0000295)	1/12	0.10392382237785831	0.20514832469395408	0	0	9.948267202410848	22.52384317538298	SLC25A25
alanine transmembrane transporter activity (GO:0022858)	1/12	0.10392382237785831	0.20514832469395408	0	0	9.948267202410848	22.52384317538298	SLC3A2
MAP kinase phosphatase activity (GO:0033549)	1/12	0.10392382237785831	0.20514832469395408	0	0	9.948267202410848	22.52384317538298	DUSP1
vascular endothelial growth factor receptor binding (GO:0005172)	1/12	0.10392382237785831	0.20514832469395408	0	0	9.948267202410848	22.52384317538298	VEGFA
death receptor activity (GO:0005035)	1/12	0.10392382237785831	0.20514832469395408	0	0	9.948267202410848	22.52384317538298	TNFRSF1A
exodeoxyribonuclease activity, producing 5'-phosphomonoesters (GO:0016895)	1/12	0.10392382237785831	0.20514832469395408	0	0	9.948267202410848	22.52384317538298	APEX1
SH3 domain binding (GO:0017124)	2/62	0.10939240212929464	0.20776360574342143	0	0	3.658888888888889	8.096439978861511	SYNJ2;CRK
protein serine/threonine phosphatase activity (GO:0004722)	2/62	0.10939240212929464	0.20776360574342143	0	0	3.658888888888889	8.096439978861511	PPTC7;DUSP1
histone demethylase activity (H3-K9 specific) (GO:0032454)	1/13	0.11208299783526682	0.20776360574342143	0	0	9.11878453038674	19.95660247162695	KDM4A
RNA 7-methylguanosine cap binding (GO:0000340)	1/13	0.11208299783526682	0.20776360574342143	0	0	9.11878453038674	19.95660247162695	AGO2
I-SMAD binding (GO:0070411)	1/13	0.11208299783526682	0.20776360574342143	0	0	9.11878453038674	19.95660247162695	SMAD7
titin binding (GO:0031432)	1/13	0.11208299783526682	0.20776360574342143	0	0	9.11878453038674	19.95660247162695	TRIM63
phosphatidate phosphatase activity (GO:0008195)	1/13	0.11208299783526682	0.20776360574342143	0	0	9.11878453038674	19.95660247162695	LPIN1
exoribonuclease activity (GO:0004532)	1/13	0.11208299783526682	0.20776360574342143	0	0	9.11878453038674	19.95660247162695	ZC3H12A
protein phosphatase activator activity (GO:0072542)	1/13	0.11208299783526682	0.20776360574342143	0	0	9.11878453038674	19.95660247162695	PPP1R15A
GDP-dissociation inhibitor activity (GO:0005092)	1/13	0.11208299783526682	0.20776360574342143	0	0	9.11878453038674	19.95660247162695	EIF5
RNA polymerase II core promoter sequence-specific DNA binding (GO:0000979)	1/14	0.1201682851848245	0.2174473731915872	0	0	8.416914577135572	17.834281650542312	FOS
deoxyribonuclease activity (GO:0004536)	1/14	0.1201682851848245	0.2174473731915872	0	0	8.416914577135572	17.834281650542312	APEX1
phosphatase activator activity (GO:0019211)	1/14	0.1201682851848245	0.2174473731915872	0	0	8.416914577135572	17.834281650542312	PPP1R15A
phosphatidylglycerol binding (GO:1901611)	1/14	0.1201682851848245	0.2174473731915872	0	0	8.416914577135572	17.834281650542312	PITPNC1
ribonuclease activity (GO:0004540)	2/66	0.12126889231768477	0.21814049268979985	0	0	3.4295138888888888	7.235399602457549	ZC3H12A;AGO2
Wnt-activated receptor activity (GO:0042813)	1/15	0.12818034985366084	0.22787617751761924	0	0	7.815311760063142	16.05512799278458	FZD7
heparan sulfate sulfotransferase activity (GO:0034483)	1/15	0.12818034985366084	0.22787617751761924	0	0	7.815311760063142	16.05512799278458	HS3ST5
organic cation transmembrane transporter activity (GO:0015101)	1/16	0.13611985124813156	0.24058392313623253	0	0	7.293922651933702	14.545682945534882	SLC22A5
double-stranded RNA binding (GO:0003725)	2/73	0.14274878073207548	0.2501267579559099	0	0	3.090297339593114	6.015785944510527	AGO2;SLC3A2
ribosomal small subunit binding (GO:0043024)	1/17	0.14398744290225077	0.2501267579559099	0	0	6.837707182320442	13.25167607970944	PIM1
adrenergic receptor binding (GO:0031690)	1/17	0.14398744290225077	0.2501267579559099	0	0	6.837707182320442	13.25167607970944	PDE4D
receptor ligand activity (GO:0048018)	5/307	0.1490161788044694	0.2573915815713563	0	0	1.825494817974333	3.475195208514449	GDNF;SEMA6D;PDGFA;WNT9A;VEGFA
RNA polymerase binding (GO:0070063)	1/18	0.1517837725378262	0.2577780271033473	0	0	6.435164120896977	12.132204106132908	STOM
transforming growth factor beta receptor binding (GO:0005160)	1/18	0.1517837725378262	0.2577780271033473	0	0	6.435164120896977	12.132204106132908	SMAD7
phosphatidylcholine transporter activity (GO:0008525)	1/18	0.1517837725378262	0.2577780271033473	0	0	6.435164120896977	12.132204106132908	PITPNC1
histone deacetylase activity (GO:0004407)	1/19	0.15950948205133364	0.2664334205692606	0	0	6.077348066298343	11.15589558518887	HDAC9
RNA cap binding (GO:0000339)	1/19	0.15950948205133364	0.2664334205692606	0	0	6.077348066298343	11.15589558518887	AGO2
phosphatidic acid binding (GO:0070300)	1/19	0.15950948205133364	0.2664334205692606	0	0	6.077348066298343	11.15589558518887	PITPNC1
transcription coactivator binding (GO:0001223)	1/20	0.1671652076003928	0.27469309789469953	0	0	5.757196859552195	10.298316504681205	PPARD
zinc ion transmembrane transporter activity (GO:0005385)	1/20	0.1671652076003928	0.27469309789469953	0	0	5.757196859552195	10.298316504681205	SLC39A14
endodeoxyribonuclease activity (GO:0004520)	1/20	0.1671652076003928	0.27469309789469953	0	0	5.757196859552195	10.298316504681205	APEX1
actinin binding (GO:0042805)	1/21	0.17475157962504162	0.2825770223724077	0	0	5.469060773480663	9.540174149145807	RARA
ephrin receptor binding (GO:0046875)	1/21	0.17475157962504162	0.2825770223724077	0	0	5.469060773480663	9.540174149145807	CRK
histone acetyltransferase binding (GO:0035035)	1/21	0.17475157962504162	0.2825770223724077	0	0	5.469060773480663	9.540174149145807	EGR1
mannosyltransferase activity (GO:0000030)	1/22	0.18226922297134582	0.28709763618284523	0	0	5.208366219415943	8.866047844643044	ALG2
bHLH transcription factor binding (GO:0043425)	1/22	0.18226922297134582	0.28709763618284523	0	0	5.208366219415943	8.866047844643044	BHLHE40
phospholipid transfer activity (GO:0120014)	1/22	0.18226922297134582	0.28709763618284523	0	0	5.208366219415943	8.866047844643044	PITPNC1
protein tyrosine/serine/threonine phosphatase activity (GO:0008138)	1/22	0.18226922297134582	0.28709763618284523	0	0	5.208366219415943	8.866047844643044	DUSP1
retinoic acid binding (GO:0001972)	1/22	0.18226922297134582	0.28709763618284523	0	0	5.208366219415943	8.866047844643044	RARA
semaphorin receptor binding (GO:0030215)	1/23	0.1897187568425433	0.2912853640410766	0	0	4.971371170266198	8.26347545340378	SEMA6D
low-density lipoprotein particle receptor binding (GO:0050750)	1/23	0.1897187568425433	0.2912853640410766	0	0	4.971371170266198	8.26347545340378	APBB3
triglyceride lipase activity (GO:0004806)	1/23	0.1897187568425433	0.2912853640410766	0	0	4.971371170266198	8.26347545340378	LPL
disordered domain specific binding (GO:0097718)	1/23	0.1897187568425433	0.2912853640410766	0	0	4.971371170266198	8.26347545340378	HSPA1A
protein phosphatase 1 binding (GO:0008157)	1/23	0.1897187568425433	0.2912853640410766	0	0	4.971371170266198	8.26347545340378	PPP1R15A
alpha-actinin binding (GO:0051393)	1/24	0.19710079492692278	0.2951657224521405	0	0	4.754984386259909	7.7222849934745135	RARA
lipoprotein particle binding (GO:0071813)	1/24	0.19710079492692278	0.2951657224521405	0	0	4.754984386259909	7.7222849934745135	LPL
Notch binding (GO:0005112)	1/24	0.19710079492692278	0.2951657224521405	0	0	4.754984386259909	7.7222849934745135	CHAC1
phosphotransferase activity, phosphate group as acceptor (GO:0016776)	1/24	0.19710079492692278	0.2951657224521405	0	0	4.754984386259909	7.7222849934745135	IP6K3
protein phosphatase 2A binding (GO:0051721)	1/24	0.19710079492692278	0.2951657224521405	0	0	4.754984386259909	7.7222849934745135	FOXO1
actin monomer binding (GO:0003785)	1/25	0.20441594539273952	0.30313388975313565	0	0	4.556629834254144	7.234098293342596	NOS3
chemorepellent activity (GO:0045499)	1/25	0.20441594539273952	0.30313388975313565	0	0	4.556629834254144	7.234098293342596	SEMA6D
RNA binding (GO:0003723)	16/1406	0.21060260006042675	0.31079218649694046	0	0	1.277836525959955	1.9905911651041077	USP36;JUN;PPP1R10;SLC3A2;PPRC1;DIAPH1;EIF5;APEX1;ZC3H12A;AGO2;XIRP1;CPEB3;PPARGC1A;HSPA1B;CPEB4;HSPA1A
mRNA binding (GO:0003729)	4/263	0.21843627789690548	0.31832434766607726	0	0	1.6970196520758318	2.5816097133539953	ZC3H12A;AGO2;CPEB3;CPEB4
ADP binding (GO:0043531)	1/27	0.21884798902042812	0.31832434766607726	0	0	4.2056948576285595	6.390039838641086	PRKAG2
metal ion transmembrane transporter activity (GO:0046873)	1/27	0.21884798902042812	0.31832434766607726	0	0	4.2056948576285595	6.390039838641086	SLC12A2
cation channel activity (GO:0005261)	2/98	0.2242272054709192	0.31950551497872076	0	0	2.282638888888889	3.4127629735239764	KCNQ4;TRPM7
cysteine-type peptidase activity (GO:0008234)	2/98	0.2242272054709192	0.31950551497872076	0	0	2.282638888888889	3.4127629735239764	USP36;USP2
histone demethylase activity (GO:0032452)	1/28	0.22596607144876635	0.31950551497872076	0	0	4.0497237569060776	6.023439314311071	KDM4A
sodium ion transmembrane transporter activity (GO:0015081)	1/28	0.22596607144876635	0.31950551497872076	0	0	4.0497237569060776	6.023439314311071	SLC3A2
lipoprotein particle receptor binding (GO:0070325)	1/28	0.22596607144876635	0.31950551497872076	0	0	4.0497237569060776	6.023439314311071	APBB3
monocarboxylic acid transmembrane transporter activity (GO:0008028)	1/28	0.22596607144876635	0.31950551497872076	0	0	4.0497237569060776	6.023439314311071	SLC16A6
inorganic anion transmembrane transporter activity (GO:0015103)	1/29	0.23301964498581182	0.3234610597063324	0	0	3.904893449092344	5.6879947683963685	SLC39A14
kinesin binding (GO:0019894)	1/29	0.23301964498581182	0.3234610597063324	0	0	3.904893449092344	5.6879947683963685	ACTB
transcription corepressor binding (GO:0001222)	1/29	0.23301964498581182	0.3234610597063324	0	0	3.904893449092344	5.6879947683963685	PER3
mitogen-activated protein kinase binding (GO:0051019)	1/29	0.23301964498581182	0.3234610597063324	0	0	3.904893449092344	5.6879947683963685	DUSP1
solute:sodium symporter activity (GO:0015370)	1/30	0.24000929105793992	0.3286613715388006	0	0	3.770051438369213	5.380156123099872	SLC20A1
transition metal ion transmembrane transporter activity (GO:0046915)	1/30	0.24000929105793992	0.3286613715388006	0	0	3.770051438369213	5.380156123099872	SLC39A14
protein serine/threonine kinase inhibitor activity (GO:0030291)	1/30	0.24000929105793992	0.3286613715388006	0	0	3.770051438369213	5.380156123099872	PRKAG2
kinase activator activity (GO:0019209)	1/31	0.24693558582772135	0.33324956931046457	0	0	3.6441988950276243	5.096877746611394	PRKAG2
monocarboxylic acid binding (GO:0033293)	1/31	0.24693558582772135	0.33324956931046457	0	0	3.6441988950276243	5.096877746611394	RARA
cysteine-type endopeptidase activity (GO:0004197)	2/105	0.24774474560580587	0.33324956931046457	0	0	2.126752966558792	2.9675781811626423	USP36;USP2
cytokine receptor binding (GO:0005126)	2/105	0.24774474560580587	0.33324956931046457	0	0	2.126752966558792	2.9675781811626423	IL6R;VEGFA
RNA polymerase II complex binding (GO:0000993)	1/32	0.2537991003492474	0.3354562022007444	0	0	3.526465870611299	4.835533265986654	AGO2
SH2 domain binding (GO:0042169)	1/32	0.2537991003492474	0.3354562022007444	0	0	3.526465870611299	4.835533265986654	CRK
amino acid binding (GO:0016597)	1/32	0.2537991003492474	0.3354562022007444	0	0	3.526465870611299	4.835533265986654	NOS3
beta-tubulin binding (GO:0048487)	1/32	0.2537991003492474	0.3354562022007444	0	0	3.526465870611299	4.835533265986654	GABARAPL1
2-oxoglutarate-dependent dioxygenase activity (GO:0016706)	1/33	0.2606004005622737	0.3356886515717423	0	0	3.4160911602209945	4.5938469250322465	KDM4A
RNA polymerase core enzyme binding (GO:0043175)	1/33	0.2606004005622737	0.3356886515717423	0	0	3.4160911602209945	4.5938469250322465	AGO2
telomeric DNA binding (GO:0042162)	1/33	0.2606004005622737	0.3356886515717423	0	0	3.4160911602209945	4.5938469250322465	APEX1
basal RNA polymerase II transcription machinery binding (GO:0001099)	1/33	0.2606004005622737	0.3356886515717423	0	0	3.4160911602209945	4.5938469250322465	AGO2
nucleosomal DNA binding (GO:0031492)	1/33	0.2606004005622737	0.3356886515717423	0	0	3.4160911602209945	4.5938469250322465	ACTB
delayed rectifier potassium channel activity (GO:0005251)	1/33	0.2606004005622737	0.3356886515717423	0	0	3.4160911602209945	4.5938469250322465	KCNQ4
retinoid binding (GO:0005501)	1/34	0.2673400473115608	0.3429171914882468	0	0	3.3124058262179807	4.369837875869921	RARA
kinase activity (GO:0016301)	2/112	0.27134269644573494	0.34658899041808156	0	0	1.9907070707070706	2.5966239456944207	FN3K;IP6K3
Hsp90 protein binding (GO:0051879)	1/35	0.27401859635173875	0.3485424823888225	0	0	3.2148196295092624	4.1617746652787275	SLC12A2
NADP binding (GO:0050661)	1/36	0.2806365986295927	0.35399803312612527	0	0	3.1228097868981846	3.9681378138425223	NOS3
phosphoric diester hydrolase activity (GO:0008081)	1/36	0.2806365986295927	0.35399803312612527	0	0	3.1228097868981846	3.9681378138425223	APEX1
calcium channel regulator activity (GO:0005246)	1/37	0.2871945999946115	0.3592887176887321	0	0	3.0359116022099446	3.787588876825899	RRAD
phosphotyrosine residue binding (GO:0001784)	1/37	0.2871945999946115	0.3592887176887321	0	0	3.0359116022099446	3.787588876825899	CRK
ATPase regulator activity (GO:0060590)	1/38	0.2936931414443117	0.36591276638963427	0	0	2.953710616694042	3.6189447112531963	FNIP2
tau protein binding (GO:0048156)	1/40	0.3065139844556428	0.3772479808684835	0	0	2.801954951126222	3.3132890292877493	ACTB
cysteine-type endopeptidase inhibitor activity (GO:0004869)	1/40	0.3065139844556428	0.3772479808684835	0	0	2.801954951126222	3.3132890292877493	PTTG1
proton transmembrane transporter activity (GO:0015078)	1/40	0.3065139844556428	0.3772479808684835	0	0	2.801954951126222	3.3132890292877493	ATP6V1F
protein phosphatase binding (GO:0019903)	2/123	0.30835175503192774	0.37797957068429855	0	0	1.8087235996326905	2.1279887924188676	PPP1R15A;FOXO1
carboxylic acid binding (GO:0031406)	1/41	0.3128373439342018	0.38193796207227854	0	0	2.731767955801105	3.174510755422182	NOS3
protein phosphorylated amino acid binding (GO:0045309)	1/42	0.3191033594372055	0.3880296850756419	0	0	2.665004716345506	3.044075567909705	CRK
damaged DNA binding (GO:0003684)	1/44	0.33146542266729934	0.4014561294456534	0	0	2.5407940382885776	2.805625524721628	APEX1
cadherin binding (GO:0045296)	4/322	0.3369105688380103	0.40401180010992566	0	0	1.3779944880220478	1.499172234132306	EIF5;ARHGAP18;SLC3A2;HSPA1A
single-stranded RNA binding (GO:0003727)	1/45	0.33756249088131945	0.40401180010992566	0	0	2.4829231541938723	2.6964660355348555	AGO2
protein kinase C binding (GO:0005080)	1/45	0.33756249088131945	0.40401180010992566	0	0	2.4829231541938723	2.6964660355348555	HDAC9
3'-5' exonuclease activity (GO:0008408)	1/48	0.3555238690069763	0.4213029949523465	0	0	2.3240860467850006	2.4034835425652266	APEX1
manganese ion binding (GO:0030145)	1/48	0.3555238690069763	0.4213029949523465	0	0	2.3240860467850006	2.4034835425652266	PIM1
GTPase regulator activity (GO:0030695)	3/233	0.3561673345485298	0.4213029949523465	0	0	1.4273500121447655	1.4735313761090216	JUN;EIF5;ARHGAP18
lipase activity (GO:0016298)	1/49	0.36140270094978144	0.42583884142919987	0	0	2.2755524861878453	2.3159718217400154	LPL
magnesium ion binding (GO:0000287)	2/146	0.38421582236085516	0.44944000511819066	0	0	1.5180555555555555	1.4520973272778792	SIK1;SIK2
phosphoric ester hydrolase activity (GO:0042578)	1/53	0.3843894780616104	0.44944000511819066	0	0	2.100084997875053	2.007889113102019	APEX1
calcium ion transmembrane transporter activity (GO:0015085)	1/55	0.39557236813680974	0.46074329468808495	0	0	2.022099447513812	1.8753385627356434	TRPM7
hydrolase activity, acting on carbon-nitrogen (but not peptide) bonds, in linear amides (GO:0016811)	1/57	0.4065532106460683	0.46993222827530323	0	0	1.9496842936069456	1.7547947466450202	HDAC9
protein phosphatase regulator activity (GO:0019888)	1/57	0.4065532106460683	0.46993222827530323	0	0	1.9496842936069456	1.7547947466450202	PPP1R15A
transmembrane receptor protein kinase activity (GO:0019199)	1/60	0.4226535595748606	0.4848554041915382	0	0	1.8502668789212473	1.5934543574455675	TEK
transmembrane receptor protein tyrosine kinase activity (GO:0004714)	1/60	0.4226535595748606	0.4848554041915382	0	0	1.8502668789212473	1.5934543574455675	TEK
syntaxin binding (GO:0019905)	1/62	0.4331450258130174	0.4950228866434484	0	0	1.7894212480753555	1.4971777555814552	VPS18
methylation-dependent protein binding (GO:0140034)	1/63	0.4383194363889326	0.4971981666501325	0	0	1.760470504366423	1.452048972019166	KDM4A
protein kinase activator activity (GO:0030295)	1/63	0.4383194363889326	0.4971981666501325	0	0	1.760470504366423	1.452048972019166	PRKAG2
methylated histone binding (GO:0035064)	1/68	0.4634952689437983	0.5238013448286791	0	0	1.6286798053929248	1.2523881594104307	KDM4A
cytokine activity (GO:0005125)	2/173	0.4683871087959462	0.5273691891628431	0	0	1.276608187134503	0.9682564618998286	WNT9A;VEGFA
protein tyrosine kinase binding (GO:1990782)	1/72	0.482825298822292	0.5416195234021283	0	0	1.5366119368142557	1.118807751886385	CRK
ATPase binding (GO:0051117)	1/73	0.48754858178182003	0.5429112412515505	0	0	1.5151933701657458	1.0884623983617594	PDE4D
phospholipase activity (GO:0004620)	1/73	0.48754858178182003	0.5429112412515505	0	0	1.5151933701657458	1.0884623983617594	LPL
protein tyrosine phosphatase activity (GO:0004725)	1/74	0.4922289623691962	0.5461226443804221	0	0	1.4943616135624007	1.0592203980869725	DUSP1
phosphatidylinositol-4,5-bisphosphate binding (GO:0005546)	1/75	0.4968668281709839	0.5492636936871967	0	0	1.4740928774077946	1.0310295575378652	FZD7
phosphatase activity (GO:0016791)	1/79	0.5150007736273962	0.5672472289229291	0	0	1.3982150446238844	0.9278371536205059	LPIN1
amyloid-beta binding (GO:0001540)	1/80	0.5194317581196626	0.5700622904995575	0	0	1.3804461850479055	0.9042196361734612	APBB3
voltage-gated potassium channel activity (GO:0005249)	1/82	0.5281733064495743	0.5775708099304697	0	0	1.3462246777163904	0.8593366986885861	KCNQ4
ion channel activity (GO:0005216)	1/84	0.5367567030807234	0.5827644204876425	0	0	1.313652399653864	0.8173681246581908	TRPM7
calcium channel activity (GO:0005262)	1/84	0.5367567030807234	0.5827644204876425	0	0	1.313652399653864	0.8173681246581908	TRPM7
endopeptidase activity (GO:0004175)	3/315	0.5487697344111119	0.593686830110242	0	0	1.0478083369144822	0.6287650052061204	USP36;PIK3IP1;USP2
cytokine receptor activity (GO:0004896)	1/88	0.5534603734761093	0.5966381331089973	0	0	1.2530005715374357	0.7412314360078043	IL6R
potassium channel activity (GO:0005267)	1/91	0.5655937754313419	0.6054243229969294	0	0	1.211049723756906	0.6901520110509243	KCNQ4
heme binding (GO:0020037)	1/91	0.5655937754313419	0.6054243229969294	0	0	1.211049723756906	0.6901520110509243	NOS3
phosphatidylinositol binding (GO:0035091)	1/92	0.5695649295369032	0.6075359248393634	0	0	1.1976807722664076	0.6741535366543254	PITPNC1
phosphatidylinositol bisphosphate binding (GO:1902936)	1/94	0.5773992490326649	0.6137390619088466	0	0	1.1718053822847978	0.6435804898839274	FZD7
guanyl ribonucleotide binding (GO:0032561)	2/214	0.5821802260236226	0.6166647690285062	0	0	1.0275681341719078	0.5558888897216153	PDE10A;RRAD
carboxylic ester hydrolase activity (GO:0052689)	1/96	0.5850917453451514	0.617596842308771	0	0	1.1470194824076767	0.614787089023013	LPL
voltage-gated cation channel activity (GO:0022843)	1/97	0.5888856095431252	0.6194506065782355	0	0	1.1350138121546962	0.6010162882937792	KCNQ4
protein kinase regulator activity (GO:0019887)	1/98	0.5926449719288316	0.6212554188495338	0	0	1.1232556814945607	0.587642169987045	PRKAG2
serine-type endopeptidase activity (GO:0004252)	1/105	0.6180203182924228	0.6456294734051428	0	0	1.0472800679983	0.5039867181913854	PIK3IP1
protein tyrosine kinase activity (GO:0004713)	1/108	0.6284082747307598	0.6542332723224348	0	0	1.0177621727681108	0.4728168921805746	TEK
phosphatase binding (GO:0019902)	1/114	0.6483487711252324	0.6726895099729373	0	0	0.9634283479196206	0.4174790343679799	PPP1R27
endopeptidase inhibitor activity (GO:0004866)	1/115	0.6515671297999822	0.6737292770720905	0	0	0.9549287583599884	0.4090674625650272	PTTG1
serine-type peptidase activity (GO:0008236)	1/125	0.6821824906276363	0.7029948377993268	0	0	0.8774728212439851	0.33559656639964014	PIK3IP1
ubiquitin protein ligase activity (GO:0061630)	2/263	0.6934956229299638	0.7118587091821448	0	0	0.8325670498084291	0.3047281579746858	VPS18;TRIM63
ubiquitin-protein transferase activity (GO:0004842)	3/392	0.6954672257470296	0.7118587091821448	0	0	0.8370840573882322	0.304004982364325	VPS18;TRIM63;TRIM45
ubiquitin-like protein ligase activity (GO:0061659)	2/270	0.7072409697717295	0.7214807208409589	0	0	0.810530679933665	0.2807547268950494	VPS18;TRIM63
nucleoside-triphosphatase activity (GO:0017111)	2/278	0.7223201129479783	0.7343990446026267	0	0	0.7867149758454106	0.2559080509849541	HSPA1B;HSPA1A
actin binding (GO:0003779)	1/177	0.8031399938330224	0.8138485270841294	0	0	0.6165871421396283	0.1351720818572085	NOS3
GTPase activator activity (GO:0005096)	2/336	0.8131286784552237	0.8212329509979668	0	0	0.6481703260146374	0.13408434165294603	JUN;ARHGAP18
GTP binding (GO:0005525)	1/189	0.8237719297106102	0.8292273729537268	0	0	0.5768778652874104	0.11183444965296241	RRAD
tubulin binding (GO:0015631)	1/307	0.9408839454695779	0.9439891730123817	0	0	0.352291192720182	0.021467032246777356	GABARAPL1
calcium ion binding (GO:0005509)	1/348	0.9596152450194246	0.9596152450194246	0	0	0.31001321508749025	0.0127796317650771	LPL

## Sheet: KEGG
Term	Overlap	P-value	Adjusted P-value	Old P-value	Old Adjusted P-value	Odds Ratio	Combined Score	Genes
MAPK signaling pathway	16/294	1.2443009410273883E-8	2.451272853823955E-6	0	0	6.774724798474473	123.31426476200326	MAP3K2;JUN;GADD45B;GADD45A;DUSP1;PDGFA;FOS;TNFRSF1A;VEGFA;NR4A1;MYC;TEK;MAP3K14;CRK;HSPA1B;HSPA1A
Fluid shear stress and atherosclerosis	9/139	5.212340013335938E-6	5.134154913135899E-4	0	0	7.878701645175633	95.84032170040656	JUN;SDC4;DUSP1;NOS3;PDGFA;FOS;ACTB;TNFRSF1A;VEGFA
mTOR signaling pathway	9/154	1.1976953239950362E-5	7.864865960900738E-4	0	0	7.058281841738091	79.9881647324898	SLC7A5;FZD7;DDIT4;SLC3A2;WNT9A;LPIN1;FNIP2;ATP6V1F;TNFRSF1A
AGE-RAGE signaling pathway in diabetic complications	7/100	3.61412779796762E-5	0.001779957940499053	0	0	8.483870967741936	86.77366779763685	EGR1;DIAPH1;JUN;NOS3;PIM1;FOXO1;VEGFA
Pathways in cancer	15/531	1.0878959644703285E-4	0.004286310100013094	0	0	3.359908090795154	30.662839920538037	JUN;GADD45B;GADD45A;FZD7;PDGFA;FOS;WNT9A;FOXO1;VEGFA;MYC;PIM1;RARA;IL6R;CRK;PPARD
Osteoclast differentiation	7/127	1.6425009578382153E-4	0.005201957579761203	0	0	6.566	57.216914004317566	JUN;FOSB;FOS;JUNB;MAP3K14;FOSL2;TNFRSF1A
Human T-cell leukemia virus 1 infection	9/219	1.8484113227577878E-4	0.005201957579761203	0	0	4.857473162675475	41.754906564260054	EGR1;JUN;PTTG1;PTTG2;MYC;FOS;MAP3K14;ETS2;TNFRSF1A
Apoptosis	7/142	3.260126603384724E-4	0.007480512002871773	0	0	5.832	46.822645562296444	JUN;GADD45B;GADD45A;FOS;MAP3K14;ACTB;TNFRSF1A
Longevity regulating pathway	6/102	3.41749279319015E-4	0.007480512002871773	0	0	7.003551136363637	55.898375495747146	PRKAG2;IRS2;PPARGC1A;FOXO1;HSPA1B;HSPA1A
Breast cancer	7/147	4.019815157702825E-4	0.007919035860674564	0	0	5.622285714285714	43.96123925377745	JUN;GADD45B;GADD45A;MYC;FZD7;FOS;WNT9A
Insulin resistance	6/108	4.6434555535914155E-4	0.008316006764159172	0	0	6.589572192513369	50.57418605283131	NOS3;PRKAG2;IRS2;PPARGC1A;FOXO1;TNFRSF1A
Focal adhesion	8/201	5.210463195022677E-4	0.008553843745162229	0	0	4.6751235781073195	35.3423990108204	DIAPH1;JUN;PDGFA;ITGB6;CRK;ACTB;BCAR1;VEGFA
Colorectal cancer	5/86	0.001134149331344092	0.017186724482675855	0	0	6.883239171374765	46.681249737316406	JUN;GADD45B;GADD45A;MYC;FOS
FoxO signaling pathway	6/131	0.001277385953021075	0.01797464519608227	0	0	5.370818181818182	35.78543668311821	GABARAPL1;GADD45B;GADD45A;PRKAG2;IRS2;FOXO1
Estrogen signaling pathway	6/137	0.001606407355323424	0.019802292034813804	0	0	5.123265093684941	32.961832667525385	JUN;NOS3;RARA;FOS;HSPA1B;HSPA1A
Rheumatoid arthritis	5/93	0.0016083079825229484	0.019802292034813804	0	0	6.333461736004109	40.74045239542216	JUN;FOS;TEK;ATP6V1F;VEGFA
Shigellosis	8/246	0.0019081335181059876	0.02100289670852816	0	0	3.782478508644837	23.68447988418364	DIAPH1;GABARAPL1;JUN;CRK;ACTB;FOXO1;BCAR1;TNFRSF1A
Transcriptional misregulation in cancer	7/192	0.0019190463997639942	0.02100289670852816	0	0	4.244972972972973	26.556240539704802	NR4A3;GADD45B;GADD45A;MYC;RARA;PDGFA;FOXO1
Mineral absorption	4/60	0.0021748792785390002	0.02255006409853595	0	0	7.930176565008026	48.6181846940023	MT2A;MT1X;MT1H;TRPM7
Basal cell carcinoma	4/63	0.0026012143635114385	0.025575861818854784	0	0	7.525804608645972	44.79190987393131	GADD45B;GADD45A;FZD7;WNT9A
Circadian rhythm	3/31	0.0027622898224492045	0.025575861818854784	0	0	11.845570630486831	69.79049277870625	PER3;BHLHE40;PRKAG2
Glucagon signaling pathway	5/107	0.0029713658193647446	0.025575861818854784	0	0	5.4602858092389495	31.77194828560807	PRKAG2;SIK1;SIK2;PPARGC1A;FOXO1
Non-alcoholic fatty liver disease	6/155	0.0029860143240287313	0.025575861818854784	0	0	4.50022879804759	26.16350121236364	JUN;PRKAG2;IRS2;FOS;IL6R;TNFRSF1A
Acute myeloid leukemia	4/67	0.0032543614018350625	0.02671288317339614	0	0	7.046548956661316	40.36093570272077	MYC;PIM1;RARA;PPARD
TNF signaling pathway	5/112	0.003616014143783761	0.027423581919640894	0	0	5.203812239294577	29.25782507919511	JUN;FOS;JUNB;MAP3K14;TNFRSF1A
Adipocytokine signaling pathway	4/69	0.0036193559893942296	0.027423581919640894	0	0	6.82904062229905	38.389173045279975	PRKAG2;IRS2;PPARGC1A;TNFRSF1A
Hippo signaling pathway	6/163	0.003824476737653555	0.027904515456212975	0	0	4.269180660104227	23.763683845343447	LATS2;MYC;FZD7;WNT9A;ACTB;SMAD7
Hepatocellular carcinoma	6/168	0.004430281475728362	0.03072739244266312	0	0	4.136363636363637	22.416163018854757	GADD45B;GADD45A;MYC;FZD7;WNT9A;ACTB
Thyroid cancer	3/37	0.004588128210588662	0.03072739244266312	0	0	9.75221820571804	52.50870401719331	GADD45B;GADD45A;MYC
Growth hormone synthesis, secretion and action	5/119	0.004679298341522303	0.03072739244266312	0	0	4.882545346416889	26.192937467190035	IRS2;FOS;JUNB;CRK;BCAR1
Chronic myeloid leukemia	4/76	0.00511405710760644	0.03229364032286784	0	0	6.162921348314606	32.514107708315095	GADD45B;GADD45A;MYC;CRK
PI3K-Akt signaling pathway	9/354	0.005245667463613051	0.03229364032286784	0	0	2.9363659210857	15.416957000674161	NR4A1;NOS3;MYC;DDIT4;PDGFA;ITGB6;TEK;IL6R;VEGFA
Cell cycle	5/124	0.005563445521156154	0.03321208386872007	0	0	4.676209466837583	24.27671757466288	PTTG1;GADD45B;PTTG2;GADD45A;MYC
MicroRNAs in cancer	8/310	0.0076366014742062375	0.04424736736525379	0	0	2.971150186496156	14.483770677862726	MIR1-1;MYC;DDIT4;PIM1;PDGFA;IRS2;CRK;VEGFA
Apelin signaling pathway	5/137	0.008403327621817214	0.0444115214463549	0	0	4.212891628145865	20.13394626038862	EGR1;GABARAPL1;NOS3;PRKAG2;PPARGC1A
Insulin signaling pathway	5/137	0.008403327621817214	0.0444115214463549	0	0	4.212891628145865	20.13394626038862	PRKAG2;IRS2;PPARGC1A;CRK;FOXO1
Yersinia infection	5/137	0.008403327621817214	0.0444115214463549	0	0	4.212891628145865	20.13394626038862	JUN;FOS;CRK;ACTB;BCAR1
Kaposi sarcoma-associated herpesvirus infection	6/193	0.008566689416048153	0.0444115214463549	0	0	3.5788162372386974	17.034714072759126	GABARAPL1;JUN;MYC;FOS;TNFRSF1A;VEGFA
Vibrio cholerae infection	3/50	0.010619178254514326	0.05364046451639288	0	0	7.05016046594556	32.04363951820088	SLC12A2;ACTB;ATP6V1F
Proteoglycans in cancer	6/205	0.011313994021579503	0.05572142055627905	0	0	3.360952489721334	15.062830886566742	SDC4;MYC;FZD7;WNT9A;ACTB;VEGFA
Gastric cancer	5/149	0.011798945480846397	0.05669249413967659	0	0	3.8594632768361583	17.135033239634588	GADD45B;GADD45A;MYC;FZD7;WNT9A
Choline metabolism in cancer	4/98	0.012348771578769535	0.05783692502508693	0	0	4.7152761176189335	20.71986013036019	JUN;SLC22A5;PDGFA;FOS
Rap1 signaling pathway	6/210	0.012624303431871766	0.05783692502508693	0	0	3.27774064171123	14.33071303980677	PDGFA;TEK;CRK;ACTB;BCAR1;VEGFA
Oxytocin signaling pathway	5/154	0.0134545206069592	0.060239558172067324	0	0	3.7290031471580782	16.066186784714475	JUN;NOS3;PRKAG2;FOS;ACTB
Lipid and atherosclerosis	6/215	0.014037817882050049	0.060635192579533405	0	0	3.1985102218355808	13.64484561058701	JUN;NOS3;FOS;HSPA1B;TNFRSF1A;HSPA1A
Cellular senescence	5/156	0.014158471363748917	0.060635192579533405	0	0	3.6792382235192878	15.664143896681525	GADD45B;GADD45A;MYC;TRPM7;FOXO1
Regulation of actin cytoskeleton	6/218	0.014937049161552524	0.06187789989164596	0	0	3.1527658662092626	13.253945943269848	DIAPH1;PDGFA;ITGB6;CRK;ACTB;BCAR1
NF-kappa B signaling pathway	4/104	0.01507684870456348	0.06187789989164596	0	0	4.431011235955056	18.58629717687055	GADD45B;GADD45A;MAP3K14;TNFRSF1A
Endometrial cancer	3/58	0.015859185527069428	0.06376039895576892	0	0	6.022244794311834	24.956221078388825	GADD45B;GADD45A;MYC
Th17 cell differentiation	4/107	0.016572479010973654	0.0652955673032362	0	0	4.301298134613287	17.635373323789146	JUN;RARA;FOS;IL6R
Human cytomegalovirus infection	6/225	0.017189511968984376	0.06639870309588082	0	0	3.0509028642590286	12.397209092753194	MYC;IL6R;CRK;BCAR1;TNFRSF1A;VEGFA
HIF-1 signaling pathway	4/109	0.017619399866475552	0.066750418724917	0	0	4.218940609951846	17.039266296972144	NOS3;TEK;IL6R;VEGFA
Wnt signaling pathway	5/166	0.018050433283959368	0.06709311994226407	0	0	3.4489595396006596	13.846143267621544	JUN;MYC;FZD7;WNT9A;PPARD
AMPK signaling pathway	4/120	0.024109359519130277	0.08795451528275305	0	0	3.816737698566447	14.21794010198639	PRKAG2;IRS2;PPARGC1A;FOXO1
Amphetamine addiction	3/69	0.025054329347984256	0.08813755145630175	0	0	5.015744032503809	18.49158685123817	JUN;FOSB;FOS
Renal cell carcinoma	3/69	0.025054329347984256	0.08813755145630175	0	0	5.015744032503809	18.49158685123817	JUN;CRK;VEGFA
Epithelial cell signaling in Helicobacter pylori infection	3/70	0.02600548636562152	0.08987861077241122	0	0	4.940632035353956	18.03057846084349	JUN;MAP3K14;ATP6V1F
Salmonella infection	6/249	0.02666590623528488	0.09057212979915727	0	0	2.746212121212121	9.953287314131959	VPS18;JUN;MYC;FOS;ACTB;TNFRSF1A
Melanoma	3/72	0.027965320711971855	0.09337573186878738	0	0	4.796939519067282	17.15764569786404	GADD45B;GADD45A;PDGFA
Oocyte meiosis	4/129	0.030367062135989085	0.09807067607852211	0	0	3.540314606741573	12.371263821540746	PTTG1;PTTG2;CPEB3;CPEB4
Relaxin signaling pathway	4/129	0.030367062135989085	0.09807067607852211	0	0	3.540314606741573	12.371263821540746	JUN;NOS3;FOS;VEGFA
Glioma	3/75	0.031048449631132326	0.09865394479569464	0	0	4.596368715083799	15.959540884045369	GADD45B;GADD45A;PDGFA
Pancreatic cancer	3/76	0.032114248357937095	0.09903890319751292	0	0	4.533175174102701	15.58712098859485	GADD45B;GADD45A;VEGFA
Human papillomavirus infection	7/331	0.03217507515046105	0.09903890319751292	0	0	2.4066666666666667	8.270662076843116	FZD7;ITGB6;WNT9A;FOXO1;ATP6V1F;TNFRSF1A;VEGFA
Bacterial invasion of epithelial cells	3/77	0.033199018458990884	0.10061856363724929	0	0	4.471689566661634	15.227153678369701	CRK;ACTB;BCAR1
Epstein-Barr virus infection	5/202	0.037663435649913486	0.11241964883383268	0	0	2.813530643264791	9.225751355057339	JUN;GADD45B;GADD45A;MYC;MAP3K14
Measles	4/139	0.03834618291742711	0.1127492243990021	0	0	3.2764044943820223	10.684683643230244	JUN;FOS;HSPA1B;HSPA1A
ErbB signaling pathway	3/85	0.04255329947552744	0.12327941171586626	0	0	4.033792069764273	12.734673026637918	JUN;MYC;CRK
Hypertrophic cardiomyopathy	3/90	0.048999360875664914	0.13989672597834765	0	0	3.8010017337699864	11.463623669363818	PRKAG2;ITGB6;ACTB
Morphine addiction	3/91	0.05034275505754096	0.14167889637622244	0	0	3.7576180802437786	11.231146790991113	PDE10A;PDE4D;PDE7A
Small cell lung cancer	3/92	0.05170398817922347	0.14263762073196598	0	0	3.7152093402799573	11.005268748122761	GADD45B;GADD45A;MYC
GnRH signaling pathway	3/93	0.05308295967086417	0.14263762073196598	0	0	3.6737430167597767	10.785739596803118	MAP3K2;EGR1;JUN
Bladder cancer	2/41	0.053579613879012604	0.14263762073196598	0	0	5.6350427350427355	16.491440679001	MYC;VEGFA
Ferroptosis	2/41	0.053579613879012604	0.14263762073196598	0	0	5.6350427350427355	16.491440679001	SLC3A2;SLC39A14
IL-17 signaling pathway	3/94	0.054479566335605134	0.14309966090818949	0	0	3.63318804100927	10.57232134020225	JUN;FOSB;FOS
JAK-STAT signaling pathway	4/162	0.060833555514322346	0.15768697942528292	0	0	2.7961883089176505	7.828247215827875	MYC;PIM1;PDGFA;IL6R
Chagas disease	3/102	0.06627409631709373	0.16955840226581123	0	0	3.3382427628237683	9.059844517256348	JUN;FOS;TNFRSF1A
T cell receptor signaling pathway	3/104	0.06939114044521603	0.17525711112445588	0	0	3.271807068975054	8.72916843097335	JUN;FOS;MAP3K14
Parathyroid hormone synthesis, secretion and action	3/106	0.07257357745776617	0.18059951523628462	0	0	3.2079514020719206	8.414951739922946	EGR1;PDE4D;FOS
Cocaine addiction	2/49	0.07333990466448106	0.18059951523628462	0	0	4.6739952718676125	12.211515692602143	JUN;FOSB
N-Glycan biosynthesis	2/50	0.07595327125893173	0.18472585725937718	0	0	4.576388888888889	11.79626923326343	ST6GAL1;ALG2
Toxoplasmosis	3/112	0.08250274905660758	0.19820782395306943	0	0	3.030444364717339	7.560727358872991	HSPA1B;TNFRSF1A;HSPA1A
Legionellosis	2/57	0.09502569564946203	0.22554291618004846	0	0	3.9925252525252524	9.396839148705087	HSPA1B;HSPA1A
Thyroid hormone signaling pathway	3/121	0.09841770182503112	0.2308129435658468	0	0	2.7980304895369756	6.487330486478336	MYC;ACTB;FOXO1
VEGF signaling pathway	2/59	0.10070408656451435	0.23339653003775682	0	0	3.852046783625731	8.842638792084788	NOS3;VEGFA
Pathogenic Escherichia coli infection	4/197	0.10568938128757609	0.24109719188036421	0	0	2.2850323106479595	5.135040806969326	JUN;FOS;ACTB;TNFRSF1A
Glycerolipid metabolism	2/61	0.10647439438371414	0.24109719188036421	0	0	3.7210922787193974	8.33469133526107	LPL;LPIN1
Purine metabolism	3/129	0.11351746686203912	0.2541243292252467	0	0	2.6193136472466083	5.699098864076616	PDE10A;PDE4D;PDE7A
Mitophagy	2/68	0.12732136903995595	0.2802025304210446	0	0	3.3252525252525253	6.853481536772197	GABARAPL1;JUN
Human immunodeficiency virus 1 infection	4/212	0.12847430364718587	0.2802025304210446	0	0	2.118625756266206	4.347475912098081	JUN;FOS;CRK;TNFRSF1A
Autophagy	3/137	0.1294336561843404	0.2802025304210446	0	0	2.461936129408822	5.033642202674428	GABARAPL1;DDIT4;IRS2
Central carbon metabolism in cancer	2/70	0.1334437860288362	0.2856984287785473	0	0	3.227124183006536	6.499670036446852	SLC7A5;MYC
cAMP signaling pathway	4/216	0.13487286231677614	0.2856984287785473	0	0	2.0782276870892518	4.163568534256707	JUN;PDE10A;PDE4D;FOS
Non-small cell lung cancer	2/72	0.1396316602804947	0.2926323093112495	0	0	3.1346031746031744	6.171241604050826	GADD45B;GADD45A
Signaling pathways regulating pluripotency of stem cells	3/143	0.1418588786802158	0.2929323937939466	0	0	2.355706304868316	4.600511911306161	MYC;FZD7;WNT9A
p53 signaling pathway	2/73	0.14274878073207548	0.2929323937939466	0	0	3.090297339593114	6.015785944510527	GADD45B;GADD45A
PPAR signaling pathway	2/74	0.1458806466724662	0.29627306592243136	0	0	3.047222222222222	5.865800635329305	LPL;PPARD
Pertussis	2/76	0.15218653449643216	0.3059259928142565	0	0	2.9645645645645646	5.581232467056947	JUN;FOS
Arrhythmogenic right ventricular cardiomyopathy	2/77	0.15535953648292525	0.3060582868713627	0	0	2.924888888888889	5.446181889132648	ITGB6;ACTB
Leishmaniasis	2/77	0.15535953648292525	0.3060582868713627	0	0	2.924888888888889	5.446181889132648	JUN;FOS
Antigen processing and presentation	2/78	0.15854524395278452	0.3092417134524609	0	0	2.8862573099415205	5.315664177008141	HSPA1B;HSPA1A
Coronavirus disease	4/232	0.16170280570031934	0.30927624002876614	0	0	1.930810171496156	3.517926789815919	JUN;FOS;IL6R;TNFRSF1A
Ras signaling pathway	4/232	0.16170280570031934	0.30927624002876614	0	0	1.930810171496156	3.517926789815919	PDGFA;TEK;ETS2;VEGFA
Cushing syndrome	3/155	0.16781821973257527	0.3155259648834101	0	0	2.1684063510732137	3.8703319240269387	NR4A1;FZD7;WNT9A
B cell receptor signaling pathway	2/81	0.16817373762821353	0.3155259648834101	0	0	2.7762306610407874	4.949346536301321	JUN;FOS
Chemical carcinogenesis	4/239	0.1740123234358909	0.32242952560584875	0	0	1.8726273009801577	3.274530700432158	JUN;MYC;FOS;VEGFA
Calcium signaling pathway	4/240	0.17579693878371686	0.32242952560584875	0	0	1.8645972195772234	3.241463739610425	GDNF;NOS3;PDGFA;VEGFA
Necroptosis	3/159	0.17676339474838407	0.32242952560584875	0	0	2.1123764503652773	3.660628391756221	CHMP1B;TRPM7;TNFRSF1A
Arginine biosynthesis	1/22	0.18226922297134582	0.32873546137689696	0	0	5.208366219415943	8.866047844643044	NOS3
Hepatitis B	3/162	0.18355787183481556	0.32873546137689696	0	0	2.0722040687256245	3.5128527295897936	JUN;MYC;FOS
ECM-receptor interaction	2/88	0.19099708059796244	0.3340998601408206	0	0	2.5493540051679586	4.220448253899107	SDC4;ITGB6
Gap junction	2/88	0.19099708059796244	0.3340998601408206	0	0	2.5493540051679586	4.220448253899107	MAP3K2;PDGFA
GABAergic synapse	2/89	0.19429186729639764	0.3340998601408206	0	0	2.5199233716475096	4.128626777934195	GABARAPL1;SLC38A1
PD-L1 expression and PD-1 checkpoint pathway in cancer	2/89	0.19429186729639764	0.3340998601408206	0	0	2.5199233716475096	4.128626777934195	JUN;FOS
cGMP-PKG signaling pathway	3/167	0.19503291328017444	0.3340998601408206	0	0	2.0085161466139803	3.2830942793256064	NOS3;IRS2;GTF2IRD1
Vitamin digestion and absorption	1/24	0.19710079492692278	0.3347315224189982	0	0	4.754984386259909	7.7222849934745135	SLC19A2
Tight junction	3/169	0.19967225279114273	0.3362002888876506	0	0	1.9841152318772295	3.196564385008701	JUN;PRKAG2;ACTB
Th1 and Th2 cell differentiation	2/92	0.20421852190049292	0.33827382925553495	0	0	2.4355555555555557	3.8690375138595408	JUN;FOS
Protein processing in endoplasmic reticulum	3/171	0.20433799838278507	0.33827382925553495	0	0	1.960295291300878	3.1129093273458315	PPP1R15A;HSPA1B;HSPA1A
TGF-beta signaling pathway	2/94	0.2108675889794597	0.34617429190794635	0	0	2.382367149758454	3.70821374873983	MYC;SMAD7
Dilated cardiomyopathy	2/96	0.21753813035952	0.3481077169838649	0	0	2.3314420803782507	3.556337759342384	ITGB6;ACTB
Collecting duct acid secretion	1/27	0.21884798902042812	0.3481077169838649	0	0	4.2056948576285595	6.390039838641086	ATP6V1F
Circadian entrainment	2/97	0.22088053108113254	0.3481077169838649	0	0	2.306783625730994	3.483550785202152	PER3;FOS
Phosphatidylinositol signaling system	2/97	0.22088053108113254	0.3481077169838649	0	0	2.306783625730994	3.483550785202152	SYNJ2;IP6K3
Prostate cancer	2/97	0.22088053108113254	0.3481077169838649	0	0	2.306783625730994	3.483550785202152	PDGFA;FOXO1
NOD-like receptor signaling pathway	3/181	0.2280221390186841	0.35541873836886156	0	0	1.8492247818718222	2.73373220980691	GABARAPL1;JUN;TRPM7
Progesterone-mediated oocyte maturation	2/100	0.23093197213814357	0.35541873836886156	0	0	2.235827664399093	3.276900805609977	CPEB3;CPEB4
Viral protein interaction with cytokine and cytokine receptor	2/100	0.23093197213814357	0.35541873836886156	0	0	2.235827664399093	3.276900805609977	IL6R;TNFRSF1A
Melanogenesis	2/101	0.23428937791174057	0.35779075541560384	0	0	2.213131313131313	3.2116923327071305	FZD7;WNT9A
C-type lectin receptor signaling pathway	2/104	0.24437768814667282	0.36749927148774464	0	0	2.1477124183006535	3.0262134537465735	JUN;MAP3K14
Toll-like receptor signaling pathway	2/104	0.24437768814667282	0.36749927148774464	0	0	2.1477124183006535	3.0262134537465735	JUN;FOS
Alzheimer disease	5/369	0.24634746209078373	0.3676549244839727	0	0	1.5097473148320606	2.1151745460325757	FZD7;LPL;IRS2;WNT9A;TNFRSF1A
Base excision repair	1/33	0.2606004005622737	0.38600209707344296	0	0	3.4160911602209945	4.5938469250322465	APEX1
Cholinergic synapse	2/113	0.2747144230388638	0.4038712040198221	0	0	1.9726726726726727	2.5487388247101594	KCNQ4;FOS
Leukocyte transendothelial migration	2/114	0.2780854638931687	0.4057987880515128	0	0	1.9549603174603174	2.5020105846628646	ACTB;BCAR1
Aldosterone-regulated sodium reabsorption	1/37	0.2871945999946115	0.4160098249921946	0	0	3.0359116022099446	3.787588876825899	NR3C2
Neurotrophin signaling pathway	2/119	0.2949212625340133	0.42101078782029433	0	0	1.870940170940171	2.2845056302029625	JUN;CRK
Sphingolipid signaling pathway	2/119	0.2949212625340133	0.42101078782029433	0	0	1.870940170940171	2.2845056302029625	NOS3;TNFRSF1A
Various types of N-glycan biosynthesis	1/39	0.30013275914258797	0.42536801115891965	0	0	2.8758359988368714	3.461155968738743	ALG2
Platelet activation	2/124	0.31170212028095134	0.43860941210962445	0	0	1.7938069216757742	2.091053805304639	NOS3;ACTB
Basal transcription factors	1/45	0.33756249088131945	0.4683085260818305	0	0	2.4829231541938723	2.6964660355348555	GTF2IRD1
Glycosphingolipid biosynthesis	1/45	0.33756249088131945	0.4683085260818305	0	0	2.4829231541938723	2.6964660355348555	ST3GAL5
Type II diabetes mellitus	1/46	0.34360425618182194	0.4733569123623701	0	0	2.4276243093922654	2.593345359255565	IRS2
Other types of O-glycan biosynthesis	1/47	0.34959121741589455	0.4764503550637709	0	0	2.3747297621907277	2.495819031205617	ST6GAL1
Thermogenesis	3/232	0.35368588283306135	0.4764503550637709	0	0	1.4336561684272158	1.4900649422264667	PRKAG2;PPARGC1A;ACTB
Amino sugar and nucleotide sugar metabolism	1/48	0.3555238690069763	0.4764503550637709	0	0	2.3240860467850006	2.4034835425652266	GNPDA1
Intestinal immune network for IgA production	1/48	0.3555238690069763	0.4764503550637709	0	0	2.3240860467850006	2.4034835425652266	MAP3K14
Arginine and proline metabolism	1/50	0.36722819876446505	0.48552990037986316	0	0	2.2289998872477166	2.2329492942532405	NOS3
Cholesterol metabolism	1/50	0.36722819876446505	0.48552990037986316	0	0	2.2289998872477166	2.2329492942532405	LPL
Spinocerebellar ataxia	2/143	0.37449613129267906	0.4918382524310518	0	0	1.5505910165484633	1.5229498809005635	MYOD1;CIC
Glycosaminoglycan biosynthesis	1/53	0.3843894780616104	0.5014882594578626	0	0	2.100084997875053	2.007889113102019	HS3ST5
Regulation of lipolysis in adipocytes	1/55	0.39557236813680974	0.5112649352391841	0	0	2.022099447513812	1.8753385627356434	IRS2
Spliceosome	2/150	0.3970737821908384	0.5112649352391841	0	0	1.4767267267267268	1.3639537822418015	HSPA1B;HSPA1A
Endocytosis	3/252	0.4029897750342548	0.5127806037548552	0	0	1.3171568957393822	1.1970902596115751	CHMP1B;HSPA1B;HSPA1A
Phagosome	2/152	0.40345682021321094	0.5127806037548552	0	0	1.456888888888889	1.3223973713379238	ACTB;ATP6V1F
Glutathione metabolism	1/57	0.4065532106460683	0.513403733956894	0	0	1.9496842936069456	1.7547947466450202	CHAC1
Hepatitis C	2/157	0.41927256899075827	0.5260936056763017	0	0	1.4095340501792115	1.2252149881002594	MYC;TNFRSF1A
Viral myocarditis	1/60	0.4226535595748606	0.5269794382040983	0	0	1.8502668789212473	1.5934543574455675	ACTB
Cortisol synthesis and secretion	1/65	0.44852775243447257	0.5522497951849443	0	0	1.7052831491712708	1.3672699740865035	NR4A1
Inflammatory bowel disease	1/65	0.44852775243447257	0.5522497951849443	0	0	1.7052831491712708	1.3672699740865035	JUN
Prion disease	3/273	0.45356523695472983	0.5549835508079614	0	0	1.2134078212290502	0.9593398413709039	EGR1;HSPA1B;HSPA1A
Influenza A	2/172	0.46538875004497277	0.565935702215183	0	0	1.2841830065359476	0.9822487246083245	ACTB;TNFRSF1A
Prolactin signaling pathway	1/70	0.4732484580703186	0.5719628603671949	0	0	1.5813115541676674	1.1830341196153895	FOS
Adherens junction	1/71	0.47805872246161674	0.5742534653959664	0	0	1.5586424625098658	1.150311965637664	ACTB
Inositol phosphate metabolism	1/73	0.48754858178182003	0.5821034582485972	0	0	1.5151933701657458	1.0884623983617594	SYNJ2
Gastric acid secretion	1/76	0.5014625633341929	0.5938587222159167	0	0	1.4543646408839779	1.0038407594693581	ACTB
Cytokine-cytokine receptor interaction	3/295	0.5045797258343019	0.5938587222159167	0	0	1.1207239611234407	0.7666081636512295	IL6R;RELT;TNFRSF1A
Alcoholism	2/186	0.5064378950876853	0.5938587222159167	0	0	1.1856280193236715	0.8066462658712329	FOSB;HDAC9
Synaptic vesicle cycle	1/78	0.5105291605222498	0.5951138735081847	0	0	1.4164454330200187	0.9522869184358412	ATP6V1F
Neutrophil extracellular trap formation	2/189	0.5149666048639715	0.5967554185776611	0	0	1.1664289958407605	0.7741043652259432	HDAC9;ACTB
Chemokine signaling pathway	2/192	0.5233980812130062	0.602979076017323	0	0	1.1478362573099414	0.7431240630838227	CRK;BCAR1
Diabetic cardiomyopathy	2/203	0.5534666974308502	0.6302482045888872	0	0	1.0844112769485903	0.6414874987403023	NOS3;PDK4
Viral carcinogenesis	2/203	0.5534666974308502	0.6302482045888872	0	0	1.0844112769485903	0.6414874987403023	JUN;HDAC9
Salivary secretion	1/93	0.5734999785941629	0.6493074470290235	0	0	1.1846024501561374	0.6586358583175822	SLC12A2
Fc gamma R-mediated phagocytosis	1/97	0.5888856095431252	0.659610505480112	0	0	1.1350138121546962	0.6010162882937792	CRK
Aldosterone synthesis and secretion	1/98	0.5926449719288316	0.659610505480112	0	0	1.1232556814945607	0.587642169987045	NR4A1
Glycerophospholipid metabolism	1/98	0.5926449719288316	0.659610505480112	0	0	1.1232556814945607	0.587642169987045	LPIN1
Hematopoietic cell lineage	1/99	0.5963701444624459	0.6600276317927068	0	0	1.1117375126846318	0.5746501796530784	IL6R
Pancreatic secretion	1/102	0.6073436019977353	0.6684172602991836	0	0	1.0785515015589957	0.5378311196821607	SLC12A2
Protein digestion and absorption	1/103	0.6109350800591554	0.6686345042869646	0	0	1.067923301917452	0.5262347745699735	SLC3A2
Pathways of neurodegeneration	4/475	0.6307889600282534	0.6865493100859995	0	0	0.9230659128318901	0.4253339348901394	GABARAPL1;FZD7;WNT9A;TNFRSF1A
Serotonergic synapse	1/113	0.6451008501822934	0.6941560212590803	0	0	0.9720797158642462	0.4261097995849042	DUSP1
Amyotrophic lateral sclerosis	3/364	0.6466574022293278	0.6941560212590803	0	0	0.9033101719308563	0.3937878097872955	GABARAPL1;ACTB;TNFRSF1A
Glutamatergic synapse	1/114	0.6483487711252324	0.6941560212590803	0	0	0.9634283479196206	0.4174790343679799	SLC38A1
Natural killer cell mediated cytotoxicity	1/131	0.6992515766322526	0.7384735334109845	0	0	0.8367190820229494	0.2993318104185306	RAET1E
Dopaminergic synapse	1/132	0.7020064186915409	0.7384735334109845	0	0	0.8302897389397326	0.2937670805229002	FOS
Oxidative phosphorylation	1/133	0.7047361638642898	0.7384735334109845	0	0	0.8239578101456555	0.28832902468749716	ATP6V1F
Vascular smooth muscle contraction	1/133	0.7047361638642898	0.7384735334109845	0	0	0.8239578101456555	0.28832902468749716	ADM
Cell adhesion molecules	1/148	0.7428205576167887	0.7701876307921439	0	0	0.7393167211636036	0.21979943346467737	SDC4
Phospholipase D signaling pathway	1/148	0.7428205576167887	0.7701876307921439	0	0	0.7393167211636036	0.21979943346467737	PDGFA
Tuberculosis	1/180	0.8085128530208618	0.8331596659468231	0	0	0.6061606839717275	0.12884472862779556	TNFRSF1A
Axon guidance	1/182	0.8120134815319291	0.8331596659468231	0	0	0.5994017276639907	0.1248184184160937	SEMA6D
RNA transport	1/186	0.8188249354864225	0.8357954004705972	0	0	0.586322233836046	0.11719700327133113	EIF5
Parkinson disease	1/249	0.8987897573815712	0.9126885680627295	0	0	0.435973979682766	0.04652109816577758	DUSP1
Huntington disease	1/306	0.9403325544407553	0.9481936415389595	0	0	0.3534643601123087	0.02174572300882786	PPARGC1A
Herpes simplex virus 1 infection	2/498	0.9433804758458684	0.9481936415389595	0	0	0.4328405017921147	0.025228370024931158	ZNF331;TNFRSF1A
Neuroactive ligand-receptor interaction	1/341	0.9568981610723568	0.9568981610723568	0	0	0.31650958726031847	0.013944876865928458	ADM
