# Supplementary material for: Skeletal Muscle Transcriptomic Comparison Between Men and Women in Response to Acute Sprint Exercise
Source: Front Genet. 2022 Jul 12;13:860815. doi: 10.3389/fgene.2022.860815 (PMC9315096; doi:10.3389/fgene.2022.860815)
Supplement: Supplementary file 5 [file Table4.XLSX]

## Sheet: supplement table 4.women biased
women biased genes
FCN3
RNU1-31P
TXNDC11
MT1X
IRS2
ACTB
NR3C2
MIR1-1
MT1DP
MT2A
ZC3H12A
PDK4
IER5
ST6GAL1
PPTC7
SEMA6D
IFRD1
POR
KIAA0922
ALPK3
MT1H
SLC6A10PB
ATF3
PDGFA
LPL
ARHGAP18
MT1JP
TRPM7
SPRR2A
JUN
GADD45B
GADD45A
FZD7
NR1D2
MT4
SMAD7
DIAPH1
RAET1E
MT1IP
SNORD24
GTF2IRD1
LOC101060546
CPEB3
LINC00461
USP36
CYR61
C14orf28
XPO4
CHMP1B
ITGB6
SNORD14C
SNORD14E
PDE4D
TSC22D2
LOC644936
JOSD1
SLC39A14
MT1P1
TNFRSF1A
RNU6-673P
PPP1R15A
AGPAT9
RN7SL698P
HDAC9
FILIP1L
TRIM45
SLC12A2
MT2P1
HS3ST5
C19orf12
NAP1L5
PER3
PIK3IP1
APEX1
OTUD1
