# Supplementary material for: Skeletal Muscle Transcriptomic Comparison Between Men and Women in Response to Acute Sprint Exercise
Source: Front Genet. 2022 Jul 12;13:860815. doi: 10.3389/fgene.2022.860815 (PMC9315096; doi:10.3389/fgene.2022.860815)
Supplement: Supplementary file 6 [file Table5.XLSX]

## Sheet: TF
Term	Overlap	P-value	Adjusted P-value	Old P-value	Old Adjusted P-value	Odds Ratio	Combined Score	Genes
CREB1 CHEA	46/1444	3.8076126783049613E-10	3.807612678304961E-8	0	0	3.2148053450217637	69.72542618422962	CDKN1A;MIDN;CEBPB;PPP1R10;PIK3R3;SRA1;SLC3A2;TOB1;ANKRD9;MNT;NFIL3;ZMIZ1;XIRP1;CHAC1;CIC;PCNT;JUNB;MYH10;IER2;SLC25A25;MAP2K3;KLF10;VPS18;EGR1;TLE3;KDM4A;DUSP1;USP2;EIF2AK3;FOS;FOSL2;NR4A1;KLF6;NR4A3;SH3BP5L;PDE10A;DDIT3;DDIT4;TAOK2;MAFF;FOSB;SIK1;CRK;SLC25A33;ZCCHC2;PPARD
GATA1 CHEA	29/807	8.236884619165652E-8	4.118442309582826E-6	0	0	3.4525800990657722	56.31868873046296	SLC20A1;ABHD2;PRKAG2;FOXO1;PITPNC1;ANKRD9;SNN;ZMIZ1;PIM1;PLXNA2;ST3GAL5;CD58;JUNB;IL6R;CCRN4L;SH3GL1;SMAD3;TRIM63;CISH;FAM46C;NOS3;SLC11A2;FOS;FOSL2;SLC7A5;PDE10A;DDIT4;AGO2;KCNQ4
NELFE ENCODE	14/234	7.152378911814333E-7	2.384126303938111E-5	0	0	5.653801652892562	80.00497194769318	EGR1;DUSP1;SLC20A1;FAM46C;PIK3R3;FOS;TOB1;SLC7A5;KLF6;EIF5;DDIT3;DDIT4;JUNB;SLC19A2
SMC3 ENCODE	34/1181	1.0782933693968638E-6	2.6957334234921596E-5	0	0	2.7595727986050567	37.916891702241095	MIDN;CSF3;CEBPB;RRAD;ETS2;PITPNC1;THBD;RASD1;NFIL3;ZMIZ1;MYC;PIM1;SLC16A6;PLXNA2;RELT;IL6R;SH3GL1;VPS18;EGR1;CISH;DUSP1;USP2;WNT9A;SYNJ2;VEGFA;GNPDA1;RTN4RL1;DDIT4;AGO2;BHLHE40;SIK1;SIK2;CDS2;PPARD
UBTF ENCODE	41/1631	2.431591678069323E-6	4.863183356138646E-5	0	0	2.428442011275133	31.392383678530443	ZCCHC8;CSRNP1;CEBPB;TOB1;ETS2;FOXO1;PITPNC1;CORO1C;STRIP2;FAM102A;ZMIZ1;MYC;CIC;RELT;IL6R;SLC15A4;SOCS7;SLC25A25;CCRN4L;MAP2K3;KLF10;EGR1;TLE3;SMAD3;DUSP1;FAM46C;SLC11A2;TBC1D8;IRF2BP2;FOSL2;VEGFA;RTN4RL1;MAFF;BHLHE40;SIK2;LPIN1;CRK;SLC25A33;ZCCHC2;CDS2;CPEB4
GATA2 CHEA	25/772	4.427249972188505E-6	7.378749953647508E-5	0	0	3.0455153949129854	37.544297408968696	CDKN1A;CSF3;CEBPB;SLC20A1;ABHD2;ZMIZ1;PIM1;IL6R;IER2;CCRN4L;MAP3K2;MAP2K3;TLE3;NOS3;IRF2BP2;ACTN4;FOS;SYNJ2;SLC7A5;KLF6;DDIT4;AGO2;MAP3K14;CPEB4;PPARD
TCF3 ENCODE	25/840	1.869418736474495E-5	2.509564799901072E-4	0	0	2.78143071007133	30.282264780303873	CSRNP1;MIDN;CEBPB;SLC20A1;TOB1;ZMIZ1;CHAC1;JUNB;KLF10;EGR1;TLE3;SMAD3;DUSP1;ZFP3;KLHL21;TBC1D8;IRF2BP2;FOSL2;VEGFA;KLF6;EIF5;DDIT4;SIK1;PDE7A;SLC25A33
RUNX1 CHEA	33/1294	2.0076518399208575E-5	2.509564799901072E-4	0	0	2.409305573638548	26.058951904333174	MIDN;ITPRIP;PWWP2B;ABHD2;SLC3A2;HEY1;ATOH8;MKNK2;PIM1;PCNT;JUNB;PPARGC1A;RELT;IL6R;FNIP2;IER2;SOX4;MAP3K2;EGR1;SLC38A1;SMAD3;DUSP1;SNAI3;IRF2BP2;FOS;KLF6;PDE10A;BHLHE40;RARA;SIK1;SLC25A33;ZCCHC2;CPEB4
CEBPB ENCODE	9/144	5.0964147606784734E-5	5.662683067420526E-4	0	0	5.816592592592593	57.493458956989535	CEBPB;MNT;NFIL3;DDIT3;DDIT4;BHLHE40;CHAC1;IL6R;SMG8
NFE2L2 CHEA	26/1022	1.69686304707315E-4	0.00169686304707315	0	0	2.3556726907630523	20.450911666135692	CDKN1A;CEBPB;SRA1;ETS2;FAM102A;ZMIZ1;STC2;CHST15;PLXNA2;PXDC1;GABARAPL1;SMAD3;DUSP1;KLHL21;IRF2BP2;SYNJ2;VEGFA;KLF6;GDNF;MAFF;SLC25A30;PI15;SIK2;FAT4;CDS2;PPARD
TRIM28 CHEA	10/210	1.9106202718800506E-4	0.0017369275198909552	0	0	4.367410714285715	37.397755505208536	EGR1;SLC7A5;HEY1;GDNF;MYO10;PODXL;CETN3;PIM1;SLC3A2;HSPA1A
CTCF ENCODE	38/1790	2.3182988865147217E-4	0.0019319157387622681	0	0	1.993441897306868	16.68412530325124	MIDN;CSF3;CEBPB;ETS2;PITPNC1;CORO1C;THBD;RASD1;MYC;PIM1;PLXNA2;ST3GAL5;PCNT;RELT;IL6R;SH3GL1;VPS18;EGR1;TLE3;DUSP1;AADAT;SNAI3;USP2;TBC1D8;WNT9A;SYNJ2;PPRC1;VEGFA;NR4A1;GNPDA1;RTN4RL1;DDIT4;AGO2;BHLHE40;SIK2;CRK;CDS2;PPARD
STAT3 ENCODE	20/725	3.5659720349351853E-4	0.0027430554114886044	0	0	2.5268111619274873	20.060110469245895	EGR1;KDM4A;DUSP1;SLC20A1;CETN3;EIF2AK3;IRF2BP2;FOS;TOB1;KLF6;TXLNA;RRAGC;MYC;DDIT4;MAFF;BHLHE40;JUNB;APBB3;CCRN4L;SLC19A2
CEBPD ENCODE	20/734	4.171800091287051E-4	0.0029798572080621793	0	0	2.4937825597528733	19.406597806914643	KLF10;MIDN;SLC38A1;CEBPB;DUSP1;CETN3;FOS;TOB1;KLF3;KLF6;NFIL3;MYC;DDIT3;DDIT4;BHLHE40;LONRF3;PCNT;JUNB;IL6R;MYH10
FOSL2 ENCODE	9/196	5.18752463785193E-4	0.0034583497585679536	0	0	4.188021390374332	31.678544488992923	KLF10;MNT;EIF5;SLC20A1;DDIT3;BCAR1;CCRN4L;FOSL2;RHOBTB2
RFX5 ENCODE	16/559	9.438847137067023E-4	0.0058992794606668895	0	0	2.5982732694679576	18.098289411140023	KDM4A;MIDN;CEBPB;USP2;EIF2AK3;PIK3R3;TOB1;MYC;DDIT4;TAOK2;FOSB;SIK1;JUNB;MAP3K14;SOX4;ZCCHC2
NFYB ENCODE	63/3715	0.0010185029410584134	0.005991193770931844	0	0	1.625612497838243	11.199529587065218	ZNF331;MIDN;CETN3;ANKRD9;FAM102A;NUDCD2;HEY1;MYC;CHAC1;CIC;JUNB;SOX4;SH3GL1;MAP2K3;KLF10;TLE3;CISH;STARD7;TANGO2;SLC11A2;STARD9;USP2;TXLNA;RRAGC;DDIT3;DDIT4;PPARD;ZCCHC8;SLC20A1;ABHD2;PIK3R3;TRMT2B;ADRB2;TOB1;FOXO1;CORO1C;STRIP2;MNT;NFIL3;STC2;KIAA2018;STOM;PCNT;APBB3;SLC15A4;MYH10;SOCS7;SLC25A25;SLC19A2;KDM4A;SMAD3;FAM46C;SNAI3;EIF2AK3;KLF6;EIF5;NR4A3;FOSB;FAT4;MAP3K14;SLC25A33;ZCCHC2;CDS2
ZMIZ1 ENCODE	22/914	0.0011264123500895704	0.006257846389386502	0	0	2.1957652931720113	14.906430509687024	EGR1;CEBPB;DUSP1;SLC20A1;IRF2BP2;TOB1;PITPNC1;VEGFA;ANKRD9;SLC7A5;KLF6;RASD1;PTTG1;MYC;DDIT4;CHAC1;JUNB;SOCS7;CRK;SLC25A33;IER2;IER3
SUZ12 CHEA	34/1684	0.0012278012322757285	0.006462111748819624	0	0	1.8664969696969698	12.510252541523132	RRAD;PWWP2B;PRKAG2;ADM;THBD;STRIP2;SNN;RASD1;NFIL3;ZMIZ1;PODXL;STC2;ATOH8;CHST15;PLXNA2;PXDC1;LONRF3;IL6R;SOX4;NKX2-2;KLHL40;GEM;FOSL2;NR4A3;LATS2;PDE10A;GDNF;RTN4RL1;MYOD1;RHOJ;PMP22;KCNQ4;FAT4;VGLL2
SMAD4 CHEA	16/584	0.0014834516040267707	0.007417258020133853	0	0	2.480682258689753	16.15763549182256	TLE3;SLC20A1;USP2;KLF3;ETS2;FOXO1;PITPNC1;KLF6;EIF5;PDE10A;BHLHE40;PLXNA2;LPIN1;PPFIA4;MAP3K14;CPEB4
CHD1 ENCODE	17/655	0.001889772285914275	0.008998915647210833	0	0	2.3487569160539126	14.729756759875086	SLC20A1;EIF2AK3;PIK3R3;SLC3A2;FOS;PITPNC1;SLC7A5;FLCN;MNT;EIF5;ZMIZ1;DDIT3;DDIT4;AGO2;SLC16A6;JUNB;CCRN4L
KLF4 CHEA	22/987	0.002923664543797251	0.013289384289987506	0	0	2.0218105386645813	11.797097630616602	CDKN1A;MIDN;PPP1R10;PWWP2B;ADM;SLC3A2;FOS;KLF3;TBX3;CORO1C;MNT;GNPDA1;ZMIZ1;MYC;PIM1;PMP22;PRODH;JUNB;IER2;SLC25A25;NKX2-2;SH3GL1
PML ENCODE	30/1596	0.00672144010387378	0.029223652625538173	0	0	1.709112763879498	8.54975601020488	MIDN;SLC20A1;PIK3R3;SRA1;SLC3A2;SMG8;TOB1;MYC;MKNK2;SLC16A6;CD58;PCNT;JUNB;APBB3;SLC15A4;CCRN4L;IER3;KLF10;STARD7;DUSP1;KLHL21;IRF2BP2;FOS;VEGFA;KLF6;EIF5;TXLNA;DDIT3;DDIT4;TAOK2
TP63 CHEA	27/1399	0.00719378880099796	0.02997412000415817	0	0	1.7487007225250348	8.629028927495803	ZCCHC8;CDKN1A;ITPRIP;ABHD2;AGPAT2;FOXO1;PITPNC1;CORO1C;HCAR3;SNN;PTTG1;CHST15;ST3GAL5;STOM;CD58;IL6R;CCRN4L;IER3;EGR1;KDM4A;PPP1R27;MYO10;USP2;KLF3;KLF6;DOK7;PPARD
ZBTB7A ENCODE	38/2184	0.008173539007581746	0.032694156030326986	0	0	1.5918557544173308	7.651817074845799	CSRNP1;MIDN;CEBPB;PWWP2B;ADM;ETS2;PITPNC1;ZMIZ1;MYC;MKNK2;PIM1;ST3GAL5;JUNB;SAMD13;RELT;MYH10;SOCS7;IER2;IER3;KLF10;EGR1;DUSP1;FAM46C;SNAI3;SLC11A2;KLHL21;TET1;SYNJ2;PPRC1;KLF3;VEGFA;NR4A1;EIF5;AGO2;TAOK2;BHLHE40;SIK1;SIK2
RCOR1 ENCODE	16/702	0.008693406054839578	0.03343617713399838	0	0	2.0413512718324553	9.686600591678163	CSRNP1;MIDN;DUSP1;FOS;SYNJ2;VEGFA;SNN;RRAGC;ZMIZ1;DDIT4;SLC16A6;IL6R;MAP3K14;ZCCHC2;IER3;SH3GL1
NFYA ENCODE	38/2250	0.012896743197882024	0.04523590519360586	0	0	1.5385743809277779	6.693999360135708	ABHD2;CETN3;PIK3R3;TOB1;FOXO1;STRIP2;MNT;FAM102A;NUDCD2;MYC;KIAA2018;CHAC1;PCNT;SLC15A4;MYH10;SOX4;SLC25A25;SLC19A2;SH3GL1;MAP2K3;KLF10;TLE3;KDM4A;CISH;STARD7;TANGO2;SLC11A2;STARD9;EIF2AK3;KLF6;EIF5;TXLNA;RRAGC;DDIT3;DDIT4;FOSB;MAP3K14;CDS2
TP53 CHEA	9/319	0.013118750803639825	0.04523590519360586	0	0	2.5104516129032257	10.879576070552643	CDKN1A;NUDCD2;LATS2;GDNF;RRAD;DDIT4;IRF2BP2;PRKAG2;ADRB2
RAD21 ENCODE	24/1265	0.013433005201402125	0.04523590519360586	0	0	1.7059974674801428	7.352918221564908	BCAS4;VPS18;CSF3;CEBPB;DUSP1;AADAT;SLC11A2;TBC1D8;WNT9A;ETS2;PITPNC1;VEGFA;NR4A1;RASD1;RTN4RL1;MYC;DDIT4;AGO2;BHLHE40;PLXNA2;SIK2;IL6R;CDS2;PPARD
MYOD1 ENCODE	6/166	0.013570771558081758	0.04523590519360586	0	0	3.224671052631579	13.865559740858272	KLF10;SDC4;XIRP1;ANGPTL2;PPFIA4;KLHL40
TCF3 CHEA	20/1006	0.014760267692828984	0.047613766751061236	0	0	1.7800610414968436	7.504410395753476	CSRNP1;TLE3;DUSP1;KLHL21;SLC3A2;ACTN4;TBX3;RHOBTB2;FAM102A;LATS2;PODXL;MYC;DDIT4;BHLHE40;CHST15;PIM1;CIC;PDE7A;SLC15A4;NKX2-2
USF1 ENCODE	26/1423	0.01593371383921776	0.0497928557475555	0	0	1.6436113099498926	6.803429958047514	SLC20A1;FLCN;MNT;SNN;ST3GAL5;LONRF3;SH3GL1;VPS18;TLE3;SLC38A1;PPP1R27;DUSP1;USP2;KLHL21;PPRC1;KLF3;GEM;KLF6;LATS2;GNPDA1;RRAGC;DDIT3;MAFF;BHLHE40;SLC25A33;CPEB4
NFIC ENCODE	8/279	0.017271225850918687	0.05193180958487789	0	0	2.5464520131926984	10.335318928312038	KLF10;EGR1;DUSP1;BHLHE40;PIK3R3;ST3GAL5;FOS;CCRN4L
ZC3H11A ENCODE	5/129	0.017945253836146823	0.05193180958487789	0	0	3.45858571629807	13.90500041994397	GNPDA1;NFIL3;MYC;TANGO2;AGO2
FOS ENCODE	14/637	0.01817613335470726	0.05193180958487789	0	0	1.9553626149131766	7.836400965914553	KLF10;TLE3;KDM4A;ABHD2;SLC11A2;EIF2AK3;PIK3R3;TOB1;FOSL2;KLF6;EIF5;RRAGC;SLC25A25;SH3GL1
PPARD CHEA	8/285	0.01935235033444698	0.05375652870679717	0	0	2.4905274591866076	9.824984887982795	ZNF331;KLF10;MYC;TBC1D8;PMP22;PPRC1;SLC25A33;PPARD
PPARG CHEA	12/535	0.02410478098543792	0.06514805671739979	0	0	1.9888377861609219	7.409107055669845	MKL2;CDKN1A;KLF6;PPP1R10;SLC20A1;DDIT3;DDIT4;ACTN4;FOS;MAP3K14;TOB1;VEGFA
SRF ENCODE	8/299	0.024894273523833395	0.06551124611535104	0	0	2.3690052610771524	8.749014742083075	EGR1;NR4A3;FOSB;FOS;JUNB;MAP3K14;IER2;FOSL2
HNF4A ENCODE	23/1276	0.026150356319648353	0.06705219569140604	0	0	1.6105384990714229	5.8686290974510555	CSRNP1;MIDN;CEBPB;PPP1R27;STARD7;SLC20A1;AADAT;SLC11A2;IRF2BP2;ACTN4;SYNJ2;VEGFA;SLC7A5;LATS2;STC2;DOK7;PIM1;FAT4;JUNB;SLC28A1;CRK;SLC25A33;SLC19A2
EGR1 CHEA	8/315	0.03249005000595261	0.08122512501488154	0	0	2.2436943299414835	7.688739722878127	EGR1;SMAD3;TANGO2;LONRF3;ACTN4;RELT;FOSL2;HSPA1A
USF2 ENCODE	18/965	0.03494358985483188	0.08522826793861435	0	0	1.6560190073917636	5.554321262226925	VPS18;PPP1R27;DUSP1;SLC20A1;CETN3;USP2;PPRC1;FLCN;MNT;LATS2;GNPDA1;RRAGC;DDIT3;BHLHE40;ST3GAL5;SLC25A33;CPEB4;ATP6V1F
TAF7 ENCODE	13/640	0.03866245033883587	0.08983017895143011	0	0	1.795571817243644	5.840791190233586	EGR1;DUSP1;CETN3;IRF2BP2;SLC3A2;FOS;TOB1;CORO1C;KLF6;DDIT3;SLC16A6;PCNT;JUNB
SP1 ENCODE	14/707	0.03907375437989451	0.08983017895143011	0	0	1.751423324150597	5.6786473414854814	KDM4A;ABHD2;EIF2AK3;PIK3R3;TOB1;MNT;KLF6;ZMIZ1;KIAA2018;PIM1;PCNT;MYH10;SLC25A25;SH3GL1
SOX2 CHEA	15/775	0.039525278738629245	0.08983017895143011	0	0	1.712869502523432	5.533964214074997	TLE3;MYO10;DUSP1;SLC3A2;FOS;FOXO1;TBX3;SLC7A5;HEY1;PODXL;AGO2;SLC16A6;PLXNA2;TEK;NKX2-2
TCF7L2 ENCODE	12/583	0.04221606837606896	0.09381348528015325	0	0	1.8171060727978416	5.751057793513612	TLE3;KLF6;SMAD3;MYO10;ZMIZ1;DDIT3;ABHD2;SLC11A2;ATOH8;CHST15;PIM1;TBX3
E2F1 CHEA	16/859	0.04569147066330376	0.09932928405066034	0	0	1.6475018228911598	5.083933015574839	ZCCHC8;CDKN1A;PPP1R27;SDC4;SLC20A1;SLC3A2;TOB1;TBX3;MNT;RNF125;RASD1;MYC;STC2;TAOK2;SLC25A33;SOX4
HDAC2 ENCODE	5/175	0.055146841480154994	0.1161108981723416	0	0	2.5168250706396096	7.2931444620418935	TXLNA;DDIT3;DDIT4;SYNJ2;CD58
STAT3 CHEA	5/177	0.05735380658287949	0.1161108981723416	0	0	2.487305778409668	7.110003521218939	GNPDA1;MYC;PIM1;ADRB2;FOS
SALL4 CHEA	8/355	0.05800872554002224	0.1161108981723416	0	0	1.9809747264798143	5.640155646060116	FLCN;STRIP2;CEBPB;EIF5;LATS2;SDC4;HEY1;SLC20A1
FOXP2 ENCODE	5/178	0.058476105279377195	0.1161108981723416	0	0	2.472802079915188	7.020624039368445	MNT;SH3BP5L;JUNB;IER2;CORO1C
RELA ENCODE	10/484	0.05921655806789422	0.1161108981723416	0	0	1.8169831223628692	5.135801056183903	KLF10;SNN;KLF6;BHLHE40;MKNK2;IRF2BP2;SLC3A2;JUNB;CCRN4L;IER3
MAX ENCODE	32/2073	0.06311611072030886	0.12137713600059397	0	0	1.375757369955516	3.800913875641843	CEBPB;SLC20A1;CETN3;PIK3R3;SLC3A2;ETS2;FLCN;MNT;SLC16A6;JUNB;APBB3;CCRN4L;SH3GL1;KLF10;VPS18;TLE3;SLC38A1;SMAD3;STARD7;DUSP1;USP2;ALG2;KLHL21;IRF2BP2;PPRC1;FOSL2;SLC7A5;TXLNA;RRAGC;TAOK2;BHLHE40;SLC25A33
E2F6 ENCODE	47/3245	0.06688605265159149	0.12620009934262547	0	0	1.3021106105754598	3.5219029635862755	ZNF331;MIDN;SLC22A5;CETN3;PIK3R3;SLC3A2;TRMT2B;TOB1;ETS2;PITPNC1;MYC;STC2;PIM1;SLC16A6;STOM;LONRF3;CD58;APBB3;IL6R;FNIP2;IER2;SLC19A2;FN3K;KLF10;VPS18;TLE3;SLC38A1;PPP1R27;CISH;STARD7;DUSP1;SLC11A2;STARD9;KLHL21;IRF2BP2;FOS;SYNJ2;SLC7A5;RNF125;TXLNA;TAOK2;BHLHE40;SLC25A30;SIK2;PDE7A;MAP3K14;SLC25A33
SIN3A ENCODE	19/1131	0.07233313954046683	0.1339502584082719	0	0	1.4824577547264515	3.893635108217944	VPS18;CEBPB;DUSP1;USP2;SLC3A2;PPRC1;TOB1;MNT;NUDCD2;RRAGC;MYC;DDIT3;DDIT4;FOSB;LPIN1;JUNB;CCRN4L;IER3;CPEB4
MYC CHEA	11/573	0.0746963938446987	0.13581162517217946	0	0	1.6855560697700398	4.372877660309911	MAP2K3;FLCN;MNT;MIDN;EIF5;STC2;CETN3;SLC3A2;IER2;SLC19A2;ATP6V1F
NANOG CHEA	11/595	0.09135842154976123	0.1631400384817165	0	0	1.6202008722894528	3.8770836732994756	TLE3;FLCN;RNF125;PODXL;ABHD2;EIF2AK3;PIM1;ACTN4;TBX3;CCRN4L;NKX2-2
ETS1 ENCODE	4/156	0.11089778234435646	0.1945575128848359	0	0	2.2441647597254004	4.9352468113351025	JUNB;CRK;SH3GL1;IER3
BRCA1 ENCODE	44/3218	0.14785729365496741	0.2549263683706335	0	0	1.2105727456637814	2.3140191277121605	CSRNP1;MIDN;TBC1D19;ABHD2;CETN3;PIK3R3;TOB1;CORO1C;FLCN;MNT;MYC;MKNK2;PIM1;JUNB;SLC15A4;MYH10;IER2;CCRN4L;SH3GL1;ATP6V1F;MKL2;EGR1;TLE3;SLC38A1;SMAD3;STARD7;DUSP1;USP2;EIF2AK3;KLHL21;IRF2BP2;FOS;KLF6;EIF5;NR4A3;DDIT4;MAFF;BHLHE40;FOSB;SIK2;CENPO;PDE7A;SLC25A33;ZCCHC2
PBX3 ENCODE	19/1269	0.16146544888214612	0.27367025234262055	0	0	1.3090381395348838	2.386984050377926	MAP2K3;TLE3;KDM4A;STARD7;TANGO2;ABHD2;EIF2AK3;FOXO1;EIF5;RRAGC;HEY1;KIAA2018;JUNB;SLC15A4;MYH10;MAP3K14;SLC25A25;IER3;SH3GL1
ZKSCAN1 ENCODE	3/120	0.16616884404087393	0.27694807340145655	0	0	2.181041181041181	3.9144255676011417	MAP2K3;AGO2;LPIN1
REST CHEA	19/1280	0.17044096723391622	0.27941142169494465	0	0	1.2968482009479372	2.2945994711265865	TLE3;TBC1D19;ADM;ACTN4;KLF3;NR4A1;KLF6;RNF125;RRAGC;ZMIZ1;PODXL;STC2;MYOD1;FOSB;SIK1;SIK2;IL6R;SLC25A33;SOX4
AR CHEA	16/1095	0.21344843391893004	0.34427166761117745	0	0	1.2711055938645195	1.9630446384967553	MKL2;ABHD2;PRKAG2;PKD1L1;ADRB2;PITPNC1;TBX3;THBD;KLF6;PDZD2;PDE10A;PLXNA2;PDE7A;MYH10;IP6K3;NKX2-2
FOXA1 ENCODE	4/205	0.21955210687860466	0.3484954077438169	0	0	1.6928401470906338	2.566626142344437	SLC11A2;FOS;SYNJ2;PCNT
BHLHE40 ENCODE	6/348	0.2239580576512947	0.34993446508014797	0	0	1.4946137273007079	2.23638527001148	KLF10;SLC7A5;RRAGC;BHLHE40;SLC25A33;CCRN4L
CBX3 ENCODE	2/81	0.24484297367447558	0.3766814979607317	0	0	2.1482976865997383	3.022951734833236	TBC1D19;NOS3
ESR1 CHEA	3/154	0.26932316498178266	0.4080654014875495	0	0	1.6870215876838393	2.2131079053885316	NFIL3;SLC16A6;FOS
SPI1 CHEA	14/1056	0.3540482769131778	0.5284302640495191	0	0	1.1435002617344268	1.1873214784052069	CEBPB;PRKAG2;SRA1;SLC3A2;FOS;PPRC1;MNT;EIF5;DDIT3;BHLHE40;PLXNA2;STOM;JUNB;IER2
IRF3 ENCODE	9/663	0.3727683496950285	0.5481887495515125	0	0	1.1689296636085627	1.153497569518005	KLF6;EIF5;STARD7;KIAA2018;ABHD2;EIF2AK3;MYH10;SLC25A25;SH3GL1
CREB1 ENCODE	28/2238	0.3826081683448287	0.5545045918040995	0	0	1.0797522294952335	1.037365338452164	ZNF331;ZCCHC8;ABHD2;SRA1;TOB1;MNT;KIAA2018;APBB3;SOCS7;SH3GL1;VPS18;EGR1;TLE3;GABARAPL1;DUSP1;USP2;EIF2AK3;FOS;NR4A3;SH3BP5L;FOSB;SIK1;SIK2;PDE7A;CRK;SLC25A33;ZCCHC2;PPARD
BCL3 ENCODE	4/273	0.3966967438995816	0.5667096341422594	0	0	1.2605139809277517	1.1654499990325946	ZFP3;BHLHE40;SRA1;IER3
TRIM28 ENCODE	2/120	0.41077510053082206	0.5761641015142396	0	0	1.4354178842782	1.2771048059721533	DUSP1;NOS3
IRF8 CHEA	2/121	0.4148381530902525	0.5761641015142396	0	0	1.4232831063459868	1.2522995912326955	MNT;UBA7
EGR1 ENCODE	7/537	0.4398894995127122	0.6025883554968661	0	0	1.119208710830355	0.9191296958443218	KLF10;SH3BP5L;ZMIZ1;SLC11A2;IER2;IER3;GPR157
ZNF384 ENCODE	9/730	0.4843159676235209	0.6544810373290822	0	0	1.0565880721220526	0.766045116864789	ZCCHC8;CSRNP1;TLE3;MIDN;TXLNA;RASD1;MYC;SIK2;FOSL2
SP2 ENCODE	12/994	0.4977719348182946	0.6636959130910595	0	0	1.0339626795838608	0.7213060849972189	KDM4A;EIF5;STARD7;TANGO2;KIAA2018;ABHD2;CETN3;EIF2AK3;PCNT;MYH10;SLC25A25;SH3GL1
FOXA2 ENCODE	4/316	0.5072649658587717	0.6674539024457522	0	0	1.0843924191750278	0.7360007711794335	KLF6;DUSP1;JUNB;CRK
YY1 CHEA	4/332	0.5461468051834991	0.7092815651733755	0	0	1.0306468716861081	0.6234047610145774	SH3BP5L;PPP1R10;TAOK2;CPEB4
ATF2 ENCODE	33/2852	0.5563746054166825	0.713300776175234	0	0	0.9869965532394783	0.5786893649771223	ZCCHC8;CSRNP1;TBC1D19;SMG8;TOB1;MNT;NUDCD2;MYC;APBB3;SLC15A4;SOX4;SH3GL1;EGR1;TLE3;GABARAPL1;SLC38A1;DUSP1;ALG2;EIF2AK3;FOS;GEM;FOSL2;KLF6;EIF5;NR4A3;SH3BP5L;DDIT3;DDIT4;MAFF;FOSB;CENPO;PDE7A;CRK
POU5F1 CHEA	3/261	0.5916108043526379	0.7323370217442464	0	0	0.9819792610490284	0.5154470862342655	FAM102A;ZMIZ1;NKX2-2
VDR CHEA	1/76	0.5918547238328302	0.7323370217442464	0	0	1.1268097281831186	0.5910050239935049	RELT
E2F4 ENCODE	8/710	0.5931929876128397	0.7323370217442464	0	0	0.9612989435998286	0.5020244249191924	MYC;TAOK2;PIM1;SLC3A2;CENPO;PCNT;IER2;SH3GL1
MYC ENCODE	17/1515	0.607478704235455	0.7408276880920183	0	0	0.9553629109165523	0.4761893306262717	TLE3;SLC38A1;CEBPB;DUSP1;SLC20A1;USP2;IRF2BP2;SLC3A2;PPRC1;VEGFA;MNT;NUDCD2;TXLNA;BHLHE40;SLC16A6;APBB3;SLC19A2
KAT2A ENCODE	1/90	0.6540924809228053	0.7880632300274762	0	0	0.948883637941843	0.4028072999312734	EGR1
FOXM1 ENCODE	1/95	0.6739491921196801	0.7930889429384113	0	0	0.8981828143548535	0.3544234357092644	PTTG1
TAF1 ENCODE	37/3346	0.6741256014976496	0.7930889429384113	0	0	0.9340914564646795	0.36834853491441594	ZCCHC8;SLC20A1;CETN3;PIK3R3;SRA1;SLC3A2;SMG8;TOB1;CORO1C;FLCN;MYC;MKNK2;PCNT;JUNB;SLC15A4;IER2;CCRN4L;SLC19A2;KLF10;TLE3;SLC38A1;STARD7;DUSP1;ALG2;EIF2AK3;IRF2BP2;ACTN4;FOS;PPRC1;KLF6;EIF5;DDIT3;DDIT4;CENPO;CRK;ZCCHC2;CPEB4
SUZ12 ENCODE	1/105	0.7103214120918863	0.8259551303394027	0	0	0.8114064047540442	0.27753159529138527	LONRF3
SPI1 ENCODE	16/1540	0.7256681691739195	0.8341013438780683	0	0	0.8785186255387801	0.28170792244700366	ZCCHC8;PLEKHG1;SRA1;ACTN4;ADRB2;AGPAT2;CORO1C;MNT;SNN;EIF5;ZMIZ1;SLC16A6;CENPO;IL6R;MAP3K14;SLC25A25
STAT5A ENCODE	2/233	0.759642231124919	0.863229808096499	0	0	0.7290267204060308	0.2004150626331275	EGR1;DDIT4
IRF1 ENCODE	2/263	0.8157408254767269	0.9083021236007428	0	0	0.6442396617783063	0.13120494133696314	SLC3A2;CCRN4L
ERG CHEA	1/144	0.8174719112406685	0.9083021236007428	0	0	0.5889432455956061	0.11869487737532544	TBX3
ZBTB33 ENCODE	6/702	0.8339403328428631	0.9164179481789705	0	0	0.7210375075620085	0.13093566877545867	MKL2;EIF5;CETN3;MAFF;SLC15A4;SH3GL1
NRF1 ENCODE	18/1882	0.8462254390375504	0.9198102598234243	0	0	0.8003397711015737	0.1336323141802056	MKL2;KDM4A;PPP1R27;STARD7;FAM46C;SLC3A2;ACTN4;NUDCD2;DDIT3;TAOK2;MKNK2;FOSB;CENPO;PCNT;MAP3K14;CRK;CDS2;ATP6V1F
BCLAF1 ENCODE	7/851	0.874039244574163	0.9371864842125147	0	0	0.6913481011336827	0.09307619629080419	EGR1;KLF6;BHLHE40;SLC3A2;PPRC1;JUNB;SH3GL1
FLI1 ENCODE	5/650	0.8809552951597639	0.9371864842125147	0	0	0.6472698960766392	0.08204042215888867	PPP1R10;SRA1;CENPO;IER2;CPEB4
EZH2 ENCODE	2/338	0.9082319792410649	0.9560336623590157	0	0	0.49851190476190477	0.047984487357103214	KDM4A;TET1
SIX5 ENCODE	7/1094	0.9746306083207374	0.999937830177549	0	0	0.5299028567491662	0.013616777541747387	ZNF331;ZCCHC8;SH3BP5L;NOS3;PPRC1;CRK;CPEB4
REST ENCODE	1/383	0.9894451368875148	0.999937830177549	0	0	0.21778307080421544	0.0023108876195134763	ABHD2
YY1 ENCODE	20/2753	0.9948108425121879	0.999937830177549	0	0	0.5824621876613628	0.00303035734087379	ZCCHC8;TLE3;CEBPB;STARD7;SLC20A1;CETN3;SRA1;SLC3A2;PPRC1;SMG8;MNT;EIF5;SH3BP5L;TAOK2;CENPO;PCNT;APBB3;CRK;IER2;CPEB4
ELF1 ENCODE	14/2483	0.9996434310470219	0.999937830177549	0	0	0.4458153834824552	1.5899227204869366E-4	ZNF331;VPS18;TANGO2;EIF2AK3;TBC1D8;IRF2BP2;SRA1;TRMT2B;TOB1;DDIT3;KIAA2018;JUNB;IER2;CPEB4
GABPA ENCODE	9/2082	0.999937830177549	0.999937830177549	0	0	0.3413989387361312	2.1225371201800323E-5	TBC1D19;SH3BP5L;SRA1;JUNB;SMG8;SLC15A4;CRK;IER2;CPEB4

## Sheet: BP
Term	Overlap	P-value	Adjusted P-value	Old P-value	Old Adjusted P-value	Odds Ratio	Combined Score	Genes
positive regulation of transcription by RNA polymerase II (GO:0045944)	34/908	1.960453646588323E-9	3.53077701750557E-6	0	0	3.674645308924485	73.67696893471474	CSRNP1;CSF3;CEBPB;FOXO1;FLCN;HEY1;ZMIZ1;MYC;ATOH8;JUNB;PPARGC1A;IER2;SOX4;KLF10;EGR1;SMAD3;TET1;FOS;PPRC1;TBX3;FOSL2;VEGFA;BMP5;NR4A1;KLF6;NR4A3;GDNF;DDIT3;MYOD1;AGO2;MAFF;RARA;LPIN1;PPARD
positive regulation of transcription, DNA-templated (GO:0045893)	39/1183	4.058439654776849E-9	3.654624909126553E-6	0	0	3.2555944055944055	62.90611630966159	CSRNP1;CSF3;CEBPB;ETS2;FOXO1;FLCN;HEY1;NFIL3;ZMIZ1;MYC;ATOH8;JUNB;PPARGC1A;IER2;SOX4;MAP3K2;MAP2K3;KLF10;EGR1;SMAD3;EIF2AK3;TET1;FOS;PPRC1;TBX3;FOSL2;VEGFA;BMP5;NR4A1;KLF6;NR4A3;GDNF;DDIT3;MYOD1;AGO2;MAFF;RARA;LPIN1;PPARD
cellular response to starvation (GO:0009267)	13/158	4.562312482072989E-8	2.7389082600711513E-5	0	0	7.959837728194726	134.54395210446918	KLF10;GABARAPL1;CDKN1A;CEBPB;EIF2AK3;PRKAG2;FOXO1;FLCN;RRAGC;SIK1;SIK2;ATP6V1F;CPEB4
regulation of transcription by RNA polymerase II (GO:0006357)	50/2206	3.161069105602059E-6	0.001423271364797327	0	0	2.2195390013712997	28.10957422056495	CSRNP1;CDKN1A;CSF3;SRA1;ETS2;FLCN;HEY1;ZMIZ1;MYC;CIC;JUNB;IER2;SOX4;KLF10;ZFP3;USP2;TET1;FOS;PPRC1;DDIT3;MYOD1;RARA;VGLL2;CRK;PPARD;CEBPB;FOXO1;MNT;NFIL3;ATOH8;PPARGC1A;FNIP2;NKX2-2;EGR1;SMAD3;IRF2BP2;KLF3;TBX3;FOSL2;VEGFA;BMP5;NR4A1;KLF6;NR4A3;GDNF;AGO2;MAFF;BHLHE40;FOSB;LPIN1
positive regulation of nucleic acid-templated transcription (GO:1903508)	19/511	9.919061254649276E-6	0.003572845863924669	0	0	3.4619587823785216	39.88540809783045	MAP3K2;MAP2K3;EGR1;CEBPB;SMAD3;FOS;ETS2;FOXO1;KLF6;HEY1;NFIL3;ZMIZ1;MYC;DDIT3;ATOH8;RARA;PPARGC1A;SOX4;PPARD
positive regulation of nucleotide-binding oligomerization domain containing signaling pathway (GO:0070426)	3/5	1.554008287277043E-5	0.004664614875643258	0	0	128.33766233766235	1420.9658757382942	SLC15A4;HSPA1B;HSPA1A
regulation of transcription, DNA-templated (GO:0006355)	48/2244	2.4348289604260615E-5	0.00587606917246562	0	0	2.0647511604677127	21.933952653469035	ZNF331;CSRNP1;CDKN1A;CEBPB;PERM1;SRA1;ETS2;FOXO1;MNT;HEY1;NFIL3;ZMIZ1;MYC;ATOH8;CIC;JUNB;SAMD13;PPARGC1A;APBB3;SOX4;NKX2-2;MAP3K2;MAP2K3;KLF10;EGR1;KDM4A;PHC2;SMAD3;ZFP3;SNAI3;IRF2BP2;FOS;KLF3;TBX3;FOSL2;VEGFA;NR4A1;KLF6;NR4A3;DDIT3;MYOD1;MAFF;BHLHE40;RARA;FOSB;VGLL2;CRK;PPARD
regulation of gene expression (GO:0010468)	29/1079	2.610136223194057E-5	0.00587606917246562	0	0	2.5215516840882692	26.61125382534676	ZNF331;CEBPB;PERM1;PIK3R3;TOB1;FLCN;HEY1;NFIL3;MYC;STC2;ATOH8;PPARGC1A;APBB3;SOX4;EGR1;KDM4A;SMAD3;NOS3;SNAI3;EIF2AK3;VEGFA;SLC7A5;GDNF;DDIT3;MYOD1;AGO2;BHLHE40;HSPA1B;HSPA1A
regulation of nucleotide-binding oligomerization domain containing 2 signaling pathway (GO:0070432)	3/6	3.0811397498580154E-5	0.006165702988326984	0	0	85.55411255411255	888.7041143732001	SLC15A4;HSPA1B;HSPA1A
negative regulation of transcription, DNA-templated (GO:0045892)	26/948	5.0384905629480923E-5	0.009074321503869514	0	0	2.554772234273319	25.281563410225054	CEBPB;ETS2;FOXO1;FLCN;MNT;HEY1;NFIL3;MYC;ATOH8;CIC;SAMD13;FNIP2;KLF10;KDM4A;PHC2;SMAD3;USP2;IRF2BP2;TBX3;VEGFA;NR4A3;DDIT3;BHLHE40;RARA;FOSB;PPARD
negative regulation of transcription by RNA polymerase II (GO:0000122)	21/684	5.78103603376076E-5	0.00946513263345739	0	0	2.8407154844603064	27.720674795114213	KLF10;CEBPB;SMAD3;USP2;IRF2BP2;ETS2;TBX3;VEGFA;FLCN;MNT;NR4A3;HEY1;NFIL3;MYC;DDIT3;BHLHE40;RARA;FOSB;FNIP2;PPARD;HSPA1A
regulation of protein modification by small protein conjugation or removal (GO:1903320)	4/20	7.636399584129464E-5	0.011460963042514304	0	0	21.467391304347824	203.51085306733052	EGR1;ZMIZ1;HSPA1B;HSPA1A
positive regulation of protein kinase activity (GO:0045860)	9/154	8.575280852187302E-5	0.011880062165222563	0	0	5.4126896551724135	50.68465174851675	MAP2K3;EGR1;CDKN1A;DOK7;TAOK2;PRKAG2;ADRB2;IL6R;VEGFA
regulation of cell population proliferation (GO:0042127)	22/764	9.804215497759275E-5	0.012612422936760324	0	0	2.660631643187713	24.557930768418117	KLF10;CDKN1A;CSF3;NOS3;TBC1D8;TET1;WNT9A;TOB1;TBX3;VEGFA;BMP5;MNT;NR4A3;GDNF;MYC;RARA;JUNB;IL6R;SLC25A33;SOX4;HSPA1B;HSPA1A
negative regulation of cellular process (GO:0048523)	18/566	1.28020859601469E-4	0.014907350214149784	0	0	2.9224452554744524	26.194804238521073	KLF10;CDKN1A;SMAD3;DUSP1;NOS3;EIF2AK3;WNT9A;TOB1;BMP5;NR4A1;FLCN;MNT;PODXL;MYC;PLXNA2;SOX4;HSPA1B;HSPA1A
regulation of interleukin-4 production (GO:0032673)	4/23	1.3577305533852218E-4	0.014907350214149784	0	0	18.075057208237986	160.94981282830543	SLC7A5;CEBPB;DDIT3;RARA
cellular response to glucose starvation (GO:0042149)	5/43	1.4071346676321284E-4	0.014907350214149784	0	0	11.335325212594805	100.53056092132988	EIF2AK3;PRKAG2;SIK1;SIK2;CPEB4
regulation of pri-miRNA transcription by RNA polymerase II (GO:1902893)	5/45	1.7523704307647665E-4	0.01753343969892969	0	0	10.767467248908297	93.1318186294143	EGR1;SMAD3;ATOH8;FOS;PPARD
cellular response to amino acid starvation (GO:0034198)	6/74	2.2946830874710458E-4	0.02123504454578745	0	0	7.6230650154798765	63.879345722061295	FLCN;CDKN1A;CEBPB;RRAGC;EIF2AK3;ATP6V1F
response to amino acid starvation (GO:1990928)	6/75	2.4701355658274645E-4	0.02123504454578745	0	0	7.512204424103738	62.39687580261606	FLCN;CDKN1A;CEBPB;RRAGC;EIF2AK3;ATP6V1F
negative regulation of cellular macromolecule biosynthetic process (GO:2000113)	17/547	2.5800805879683047E-4	0.02123504454578745	0	0	2.8433353621424224	23.493114551124886	KLF10;KDM4A;PHC2;CDKN1A;EIF2AK3;TOB1;FOXO1;TBX3;HEY1;NFIL3;DDIT3;BHLHE40;ATOH8;RARA;CIC;SAMD13;PPARD
L-alpha-amino acid transmembrane transport (GO:1902475)	4/27	2.593953248236113E-4	0.02123504454578745	0	0	14.928544423440453	123.26733970297664	SLC7A5;SLC38A1;SLC25A18;SLC3A2
positive regulation of cell population proliferation (GO:0008284)	15/474	4.920000988625072E-4	0.03833212546096295	0	0	2.8810397827319663	21.944971182700627	CDKN1A;CSF3;TBC1D8;TET1;TBX3;VEGFA;BMP5;NR4A3;GDNF;MYC;RARA;PIM1;IL6R;SLC25A33;SOX4
positive regulation of endothelial cell migration (GO:0010595)	6/86	5.184288127215629E-4	0.03833212546096295	0	0	6.475657894736842	48.98646000904887	MAP2K3;NOS3;ATOH8;TEK;BCAR1;VEGFA
carboxylic acid transport (GO:0046942)	5/57	5.359719942041442E-4	0.03833212546096295	0	0	8.277628485052066	62.34236830880933	SLC7A5;SLC38A1;SLC16A6;SLC3A2;SLC15A4
negative regulation of cell population proliferation (GO:0008285)	13/379	5.533788239783657E-4	0.03833212546096295	0	0	3.11796849887496	23.38310422356916	KLF10;CDKN1A;NOS3;WNT9A;TOB1;TBX3;BMP5;FLCN;MNT;MYC;SOX4;HSPA1B;HSPA1A
cellular response to cytokine stimulus (GO:0071345)	15/482	5.846539169615514E-4	0.038998581646213115	0	0	2.830512451966795	21.07172300425813	EGR1;CDKN1A;CSF3;SMAD3;DUSP1;FOS;FOXO1;VEGFA;TXLNA;MYC;PIM1;CD58;JUNB;IL6R;CRK
positive regulation of pri-miRNA transcription by RNA polymerase II (GO:1902895)	4/34	6.428933644233077E-4	0.041351819618799183	0	0	11.441159420289855	84.0871637090538	EGR1;SMAD3;ATOH8;FOS
regulation of fatty acid oxidation (GO:0046320)	3/16	7.911273147898826E-4	0.04913173427367513	0	0	19.733266733266735	140.9360102110244	NR4A3;PRKAG2;PPARGC1A
regulation of cell growth (GO:0001558)	9/217	0.0010698225099503376	0.061836888345952495	0	0	3.7611538461538463	25.727279696401855	FLCN;CDKN1A;SMAD3;CISH;TAOK2;SLC25A33;HSPA1B;BCAR1;HSPA1A
cell migration involved in sprouting angiogenesis (GO:0002042)	3/18	0.0011330468158891906	0.061836888345952495	0	0	17.1004329004329	115.98958541176644	NR4A1;PIK3R3;VEGFA
positive regulation of fatty acid metabolic process (GO:0045923)	3/18	0.0011330468158891906	0.061836888345952495	0	0	17.1004329004329	115.98958541176644	NR4A3;PPARGC1A;PPARD
positive regulation of interleukin-4 production (GO:0032753)	3/18	0.0011330468158891906	0.061836888345952495	0	0	17.1004329004329	115.98958541176644	SLC7A5;CEBPB;RARA
negative regulation of nucleic acid-templated transcription (GO:1903507)	14/464	0.0011905615658131525	0.06306474647145552	0	0	2.7315555555555555	18.39246545818077	KLF10;KDM4A;PHC2;FOXO1;TBX3;HEY1;NFIL3;DDIT3;BHLHE40;ATOH8;RARA;CIC;SAMD13;PPARD
intrinsic apoptotic signaling pathway (GO:0097193)	6/102	0.0012720574343983047	0.06493012766830294	0	0	5.391995614035087	35.949079977124484	CDKN1A;CEBPB;DDIT3;CHAC1;PRODH;FNIP2
negative regulation of CREB transcription factor activity (GO:0032792)	2/5	0.0013317352973104383	0.06493012766830294	0	0	56.79022988505747	376.0235847008631	DDIT3;SIK1
heart trabecula morphogenesis (GO:0061384)	3/19	0.0013339337721972287	0.06493012766830294	0	0	16.030844155844157	106.11814434278892	HEY1;TEK;BMP5
phosphatidylinositol phosphate biosynthetic process (GO:0046854)	4/42	0.0014423293828675	0.0678391748694893	0	0	9.02883295194508	59.0620732435278	CISH;PIK3R3;SOCS7;IP6K3
positive regulation of protein phosphorylation (GO:0001934)	12/371	0.0014809882508811704	0.0678391748694893	0	0	2.9220808552284874	19.037490243588188	MAP2K3;FLCN;CDKN1A;CSF3;TAOK2;PIK3R3;PRKAG2;TEK;IL6R;FNIP2;VEGFA;BMP5
negative regulation of gene expression (GO:0010629)	11/322	0.0015067001636754982	0.0678391748694893	0	0	3.085735296238086	20.050593691017163	SLC7A5;FLCN;KDM4A;STC2;AGO2;ATOH8;EIF2AK3;TOB1;HSPA1B;VEGFA;HSPA1A
granulocyte differentiation (GO:0030851)	3/20	0.0015558589879857093	0.0683439521307869	0	0	15.087089381207027	97.54900843576918	CDKN1A;CSF3;RARA
apoptotic process (GO:0006915)	9/231	0.0016494048557750217	0.06944652652246971	0	0	3.5214414414414414	22.56307524509505	CSRNP1;RRAGC;MYC;DDIT4;TAOK2;RELT;FOXO1;IER3;PPARD
positive regulation of gene expression (GO:0010628)	14/482	0.0016995680385384299	0.06944652652246971	0	0	2.6240481740481743	16.73455537547233	EGR1;SMAD3;NOS3;EIF2AK3;PIK3R3;AGPAT2;VEGFA;HEY1;MYC;AGO2;PPARGC1A;SOX4;HSPA1B;HSPA1A
amino acid transmembrane transport (GO:0003333)	4/45	0.0018681708661390378	0.06944652652246971	0	0	8.366914103923648	52.56761005730997	SLC7A5;SLC38A1;SLC25A18;SLC3A2
positive regulation of macromolecule metabolic process (GO:0010604)	12/384	0.0019737650963900038	0.06944652652246971	0	0	2.818076140656786	17.550449374666204	EGR1;SMAD3;HEY1;NOS3;MYC;AGO2;EIF2AK3;PIK3R3;PPARGC1A;HSPA1B;VEGFA;HSPA1A
cellular heat acclimation (GO:0070370)	2/6	0.001982201412249974	0.06944652652246971	0	0	42.59051724137931	265.0640954964839	HSPA1B;HSPA1A
cellular response to cold (GO:0070417)	2/6	0.001982201412249974	0.06944652652246971	0	0	42.59051724137931	265.0640954964839	EIF2AK3;FOXO1
regulation of hormone biosynthetic process (GO:0046885)	2/6	0.001982201412249974	0.06944652652246971	0	0	42.59051724137931	265.0640954964839	EGR1;STC2
regulation of type B pancreatic cell proliferation (GO:0061469)	2/6	0.001982201412249974	0.06944652652246971	0	0	42.59051724137931	265.0640954964839	NR4A1;NR4A3
heat acclimation (GO:0010286)	2/6	0.001982201412249974	0.06944652652246971	0	0	42.59051724137931	265.0640954964839	HSPA1B;HSPA1A
leucine transport (GO:0015820)	2/6	0.001982201412249974	0.06944652652246971	0	0	42.59051724137931	265.0640954964839	SLC7A5;SLC3A2
positive regulation of cytokine production (GO:0001819)	11/335	0.0020554008234257735	0.06944652652246971	0	0	2.959945745446493	18.314026142033697	EGR1;SLC7A5;CEBPB;DDIT3;EIF2AK3;RARA;CD58;IL6R;AGPAT2;HSPA1B;HSPA1A
regulation of endoplasmic reticulum stress-induced intrinsic apoptotic signaling pathway (GO:1902235)	3/22	0.0020658662758670024	0.06944652652246971	0	0	13.497607655502392	83.44498612690387	DDIT3;EIF2AK3;HSPA1A
negative regulation of macromolecule metabolic process (GO:0010605)	8/194	0.0020822389962317405	0.06944652652246971	0	0	3.726329812541631	23.007521102755398	SLC7A5;FLCN;KDM4A;STC2;AGO2;ATOH8;TET1;VEGFA
positive regulation of neuron death (GO:1901216)	4/47	0.00219607310499113	0.07191141203798228	0	0	7.976946410515672	48.82756275808716	EGR1;DDIT3;DDIT4;FOS
blood vessel endothelial cell migration (GO:0043534)	3/23	0.00235538158416051	0.07246786730710567	0	0	12.822077922077922	77.58706709062062	NR4A1;PIK3R3;VEGFA
negative regulation of extrinsic apoptotic signaling pathway in absence of ligand (GO:2001240)	3/23	0.00235538158416051	0.07246786730710567	0	0	12.822077922077922	77.58706709062062	GDNF;HSPA1B;HSPA1A
negative regulation of signal transduction in absence of ligand (GO:1901099)	3/23	0.00235538158416051	0.07246786730710567	0	0	12.822077922077922	77.58706709062062	GDNF;HSPA1B;HSPA1A
positive regulation of blood vessel endothelial cell migration (GO:0043536)	4/48	0.0023740167524260044	0.07246786730710567	0	0	7.795256916996047	47.10807775827019	MAP2K3;NOS3;RHOJ;VEGFA
negative regulation of extrinsic apoptotic signaling pathway (GO:2001237)	5/80	0.0024768615611476886	0.07302869207794038	0	0	5.732459970887919	34.399133805577115	GDNF;NOS3;HSPA1B;BMP5;HSPA1A
regulation of cell cycle (GO:0051726)	10/296	0.0026474935418173136	0.07302869207794038	0	0	3.0407092907092905	18.044000468054175	NR4A1;CDKN1A;SMAD3;DUSP1;MYC;RARA;SRA1;SIK1;JUNB;TBX3
positive regulation of transcription from RNA polymerase II promoter in response to stress (GO:0036003)	3/24	0.0026688033782536974	0.07302869207794038	0	0	12.210884353741497	72.36322801729848	CEBPB;DDIT3;VEGFA
protein autophosphorylation (GO:0046777)	7/159	0.002723177590268797	0.07302869207794038	0	0	3.979190818455831	23.500925287788057	MKNK2;TAOK2;PIM1;EIF2AK3;SIK1;SIK2;TEK
heart trabecula formation (GO:0060347)	2/7	0.0027537048535987525	0.07302869207794038	0	0	34.070689655172416	200.8401758016507	HEY1;TEK
negative regulation of stress-activated protein kinase signaling cascade (GO:0070303)	2/7	0.0027537048535987525	0.07302869207794038	0	0	34.070689655172416	200.8401758016507	MYC;FOXO1
positive regulation of microtubule nucleation (GO:0090063)	2/7	0.0027537048535987525	0.07302869207794038	0	0	34.070689655172416	200.8401758016507	HSPA1B;HSPA1A
positive regulation of trophoblast cell migration (GO:1901165)	2/7	0.0027537048535987525	0.07302869207794038	0	0	34.070689655172416	200.8401758016507	AGO2;VEGFA
phosphorylation (GO:0016310)	12/400	0.0027573298508050785	0.07302869207794038	0	0	2.699637782112009	15.910295056394428	LATS2;MYOD1;TAOK2;MKNK2;EIF2AK3;RARA;PIM1;PRKAG2;SIK1;SIK2;FNIP2;IP6K3
positive regulation of cellular process (GO:0048522)	16/625	0.002921806411002583	0.07626338182921236	0	0	2.308732920564619	13.472733828887153	CSF3;TBC1D8;TET1;ACTN4;TBX3;VEGFA;BMP5;FLCN;FUT7;GDNF;MYC;RARA;PRODH;IL6R;SLC25A33;SOX4
negative regulation of protein ubiquitination (GO:0031397)	4/51	0.002966923516115266	0.07627017835324328	0	0	7.296577243293247	42.46775569792048	KLHL40;SOX4;HSPA1B;HSPA1A
energy derivation by oxidation of organic compounds (GO:0015980)	3/25	0.0030067643881622834	0.07627017835324328	0	0	11.655253837072019	67.68078549140293	NR4A3;MYC;PPARGC1A
sprouting angiogenesis (GO:0002040)	4/52	0.003185099873110286	0.0796717343259948	0	0	7.144202898550724	41.073963065856866	NR4A1;PIK3R3;TEK;VEGFA
positive regulation of epithelial cell proliferation (GO:0050679)	6/123	0.003279469553570728	0.08090855706823125	0	0	4.419478182636078	25.279740439101673	NR4A1;NR4A3;MYC;TEK;BMP5;VEGFA
regulation of biomineral tissue development (GO:0070167)	3/26	0.003369865306561098	0.0819806664261882	0	0	11.147939017504235	63.46390698613597	CEBPB;HEY1;NOS3
heart morphogenesis (GO:0003007)	4/53	0.003413964454172191	0.0819806664261882	0	0	6.998047914818101	39.7480798534662	HEY1;NOS3;TBX3;VEGFA
commissural neuron axon guidance (GO:0071679)	2/8	0.0036433487154574028	0.08521650696803613	0	0	28.39080459770115	159.410167211408	GDNF;VEGFA
ER overload response (GO:0006983)	2/8	0.0036433487154574028	0.08521650696803613	0	0	28.39080459770115	159.410167211408	DDIT3;EIF2AK3
entrainment of circadian clock by photoperiod (GO:0043153)	3/27	0.003758675605682559	0.08640109818497739	0	0	10.682900432900434	59.64998953475707	USP2;BHLHE40;SIK1
negative regulation of multicellular organismal process (GO:0051241)	8/214	0.0037981212074654053	0.08640109818497739	0	0	3.361113497723172	18.732321611904787	TLE3;FLCN;HEY1;NOS3;DDIT3;ADM;CORO1C;BMP5
negative regulation of protein modification by small protein conjugation or removal (GO:1903321)	4/55	0.0039047410618756584	0.08640109818497739	0	0	6.722932651321398	37.28245198986746	KLHL40;SOX4;HSPA1B;HSPA1A
regulation of endothelial cell migration (GO:0010594)	5/89	0.003929849092136955	0.08640109818497739	0	0	5.115928467456852	28.337916927460363	RHOJ;ATOH8;TEK;BCAR1;VEGFA
cellular response to insulin stimulus (GO:0032869)	6/129	0.004144140422562487	0.08640109818497739	0	0	4.202610183996577	23.055771158877516	PIK3R3;LPIN1;SLC25A33;FOXO1;BCAR1;ATP6V1F
cellular response to acid chemical (GO:0071229)	3/28	0.004173734337641884	0.08640109818497739	0	0	10.255064935064935	56.186927719013674	RRAGC;VEGFA;CPEB4
regulation of extrinsic apoptotic signaling pathway in absence of ligand (GO:2001239)	3/28	0.004173734337641884	0.08640109818497739	0	0	10.255064935064935	56.186927719013674	GDNF;HSPA1B;HSPA1A
L-amino acid transport (GO:0015807)	3/28	0.004173734337641884	0.08640109818497739	0	0	10.255064935064935	56.186927719013674	SLC7A5;SLC25A18;SLC3A2
neutral amino acid transport (GO:0015804)	3/28	0.004173734337641884	0.08640109818497739	0	0	10.255064935064935	56.186927719013674	SLC7A5;SLC38A1;SLC3A2
photoperiodism (GO:0009648)	3/28	0.004173734337641884	0.08640109818497739	0	0	10.255064935064935	56.186927719013674	USP2;BHLHE40;SIK1
regulation of protein phosphorylation (GO:0001932)	9/266	0.004228599244836301	0.08654212772670657	0	0	3.036420233463035	16.59672225483025	FLCN;CEBPB;EIF2AK3;PIK3R3;TEK;SMG8;FNIP2;VEGFA;CORO1C
cellular protein modification process (GO:0006464)	22/1025	0.004570162843265204	0.08984885229073489	0	0	1.941279933783555	10.460017044183232	FN3K;CISH;UBA7;DUSP1;EIF2AK3;KLHL21;PRKAG2;ANKRD9;FUT7;LATS2;ENAM;STC2;MYOD1;TAOK2;MKNK2;RARA;PIM1;ST3GAL5;SIK1;SIK2;FNIP2;IP6K3
intrinsic apoptotic signaling pathway in response to endoplasmic reticulum stress (GO:0070059)	3/29	0.004615550919393243	0.08984885229073489	0	0	9.86013986013986	53.03102727058106	CEBPB;DDIT3;CHAC1
endothelial cell chemotaxis (GO:0035767)	2/9	0.004648286782829382	0.08984885229073489	0	0	24.33374384236453	130.70278126873157	NR4A1;VEGFA
negative regulation of biomineralization (GO:0110150)	2/9	0.004648286782829382	0.08984885229073489	0	0	24.33374384236453	130.70278126873157	HEY1;NOS3
positive regulation of tumor necrosis factor-mediated signaling pathway (GO:1903265)	2/9	0.004648286782829382	0.08984885229073489	0	0	24.33374384236453	130.70278126873157	HSPA1B;HSPA1A
fat cell differentiation (GO:0045444)	4/58	0.004727127867815311	0.08984885229073489	0	0	6.348470209339775	33.992486810604426	NR4A1;NR4A3;PPARGC1A;FOXO1
regulation of epithelial cell proliferation (GO:0050678)	5/93	0.004739389765474633	0.08984885229073489	0	0	4.882393807066296	26.129824126867828	NR4A1;NR4A3;MYC;BMP5;VEGFA
regulation of cell adhesion (GO:0030155)	6/133	0.004807411501475502	0.09018904285580603	0	0	4.06941566514712	21.72089876697866	FLCN;FUT7;PODXL;DUSP1;PLXNA2;VEGFA
regulation of nucleic acid-templated transcription (GO:1903506)	12/430	0.004901405303464573	0.09100444279937832	0	0	2.502004396741239	13.306243145428525	ZNF331;CEBPB;NFIL3;ZMIZ1;DDIT3;SNAI3;PERM1;BHLHE40;ACTN4;PPARGC1A;APBB3;SOX4
regulation of intracellular signal transduction (GO:1902531)	12/437	0.005556047717481038	0.09984679507492958	0	0	2.459904610492846	12.773960588397252	FLCN;RRAGC;DDIT4;RHOJ;TAOK2;USP2;PRKAG2;TEK;SLC15A4;CRK;IER3;VEGFA
positive regulation of interleukin-8 production (GO:0032757)	4/61	0.005658564455999617	0.09984679507492958	0	0	6.013424866514112	31.116978405254855	DDIT3;CD58;HSPA1B;HSPA1A
positive regulation of cold-induced thermogenesis (GO:0120162)	5/97	0.0056609004071553545	0.09984679507492958	0	0	4.669166508448832	24.159072090933428	CEBPB;ADRB2;LPIN1;PPARGC1A;VEGFA
regulation of microtubule nucleation (GO:0010968)	2/10	0.005765722758352402	0.09984679507492958	0	0	21.290948275862068	109.77239834986464	HSPA1B;HSPA1A
retinoic acid receptor signaling pathway (GO:0048384)	2/10	0.005765722758352402	0.09984679507492958	0	0	21.290948275862068	109.77239834986464	RARA;ACTN4
negative regulation of inclusion body assembly (GO:0090084)	2/10	0.005765722758352402	0.09984679507492958	0	0	21.290948275862068	109.77239834986464	HSPA1B;HSPA1A
neuron projection regeneration (GO:0031102)	2/10	0.005765722758352402	0.09984679507492958	0	0	21.290948275862068	109.77239834986464	RTN4RL1;OMG
protein phosphorylation (GO:0006468)	13/496	0.0058226548888320965	0.09987239480749148	0	0	2.348435026184387	12.085044190125544	EIF2AK3;PRKAG2;LATS2;MYOD1;TAOK2;MKNK2;RARA;PIM1;SIK1;SIK2;TEK;FNIP2;IP6K3
cytokine-mediated signaling pathway (GO:0019221)	15/621	0.006606608503084043	0.11047570175729497	0	0	2.16555902165559	10.870423796670368	EGR1;CDKN1A;CSF3;CISH;ACTN4;FOS;FOXO1;VEGFA;TXLNA;MYC;PIM1;JUNB;IL6R;MAP3K14;CRK
nitrogen compound transport (GO:0071705)	6/143	0.006803931876482608	0.11047570175729497	0	0	3.7704571648098346	18.815541274038598	SLC7A5;SLC38A1;SLC22A5;SLC3A2;SLC15A4;SLC19A2
regulation of inclusion body assembly (GO:0090083)	2/11	0.0069929094949092874	0.11047570175729497	0	0	18.924329501915707	93.91877089900699	HSPA1B;HSPA1A
columnar/cuboidal epithelial cell differentiation (GO:0002065)	2/11	0.0069929094949092874	0.11047570175729497	0	0	18.924329501915707	93.91877089900699	ENAM;SOX4
desensitization of G protein-coupled receptor signaling pathway (GO:0002029)	2/11	0.0069929094949092874	0.11047570175729497	0	0	18.924329501915707	93.91877089900699	ADM;ADRB2
skeletal muscle cell differentiation (GO:0035914)	2/11	0.0069929094949092874	0.11047570175729497	0	0	18.924329501915707	93.91877089900699	MYOD1;KLHL40
myotube cell development (GO:0014904)	2/11	0.0069929094949092874	0.11047570175729497	0	0	18.924329501915707	93.91877089900699	MYOD1;KLHL40
PERK-mediated unfolded protein response (GO:0036499)	2/11	0.0069929094949092874	0.11047570175729497	0	0	18.924329501915707	93.91877089900699	DDIT3;EIF2AK3
positive regulation of transcription from RNA polymerase II promoter in response to endoplasmic reticulum stress (GO:1990440)	2/11	0.0069929094949092874	0.11047570175729497	0	0	18.924329501915707	93.91877089900699	CEBPB;DDIT3
cellular response to vascular endothelial growth factor stimulus (GO:0035924)	3/34	0.007241852229753922	0.11243599884298977	0	0	8.26770004189359	40.74221939970715	MAP2K3;NR4A1;VEGFA
regulation of myoblast differentiation (GO:0045661)	3/34	0.007241852229753922	0.11243599884298977	0	0	8.26770004189359	40.74221939970715	MYOD1;SRA1;TBX3
negative regulation of cell differentiation (GO:0045596)	7/191	0.007361838904095429	0.11304652060337803	0	0	3.2817946753495497	16.118355776641575	SMAD3;HEY1;SRA1;WNT9A;FOXO1;TBX3;BMP5
cellular response to nutrient levels (GO:0031669)	4/66	0.007469481372460847	0.11304652060337803	0	0	5.527068723702665	27.065667043960676	KLF10;FLCN;RRAGC;FOXO1
positive regulation of cell death (GO:0010942)	4/66	0.007469481372460847	0.11304652060337803	0	0	5.527068723702665	27.065667043960676	EGR1;DDIT4;FOS;PRODH
anion transmembrane transport (GO:0098656)	4/67	0.007872324682937021	0.11815047294974645	0	0	5.439061421670117	26.348999348241858	SLC7A5;SLC25A18;SLC25A30;SLC3A2
cellular response to peptide hormone stimulus (GO:0071375)	5/106	0.008183492175624245	0.11902534909517076	0	0	4.251156556703705	20.429512279205074	NR4A1;NR4A3;LPIN1;SLC25A33;FOXO1
transmembrane receptor protein tyrosine kinase signaling pathway (GO:0007169)	11/404	0.008273424223541824	0.11902534909517076	0	0	2.4316000867193828	11.658809475562652	NR4A3;DDIT4;EIF2AK3;PIK3R3;ADRB2;TEK;CRK;FOXO1;BCAR1;VEGFA;ATP6V1F
regulation of translational initiation (GO:0006446)	4/68	0.008289185194008885	0.11902534909517076	0	0	5.353804347826087	25.6597327652397	CEBPB;EIF5;AGO2;EIF2AK3
phosphate ion transmembrane transport (GO:0035435)	2/12	0.008327148243193512	0.11902534909517076	0	0	17.03103448275862	81.54858226858137	SLC20A1;SLC25A30
positive regulation of branching involved in ureteric bud morphogenesis (GO:0090190)	2/12	0.008327148243193512	0.11902534909517076	0	0	17.03103448275862	81.54858226858137	GDNF;VEGFA
positive regulation of fatty acid oxidation (GO:0046321)	2/12	0.008327148243193512	0.11902534909517076	0	0	17.03103448275862	81.54858226858137	NR4A3;PPARGC1A
negative regulation of fat cell differentiation (GO:0045599)	3/36	0.00849440238069662	0.11951889599714541	0	0	7.765840220385675	37.030227719208675	FLCN;SMAD3;FOXO1
positive regulation of cytokine-mediated signaling pathway (GO:0001961)	3/36	0.00849440238069662	0.11951889599714541	0	0	7.765840220385675	37.030227719208675	AGPAT2;HSPA1B;HSPA1A
positive regulation of DNA-binding transcription factor activity (GO:0051091)	8/246	0.008598705873504977	0.12004859905567801	0	0	2.9044396519669813	13.813931966067523	CSF3;SMAD3;DDIT3;PPRC1;PPARGC1A;HSPA1B;VEGFA;HSPA1A
negative regulation of stress-activated MAPK cascade (GO:0032873)	3/37	0.009165311124643763	0.12505645731348147	0	0	7.537051184110008	35.36632724658391	DUSP1;MYC;FOXO1
positive regulation of myeloid cell differentiation (GO:0045639)	3/37	0.009165311124643763	0.12505645731348147	0	0	7.537051184110008	35.36632724658391	CSF3;HSPA1B;HSPA1A
regulation of plasma membrane bounded cell projection assembly (GO:0120032)	4/70	0.009165714805874267	0.12505645731348147	0	0	5.191040843214756	24.35784519953962	TBC1D19;MYO10;PODXL;TBC1D8
myeloid leukocyte differentiation (GO:0002573)	4/71	0.009625751507351146	0.12653369794842634	0	0	5.113303049967554	23.74266817732238	CDKN1A;CSF3;RARA;VEGFA
negative regulation of cell morphogenesis involved in differentiation (GO:0010771)	2/13	0.009765787903848562	0.12653369794842634	0	0	15.481974921630094	71.664049741472	ACTN4;CORO1C
negative regulation of mononuclear cell migration (GO:0071676)	2/13	0.009765787903848562	0.12653369794842634	0	0	15.481974921630094	71.664049741472	DUSP1;BMP5
negative regulation of myoblast differentiation (GO:0045662)	2/13	0.009765787903848562	0.12653369794842634	0	0	15.481974921630094	71.664049741472	SRA1;TBX3
negative regulation of substrate adhesion-dependent cell spreading (GO:1900025)	2/13	0.009765787903848562	0.12653369794842634	0	0	15.481974921630094	71.664049741472	ACTN4;CORO1C
positive regulation of nuclear-transcribed mRNA poly(A) tail shortening (GO:0060213)	2/13	0.009765787903848562	0.12653369794842634	0	0	15.481974921630094	71.664049741472	AGO2;TOB1
positive regulation of purine nucleotide biosynthetic process (GO:1900373)	2/13	0.009765787903848562	0.12653369794842634	0	0	15.481974921630094	71.664049741472	NOS3;PPARGC1A
insulin receptor signaling pathway (GO:0008286)	4/73	0.010590254566674775	0.13467582703626385	0	0	4.964587271581601	22.578054653433846	PIK3R3;FOXO1;BCAR1;ATP6V1F
endothelial cell migration (GO:0043542)	3/39	0.010597774001021245	0.13467582703626385	0	0	7.117604617604617	32.36454038436694	NR4A1;NOS3;VEGFA
positive regulation of metabolic process (GO:0009893)	5/113	0.010618527173320081	0.13467582703626385	0	0	3.9742034611030244	18.063370561481	CEBPB;ADRB2;LPIN1;PPARGC1A;VEGFA
C4-dicarboxylate transport (GO:0015740)	2/14	0.0113062242892312	0.13758452665476617	0	0	14.191091954022989	63.6101772944778	SLC25A18;SLC25A30
regulation of trophoblast cell migration (GO:1901163)	2/14	0.0113062242892312	0.13758452665476617	0	0	14.191091954022989	63.6101772944778	AGO2;VEGFA
respiratory electron transport chain (GO:0022904)	2/14	0.0113062242892312	0.13758452665476617	0	0	14.191091954022989	63.6101772944778	SLC25A18;PPARGC1A
vasodilation (GO:0042311)	2/14	0.0113062242892312	0.13758452665476617	0	0	14.191091954022989	63.6101772944778	NOS3;ADRB2
negative regulation of cell activation (GO:0050866)	2/14	0.0113062242892312	0.13758452665476617	0	0	14.191091954022989	63.6101772944778	THBD;NOS3
ovarian follicle development (GO:0001541)	2/14	0.0113062242892312	0.13758452665476617	0	0	14.191091954022989	63.6101772944778	CEBPB;VEGFA
regulation of cell development (GO:0060284)	3/41	0.012152673844667899	0.14494679201488003	0	0	6.74231032125769	29.73497786342081	HEY1;BHLHE40;FOXO1
carboxylic acid transmembrane transport (GO:1905039)	3/41	0.012152673844667899	0.14494679201488003	0	0	6.74231032125769	29.73497786342081	SLC7A5;SLC38A1;SLC25A30
import into cell (GO:0098657)	3/41	0.012152673844667899	0.14494679201488003	0	0	6.74231032125769	29.73497786342081	SLC7A5;SLC38A1;SLC11A2
acute-phase response (GO:0006953)	2/15	0.012945899403780606	0.1466387724918797	0	0	13.098806366047745	56.94019938194516	CEBPB;IL6R
regulation of branching involved in ureteric bud morphogenesis (GO:0090189)	2/15	0.012945899403780606	0.1466387724918797	0	0	13.098806366047745	56.94019938194516	GDNF;VEGFA
cellular response to estrogen stimulus (GO:0071391)	2/15	0.012945899403780606	0.1466387724918797	0	0	13.098806366047745	56.94019938194516	RARA;SRA1
regulation of nuclear-transcribed mRNA catabolic process, deadenylation-dependent decay (GO:1900151)	2/15	0.012945899403780606	0.1466387724918797	0	0	13.098806366047745	56.94019938194516	AGO2;TOB1
regulation of nuclear-transcribed mRNA poly(A) tail shortening (GO:0060211)	2/15	0.012945899403780606	0.1466387724918797	0	0	13.098806366047745	56.94019938194516	AGO2;TOB1
integrated stress response signaling (GO:0140467)	2/15	0.012945899403780606	0.1466387724918797	0	0	13.098806366047745	56.94019938194516	DDIT3;EIF2AK3
neurotrophin TRK receptor signaling pathway (GO:0048011)	2/15	0.012945899403780606	0.1466387724918797	0	0	13.098806366047745	56.94019938194516	DDIT4;BCAR1
positive regulation of nuclear-transcribed mRNA catabolic process, deadenylation-dependent decay (GO:1900153)	2/15	0.012945899403780606	0.1466387724918797	0	0	13.098806366047745	56.94019938194516	AGO2;TOB1
cellular glucose homeostasis (GO:0001678)	3/43	0.013831604729893907	0.15411105798488223	0	0	6.404545454545454	27.41657246580257	PPARGC1A;FOXO1;SOX4
regulation of fat cell differentiation (GO:0045598)	4/80	0.014449709078274229	0.15411105798488223	0	0	4.505720823798627	19.09110408308785	CEBPB;SMAD3;FOXO1;PPARD
negative regulation of cell cycle (GO:0045786)	4/80	0.014449709078274229	0.15411105798488223	0	0	4.505720823798627	19.09110408308785	NR4A1;LATS2;SMAD3;DUSP1
regulation of ATP biosynthetic process (GO:2001169)	2/16	0.014682300719060109	0.15411105798488223	0	0	12.16256157635468	51.33954122914682	FLCN;PPARGC1A
regulation of mitotic sister chromatid separation (GO:0010965)	2/16	0.014682300719060109	0.15411105798488223	0	0	12.16256157635468	51.33954122914682	PTTG1;PTTG2
glutamine family amino acid catabolic process (GO:0009065)	2/16	0.014682300719060109	0.15411105798488223	0	0	12.16256157635468	51.33954122914682	NOS3;PRODH
sympathetic nervous system development (GO:0048485)	2/16	0.014682300719060109	0.15411105798488223	0	0	12.16256157635468	51.33954122914682	GDNF;SOX4
negative regulation of platelet activation (GO:0010544)	2/16	0.014682300719060109	0.15411105798488223	0	0	12.16256157635468	51.33954122914682	THBD;NOS3
negative regulation of transcription regulatory region DNA binding (GO:2000678)	2/16	0.014682300719060109	0.15411105798488223	0	0	12.16256157635468	51.33954122914682	HEY1;DDIT3
platelet-derived growth factor receptor signaling pathway (GO:0048008)	2/16	0.014682300719060109	0.15411105798488223	0	0	12.16256157635468	51.33954122914682	NR4A3;BCAR1
positive regulation of small molecule metabolic process (GO:0062013)	2/16	0.014682300719060109	0.15411105798488223	0	0	12.16256157635468	51.33954122914682	ADM;PPARD
branching morphogenesis of an epithelial tube (GO:0048754)	3/44	0.014717991101276926	0.15411105798488223	0	0	6.248020272410517	26.358427210439352	GDNF;MYC;VEGFA
cation transmembrane transport (GO:0098655)	3/44	0.014717991101276926	0.15411105798488223	0	0	6.248020272410517	26.358427210439352	SLC7A5;SLC22A5;SLC3A2
regulation of interleukin-8 production (GO:0032677)	4/81	0.015064495174135875	0.15682749022322953	0	0	4.446979107848673	18.656921149715263	DDIT3;CD58;HSPA1B;HSPA1A
cellular response to oxidative stress (GO:0034599)	5/125	0.015869263310658143	0.16162957508675338	0	0	3.5745997088791848	14.810893362938623	FOS;PPARGC1A;FOXO1;HSPA1B;HSPA1A
regulation of phosphorylation (GO:0042325)	5/125	0.015869263310658143	0.16162957508675338	0	0	3.5745997088791848	14.810893362938623	FLCN;CDKN1A;PRKAG2;FNIP2;CORO1C
regulation of Notch signaling pathway (GO:0008593)	4/83	0.01634301570790916	0.16162957508675338	0	0	4.3339570720968625	17.829702835489	HEY1;ZMIZ1;NOS3;CHAC1
negative regulation of cell growth (GO:0030308)	5/126	0.016372413843049372	0.16162957508675338	0	0	3.5448771157385686	14.577092816651609	FLCN;CDKN1A;SMAD3;HSPA1B;HSPA1A
negative regulation of growth (GO:0045926)	5/126	0.016372413843049372	0.16162957508675338	0	0	3.5448771157385686	14.577092816651609	FLCN;CDKN1A;SMAD3;HSPA1B;HSPA1A
phosphatidylinositol biosynthetic process (GO:0006661)	5/126	0.016372413843049372	0.16162957508675338	0	0	3.5448771157385686	14.577092816651609	CISH;PIK3R3;SYNJ2;SOCS7;IP6K3
pulmonary valve morphogenesis (GO:0003184)	2/17	0.01651296047527075	0.16162957508675338	0	0	11.351149425287357	46.58068714947592	HEY1;NOS3
cellular modified amino acid catabolic process (GO:0042219)	2/17	0.01651296047527075	0.16162957508675338	0	0	11.351149425287357	46.58068714947592	CHAC1;PRODH
regulation of steroid biosynthetic process (GO:0050810)	2/17	0.01651296047527075	0.16162957508675338	0	0	11.351149425287357	46.58068714947592	EGR1;BMP5
mesenchyme morphogenesis (GO:0072132)	2/17	0.01651296047527075	0.16162957508675338	0	0	11.351149425287357	46.58068714947592	HEY1;NOS3
phosphate ion transport (GO:0006817)	2/17	0.01651296047527075	0.16162957508675338	0	0	11.351149425287357	46.58068714947592	SLC20A1;SLC25A30
neuron differentiation (GO:0030182)	6/174	0.016752877074533365	0.16309152222288967	0	0	3.069862155388471	12.553235106184147	DDIT4;ATOH8;WNT9A;IER2;SOX4;VEGFA
regulation of protein localization to nucleus (GO:1900180)	3/47	0.01756633839276618	0.1691816868736465	0	0	5.821133412042503	23.527687045348074	FLCN;LATS2;EIF2AK3
negative regulation of cold-induced thermogenesis (GO:0120163)	3/47	0.01756633839276618	0.1691816868736465	0	0	5.821133412042503	23.527687045348074	FLCN;TLE3;DDIT3
glycerophospholipid biosynthetic process (GO:0046474)	6/177	0.018068473085373685	0.16939925726615462	0	0	3.0155432440751	12.103144191134534	STARD7;PIK3R3;SYNJ2;LPIN1;AGPAT2;CDS2
positive regulation of developmental process (GO:0051094)	6/177	0.018068473085373685	0.16939925726615462	0	0	3.0155432440751	12.103144191134534	CEBPB;GDNF;AGO2;CORO1C;BMP5;VEGFA
regulation of neuron death (GO:1901214)	4/86	0.018384998176707752	0.16939925726615462	0	0	4.1747613997879105	16.683266100699793	EGR1;DDIT4;FOS;PPARGC1A
pulmonary valve development (GO:0003177)	2/18	0.01843545498287968	0.16939925726615462	0	0	10.641163793103448	42.49527017916318	HEY1;NOS3
regulation of brown fat cell differentiation (GO:0090335)	2/18	0.01843545498287968	0.16939925726615462	0	0	10.641163793103448	42.49527017916318	FLCN;PIM1
carbohydrate derivative transport (GO:1901264)	2/18	0.01843545498287968	0.16939925726615462	0	0	10.641163793103448	42.49527017916318	SLC15A4;SLC28A1
regulation of fatty acid metabolic process (GO:0019217)	2/18	0.01843545498287968	0.16939925726615462	0	0	10.641163793103448	42.49527017916318	PRKAG2;PPARD
regulation of protein sumoylation (GO:0033233)	2/18	0.01843545498287968	0.16939925726615462	0	0	10.641163793103448	42.49527017916318	EGR1;ZMIZ1
positive regulation of cell migration involved in sprouting angiogenesis (GO:0090050)	2/18	0.01843545498287968	0.16939925726615462	0	0	10.641163793103448	42.49527017916318	RHOJ;VEGFA
protein stabilization (GO:0050821)	6/179	0.01898388351732895	0.173553168602586	0	0	2.980377243687253	11.814706845372347	CDKN1A;USP2;PPARGC1A;SOX4;HSPA1B;HSPA1A
regulation of stress-activated MAPK cascade (GO:0032872)	3/49	0.019623785621754885	0.17619987796679112	0	0	5.567476002258611	21.88581996513418	MYC;TAOK2;FOXO1
response to unfolded protein (GO:0006986)	3/49	0.019623785621754885	0.17619987796679112	0	0	5.567476002258611	21.88581996513418	DDIT3;HSPA1B;HSPA1A
atrioventricular valve morphogenesis (GO:0003181)	2/19	0.02044740393951102	0.17619987796679112	0	0	10.014705882352942	38.95619791497384	HEY1;SOX4
branching involved in ureteric bud morphogenesis (GO:0001658)	2/19	0.02044740393951102	0.17619987796679112	0	0	10.014705882352942	38.95619791497384	GDNF;MYC
regulation of epithelial cell differentiation (GO:0030856)	2/19	0.02044740393951102	0.17619987796679112	0	0	10.014705882352942	38.95619791497384	CEBPB;MAFF
regulation of glucose transmembrane transport (GO:0010827)	2/19	0.02044740393951102	0.17619987796679112	0	0	10.014705882352942	38.95619791497384	NR4A3;PRKAG2
regulation of mitotic spindle assembly (GO:1901673)	2/19	0.02044740393951102	0.17619987796679112	0	0	10.014705882352942	38.95619791497384	HSPA1B;HSPA1A
endocardial cushion morphogenesis (GO:0003203)	2/19	0.02044740393951102	0.17619987796679112	0	0	10.014705882352942	38.95619791497384	HEY1;NOS3
ureteric bud morphogenesis (GO:0060675)	2/19	0.02044740393951102	0.17619987796679112	0	0	10.014705882352942	38.95619791497384	GDNF;MYC
negative regulation of protein localization to nucleus (GO:1900181)	2/19	0.02044740393951102	0.17619987796679112	0	0	10.014705882352942	38.95619791497384	FLCN;LATS2
positive regulation of actin cytoskeleton reorganization (GO:2000251)	2/19	0.02044740393951102	0.17619987796679112	0	0	10.014705882352942	38.95619791497384	CSF3;TEK
positive regulation of focal adhesion assembly (GO:0051894)	2/19	0.02044740393951102	0.17619987796679112	0	0	10.014705882352942	38.95619791497384	TEK;VEGFA
amino acid transport (GO:0006865)	3/50	0.020700251677502998	0.17687393388648093	0	0	5.448742746615087	21.128096203890067	SLC7A5;SLC38A1;SLC3A2
positive regulation of multicellular organismal process (GO:0051240)	9/345	0.02072204333706134	0.17687393388648093	0	0	2.3130952380952383	8.96684611471507	CEBPB;SMAD3;GDNF;AGO2;ADRB2;LPIN1;PPARGC1A;AGPAT2;VEGFA
negative regulation of protein kinase activity (GO:0006469)	4/90	0.021344122096285546	0.1804730699315036	0	0	3.979777553083923	15.310120229081123	CDKN1A;SH3BP5L;PRKAG2;CORO1C
negative regulation of translation (GO:0017148)	4/90	0.021344122096285546	0.1804730699315036	0	0	3.979777553083923	15.310120229081123	AGO2;EIF2AK3;TOB1;CPEB4
regulation of protein modification process (GO:0031399)	3/51	0.02180858695325382	0.18183919029078766	0	0	5.33495670995671	20.408618094153763	FLCN;FNIP2;CORO1C
regulation of substrate adhesion-dependent cell spreading (GO:1900024)	3/51	0.02180858695325382	0.18183919029078766	0	0	5.33495670995671	20.408618094153763	ACTN4;CRK;CORO1C
positive regulation of fat cell differentiation (GO:0045600)	3/51	0.02180858695325382	0.18183919029078766	0	0	5.33495670995671	20.408618094153763	CEBPB;PIM1;PPARD
cardiac epithelial to mesenchymal transition (GO:0060317)	2/20	0.022546469745312568	0.1845736000513997	0	0	9.457854406130268	35.86585584488064	HEY1;TBX3
energy reserve metabolic process (GO:0006112)	2/20	0.022546469745312568	0.1845736000513997	0	0	9.457854406130268	35.86585584488064	MYC;PRKAG2
mesoderm development (GO:0007498)	2/20	0.022546469745312568	0.1845736000513997	0	0	9.457854406130268	35.86585584488064	TBX3;VEGFA
positive regulation of peptidyl-lysine acetylation (GO:2000758)	2/20	0.022546469745312568	0.1845736000513997	0	0	9.457854406130268	35.86585584488064	PPARGC1A;SOX4
regulation of endothelial cell proliferation (GO:0001936)	4/92	0.022926790924038116	0.185996173217084	0	0	3.8889328063241106	14.68246803037746	NR4A1;ATOH8;TEK;VEGFA
positive regulation of cellular component biogenesis (GO:0044089)	4/92	0.022926790924038116	0.185996173217084	0	0	3.8889328063241106	14.68246803037746	SMAD3;SDC4;FNIP2;VEGFA
cardiac muscle tissue development (GO:0048738)	3/53	0.02412089529729996	0.19115610595862795	0	0	5.121038961038961	19.074214955539727	HEY1;SIK1;BMP5
transcription initiation from RNA polymerase II promoter (GO:0006367)	5/140	0.024555874474605124	0.19115610595862795	0	0	3.174995956655345	11.769088243072689	NR4A1;NR4A3;RARA;PPARGC1A;PPARD
negative regulation of cell death (GO:0060548)	4/94	0.024579104471041165	0.19115610595862795	0	0	3.8021256038647344	14.090139900610712	PPARGC1A;SOX4;HSPA1B;HSPA1A
negative regulation of MAPK cascade (GO:0043409)	4/94	0.024579104471041165	0.19115610595862795	0	0	3.8021256038647344	14.090139900610712	FLCN;DUSP1;MYC;FOXO1
positive regulation of epithelial cell migration (GO:0010634)	4/94	0.024579104471041165	0.19115610595862795	0	0	3.8021256038647344	14.090139900610712	ATOH8;TEK;BCAR1;VEGFA
anterior/posterior axis specification (GO:0009948)	2/21	0.024730356850838596	0.19115610595862795	0	0	8.95961887477314	33.148114900323094	DDIT3;TBX3
autonomic nervous system development (GO:0048483)	2/21	0.024730356850838596	0.19115610595862795	0	0	8.95961887477314	33.148114900323094	GDNF;SOX4
endocardial cushion development (GO:0003197)	2/21	0.024730356850838596	0.19115610595862795	0	0	8.95961887477314	33.148114900323094	HEY1;NOS3
myotube differentiation (GO:0014902)	2/21	0.024730356850838596	0.19115610595862795	0	0	8.95961887477314	33.148114900323094	MYOD1;KLHL40
negative regulation of response to wounding (GO:1903035)	2/21	0.024730356850838596	0.19115610595862795	0	0	8.95961887477314	33.148114900323094	RTN4RL1;CRK
neurotrophin signaling pathway (GO:0038179)	2/21	0.024730356850838596	0.19115610595862795	0	0	8.95961887477314	33.148114900323094	DDIT4;BCAR1
regulation of focal adhesion assembly (GO:0051893)	3/54	0.02532484649650384	0.19491473735129666	0	0	5.020371785077668	18.454732507373002	TEK;CORO1C;VEGFA
regulation of blood vessel endothelial cell migration (GO:0043535)	3/55	0.026560624096234716	0.2000874764226903	0	0	4.9235764235764234	17.86433767739732	MAP2K3;NOS3;VEGFA
organelle organization (GO:0006996)	10/420	0.026579161841393154	0.2000874764226903	0	0	2.1075783972125435	7.6455098993155275	VPS18;STRIP2;NOS3;MYC;TANGO2;EIF2AK3;PPRC1;PPARGC1A;SLC25A33;GEM
regulation of platelet activation (GO:0010543)	2/22	0.02699681108868059	0.2000874764226903	0	0	8.511206896551725	30.742790205835593	THBD;NOS3
female gonad development (GO:0008585)	2/22	0.02699681108868059	0.2000874764226903	0	0	8.511206896551725	30.742790205835593	CEBPB;VEGFA
glutamate metabolic process (GO:0006536)	2/22	0.02699681108868059	0.2000874764226903	0	0	8.511206896551725	30.742790205835593	AADAT;PRODH
homologous chromosome segregation (GO:0045143)	2/22	0.02699681108868059	0.2000874764226903	0	0	8.511206896551725	30.742790205835593	PTTG1;PTTG2
negative regulation of biomineral tissue development (GO:0070168)	2/22	0.02699681108868059	0.2000874764226903	0	0	8.511206896551725	30.742790205835593	HEY1;NOS3
negative regulation of cyclin-dependent protein kinase activity (GO:1904030)	2/22	0.02699681108868059	0.2000874764226903	0	0	8.511206896551725	30.742790205835593	CDKN1A;LATS2
negative regulation of lipid biosynthetic process (GO:0051055)	2/22	0.02699681108868059	0.2000874764226903	0	0	8.511206896551725	30.742790205835593	SIK1;BMP5
negative regulation of metabolic process (GO:0009892)	3/56	0.0278281822716709	0.204854269685072	0	0	4.83043371722617	17.301193529051293	FLCN;TLE3;DDIT3
negative regulation of apoptotic process (GO:0043066)	11/485	0.02807148220035739	0.204854269685072	0	0	2.007644131615296	7.173314663134471	GDNF;MYC;PIM1;TEK;PPARGC1A;HSPA1B;FOXO1;TBX3;CPEB4;VEGFA;HSPA1A
regulation of neuron apoptotic process (GO:0043523)	4/98	0.028094949812444633	0.204854269685072	0	0	3.6395929694727105	13.001228224025068	GDNF;DDIT3;PPARGC1A;CPEB4
regulation of peptidyl-serine phosphorylation (GO:0033135)	4/98	0.028094949812444633	0.204854269685072	0	0	3.6395929694727105	13.001228224025068	CSF3;DDIT4;FNIP2;VEGFA
regulation of apoptotic process (GO:0042981)	15/742	0.028585484687557113	0.20759055613826757	0	0	1.793729155282546	6.376449241780748	SRA1;ACTN4;FOXO1;TBX3;VEGFA;FLCN;LATS2;GDNF;MYC;PIM1;TEK;SOX4;HSPA1B;BCAR1;HSPA1A
negative regulation of intracellular signal transduction (GO:1902532)	6/198	0.029295582958396293	0.21054923454807198	0	0	2.6828399122807016	9.471279446217213	MAP2K3;FLCN;PDE10A;DUSP1;DDIT3;DDIT4
positive regulation of morphogenesis of an epithelium (GO:1905332)	2/23	0.029343619029187154	0.21054923454807198	0	0	8.105500821018062	28.60171998191511	GDNF;VEGFA
positive regulation of protein autophosphorylation (GO:0031954)	2/23	0.029343619029187154	0.21054923454807198	0	0	8.105500821018062	28.60171998191511	TAOK2;VEGFA
regulation of transforming growth factor beta receptor signaling pathway (GO:0017015)	4/100	0.029959444554749415	0.21326861519013318	0	0	3.5634057971014492	12.500109181793437	FLCN;SMAD3;LATS2;HSPA1A
organic acid transport (GO:0015849)	4/100	0.029959444554749415	0.21326861519013318	0	0	3.5634057971014492	12.500109181793437	SLC38A1;SLC25A30;SLC3A2;PPARD
chordate embryonic development (GO:0043009)	3/58	0.030458391638120374	0.2159667848041527	0	0	4.6543093270366	16.250026426725366	FLCN;BMP5;VEGFA
cellular response to chemical stress (GO:0062197)	4/101	0.030918510822524493	0.21759021464626488	0	0	3.5264903630658897	12.25949186939009	PPARGC1A;FOXO1;HSPA1B;HSPA1A
amino acid import across plasma membrane (GO:0089718)	2/24	0.031768607347356884	0.21759021464626488	0	0	7.736677115987461	26.685939857247735	SLC7A5;SLC3A2
regulation of cellular response to transforming growth factor beta stimulus (GO:1903844)	2/24	0.031768607347356884	0.21759021464626488	0	0	7.736677115987461	26.685939857247735	SMAD3;LATS2
cardiac muscle cell differentiation (GO:0055007)	2/24	0.031768607347356884	0.21759021464626488	0	0	7.736677115987461	26.685939857247735	SIK1;VEGFA
regulation of monooxygenase activity (GO:0032768)	2/24	0.031768607347356884	0.21759021464626488	0	0	7.736677115987461	26.685939857247735	GDNF;NOS3
mammary gland development (GO:0030879)	2/24	0.031768607347356884	0.21759021464626488	0	0	7.736677115987461	26.685939857247735	TBX3;VEGFA
positive regulation of cell-substrate junction organization (GO:0150117)	2/24	0.031768607347356884	0.21759021464626488	0	0	7.736677115987461	26.685939857247735	TEK;VEGFA
generation of neurons (GO:0048699)	6/202	0.03185725136351328	0.21759021464626488	0	0	2.627551020408163	9.055828974668811	HEY1;DDIT4;BHLHE40;ATOH8;WNT9A;IER2
regulation of cell death (GO:0010941)	4/102	0.03189551175270068	0.21759021464626488	0	0	3.4903283052351375	12.025193124712647	PRODH;SOX4;HSPA1B;HSPA1A
positive regulation of vasculature development (GO:1904018)	4/102	0.03189551175270068	0.21759021464626488	0	0	3.4903283052351375	12.025193124712647	NOS3;AGO2;TEK;VEGFA
positive regulation of cell differentiation (GO:0045597)	7/258	0.032580397263994185	0.22142375649982463	0	0	2.397546378363199	8.209305448108198	CSF3;CEBPB;SMAD3;GDNF;MYOD1;IL6R;PPARD
regulation of spindle assembly (GO:0090169)	2/25	0.0342696421807318	0.23029711032648498	0	0	7.3999250374812595	24.96361295833838	HSPA1B;HSPA1A
in utero embryonic development (GO:0001701)	2/25	0.0342696421807318	0.23029711032648498	0	0	7.3999250374812595	24.96361295833838	FLCN;VEGFA
peripheral nervous system development (GO:0007422)	2/25	0.0342696421807318	0.23029711032648498	0	0	7.3999250374812595	24.96361295833838	GDNF;PMP22
negative regulation of programmed cell death (GO:0043069)	9/381	0.03590001371839	0.24035659742312415	0	0	2.0853763440860216	6.938083802234216	GDNF;MYC;PIM1;TEK;HSPA1B;FOXO1;TBX3;VEGFA;HSPA1A
cellular response to oxygen-containing compound (GO:1901701)	8/323	0.03682564255495689	0.24217947444450394	0	0	2.185812614131198	7.216593391393081	EGR1;NR4A3;RRAGC;MYOD1;WNT9A;FOS;FOXO1;CPEB4
chaperone cofactor-dependent protein refolding (GO:0051085)	2/26	0.03684462853847534	0.24217947444450394	0	0	7.091235632183908	23.40849102311405	HSPA1B;HSPA1A
regulation of telomere maintenance (GO:0032204)	2/26	0.03684462853847534	0.24217947444450394	0	0	7.091235632183908	23.40849102311405	PPP1R10;MYC
hippo signaling (GO:0035329)	2/26	0.03684462853847534	0.24217947444450394	0	0	7.091235632183908	23.40849102311405	LATS2;FAT4
meiosis I (GO:0007127)	2/26	0.03684462853847534	0.24217947444450394	0	0	7.091235632183908	23.40849102311405	PTTG1;PTTG2
anterior/posterior pattern specification (GO:0009952)	3/63	0.03758443637202865	0.2452520648768971	0	0	4.2653679653679655	13.995377106134708	HEY1;DDIT3;BHLHE40
cell cycle G1/S phase transition (GO:0044843)	3/63	0.03758443637202865	0.2452520648768971	0	0	4.2653679653679655	13.995377106134708	CDKN1A;LATS2;MYC
cellular response to growth factor stimulus (GO:0071363)	5/158	0.038410131774062564	0.24695905864226436	0	0	2.7988983075034963	9.122824322553601	MAP2K3;NR4A1;SMAD3;BCAR1;VEGFA
skeletal system development (GO:0001501)	5/158	0.038410131774062564	0.24695905864226436	0	0	2.7988983075034963	9.122824322553601	EIF2AK3;ETS2;SOX4;TBX3;BMP5
central nervous system development (GO:0007417)	7/268	0.0387558437552839	0.24695905864226436	0	0	2.3045048694448664	7.490732534097904	DDIT4;SYNJ2;CIC;SOX4;TBX3;NKX2-2;SH3GL1
regulation of protein ubiquitination (GO:0031396)	4/109	0.03923919764535241	0.24695905864226436	0	0	3.25648033126294	10.54474087371641	KLHL40;SOX4;HSPA1B;HSPA1A
acute inflammatory response (GO:0002526)	2/27	0.03949150965517609	0.24695905864226436	0	0	6.807241379310345	21.998754859403263	CEBPB;IL6R
cellular lipid catabolic process (GO:0044242)	2/27	0.03949150965517609	0.24695905864226436	0	0	6.807241379310345	21.998754859403263	LPIN1;PPARD
cellular response to unfolded protein (GO:0034620)	2/27	0.03949150965517609	0.24695905864226436	0	0	6.807241379310345	21.998754859403263	HSPA1B;HSPA1A
cellular senescence (GO:0090398)	2/27	0.03949150965517609	0.24695905864226436	0	0	6.807241379310345	21.998754859403263	CDKN1A;TBX3
monocarboxylic acid catabolic process (GO:0072329)	2/27	0.03949150965517609	0.24695905864226436	0	0	6.807241379310345	21.998754859403263	LPIN1;PPARD
positive regulation of cellular component movement (GO:0051272)	2/27	0.03949150965517609	0.24695905864226436	0	0	6.807241379310345	21.998754859403263	ACTN4;VEGFA
positive regulation of erythrocyte differentiation (GO:0045648)	2/27	0.03949150965517609	0.24695905864226436	0	0	6.807241379310345	21.998754859403263	HSPA1B;HSPA1A
positive regulation of mitotic cell cycle (GO:0045931)	2/27	0.03949150965517609	0.24695905864226436	0	0	6.807241379310345	21.998754859403263	PPP1R10;USP2
regulation of protein kinase activity (GO:0045859)	4/110	0.04036062647481943	0.25000741824104594	0	0	3.225594749794914	10.353838398364768	MAP2K3;CDKN1A;PRKAG2;SMG8
response to endoplasmic reticulum stress (GO:0034976)	4/110	0.04036062647481943	0.25000741824104594	0	0	3.225594749794914	10.353838398364768	CEBPB;DDIT3;EIF2AK3;CHAC1
sulfur compound transport (GO:0072348)	2/28	0.04220826640524996	0.25000741824104594	0	0	6.545092838196286	20.716129849226867	SLC25A30;SLC19A2
ventricular septum morphogenesis (GO:0060412)	2/28	0.04220826640524996	0.25000741824104594	0	0	6.545092838196286	20.716129849226867	HEY1;SOX4
positive regulation of fibroblast proliferation (GO:0048146)	2/28	0.04220826640524996	0.25000741824104594	0	0	6.545092838196286	20.716129849226867	CDKN1A;MYC
positive regulation of microtubule polymerization (GO:0031116)	2/28	0.04220826640524996	0.25000741824104594	0	0	6.545092838196286	20.716129849226867	HSPA1B;HSPA1A
positive regulation of cell cycle (GO:0045787)	3/66	0.04223273077107789	0.25000741824104594	0	0	4.06163677592249	12.853292251600127	USP2;RARA;TBX3
vascular endothelial growth factor receptor signaling pathway (GO:0048010)	3/67	0.043843377039444825	0.25000741824104594	0	0	3.997970779220779	12.502180792760594	CRK;BCAR1;VEGFA
heart development (GO:0007507)	5/164	0.04390526490323167	0.25000741824104594	0	0	2.6924555766114637	8.415865036015346	CDKN1A;TEK;SOX4;BMP5;VEGFA
beta-catenin-TCF complex assembly (GO:1904837)	2/29	0.04499291672898153	0.25000741824104594	0	0	6.302362707535122	19.545203655265542	TLE3;MYC
regulation of DNA biosynthetic process (GO:2000278)	2/29	0.04499291672898153	0.25000741824104594	0	0	6.302362707535122	19.545203655265542	CDKN1A;MYC
regulation of gluconeogenesis (GO:0006111)	2/29	0.04499291672898153	0.25000741824104594	0	0	6.302362707535122	19.545203655265542	SIK1;PPARGC1A
glial cell differentiation (GO:0010001)	2/29	0.04499291672898153	0.25000741824104594	0	0	6.302362707535122	19.545203655265542	SOX4;GPR157
negative regulation of interferon-gamma production (GO:0032689)	2/29	0.04499291672898153	0.25000741824104594	0	0	6.302362707535122	19.545203655265542	DDIT3;RARA
negative regulation of myeloid leukocyte differentiation (GO:0002762)	2/29	0.04499291672898153	0.25000741824104594	0	0	6.302362707535122	19.545203655265542	MYC;RARA
negative regulation of wound healing (GO:0061045)	2/29	0.04499291672898153	0.25000741824104594	0	0	6.302362707535122	19.545203655265542	THBD;CRK
positive regulation of leukocyte migration (GO:0002687)	2/29	0.04499291672898153	0.25000741824104594	0	0	6.302362707535122	19.545203655265542	IL6R;VEGFA
production of miRNAs involved in gene silencing by miRNA (GO:0035196)	2/29	0.04499291672898153	0.25000741824104594	0	0	6.302362707535122	19.545203655265542	SMAD3;AGO2
response to lipid (GO:0033993)	4/114	0.04502742297046524	0.25000741824104594	0	0	3.1076679841897232	9.63527354301447	NOS3;RARA;FOXO1;PPARD
positive regulation of kinase activity (GO:0033674)	4/114	0.04502742297046524	0.25000741824104594	0	0	3.1076679841897232	9.63527354301447	MAP2K3;CDKN1A;PRKAG2;TEK
cell chemotaxis (GO:0060326)	3/69	0.04715543910797181	0.25000741824104594	0	0	3.876426603699331	11.839792720312557	NR4A1;BCAR1;VEGFA
cellular response to decreased oxygen levels (GO:0036294)	3/69	0.04715543910797181	0.25000741824104594	0	0	3.876426603699331	11.839792720312557	MYC;VEGFA;CPEB4
positive regulation of protein transport (GO:0051222)	3/69	0.04715543910797181	0.25000741824104594	0	0	3.876426603699331	11.839792720312557	PCNT;APBB3;MYH10
positive regulation of angiogenesis (GO:0045766)	4/116	0.0474693673092073	0.25000741824104594	0	0	3.051863354037267	9.301074447387768	NOS3;AGO2;TEK;VEGFA
DNA-templated transcription, initiation (GO:0006352)	5/168	0.04781773068735282	0.25000741824104594	0	0	2.6258472419428296	7.983517699602345	NR4A1;NR4A3;RARA;PPARGC1A;PPARD
alpha-amino acid catabolic process (GO:1901606)	2/30	0.04784351501006602	0.25000741824104594	0	0	6.076970443349754	18.47289445632811	AADAT;PRODH
negative regulation of Notch signaling pathway (GO:0045746)	2/30	0.04784351501006602	0.25000741824104594	0	0	6.076970443349754	18.47289445632811	HEY1;CHAC1
fatty acid catabolic process (GO:0009062)	3/70	0.04885647373133403	0.25000741824104594	0	0	3.81837565419655	11.527173550716798	ABHD2;LPIN1;PPARD
kidney development (GO:0001822)	3/70	0.04885647373133403	0.25000741824104594	0	0	3.81837565419655	11.527173550716798	GDNF;SOX4;VEGFA
regulation of cellular macromolecule biosynthetic process (GO:2000112)	10/468	0.049361517902241435	0.25000741824104594	0	0	1.8820180910792264	5.662209795430911	ZNF331;CEBPB;NFIL3;DDIT3;SNAI3;PERM1;BHLHE40;PPARGC1A;APBB3;SOX4
regulation of cellular response to stress (GO:0080135)	4/118	0.04998350718845322	0.25000741824104594	0	0	2.998016781083143	8.982244705398594	CEBPB;HSPA1B;IER3;HSPA1A
regulation of protein binding (GO:0043393)	4/118	0.04998350718845322	0.25000741824104594	0	0	2.998016781083143	8.982244705398594	CSF3;CDKN1A;XIRP1;CRK
negative regulation of response to external stimulus (GO:0032102)	4/118	0.04998350718845322	0.25000741824104594	0	0	2.998016781083143	8.982244705398594	RTN4RL1;TEK;CRK;PPARD
regulation of TOR signaling (GO:0032006)	3/71	0.05058724306453977	0.25000741824104594	0	0	3.7620320855614975	11.226113844619976	FLCN;RRAGC;DDIT4
negative regulation of neuron apoptotic process (GO:0043524)	3/71	0.05058724306453977	0.25000741824104594	0	0	3.7620320855614975	11.226113844619976	GDNF;PPARGC1A;CPEB4
'de novo' posttranslational protein folding (GO:0051084)	2/31	0.05075815153403622	0.25000741824104594	0	0	5.867122473246136	17.488032523522502	HSPA1B;HSPA1A
regulation of transmembrane receptor protein serine/threonine kinase signaling pathway (GO:0090092)	2/31	0.05075815153403622	0.25000741824104594	0	0	5.867122473246136	17.488032523522502	SMAD3;LATS2
positive regulation of leukocyte cell-cell adhesion (GO:1903039)	2/31	0.05075815153403622	0.25000741824104594	0	0	5.867122473246136	17.488032523522502	FUT7;NR4A3
positive regulation of RNA splicing (GO:0033120)	2/31	0.05075815153403622	0.25000741824104594	0	0	5.867122473246136	17.488032523522502	STH;HSPA1A
positive regulation of protein secretion (GO:0050714)	3/72	0.05234753664928952	0.25000741824104594	0	0	3.707321663843403	10.936044286279715	APBB3;MYH10;SOX4
aortic valve morphogenesis (GO:0003180)	2/32	0.053734951894237874	0.25000741824104594	0	0	5.671264367816092	16.581028083907476	HEY1;NOS3
regulation of cell migration involved in sprouting angiogenesis (GO:0090049)	2/32	0.053734951894237874	0.25000741824104594	0	0	5.671264367816092	16.581028083907476	RHOJ;VEGFA
regulation of cellular biosynthetic process (GO:0031326)	2/32	0.053734951894237874	0.25000741824104594	0	0	5.671264367816092	16.581028083907476	STC2;PRKAG2
cellular response to topologically incorrect protein (GO:0035967)	2/32	0.053734951894237874	0.25000741824104594	0	0	5.671264367816092	16.581028083907476	HSPA1B;HSPA1A
response to amino acid (GO:0043200)	2/32	0.053734951894237874	0.25000741824104594	0	0	5.671264367816092	16.581028083907476	RRAGC;CPEB4
regulation of actin filament-based process (GO:0032970)	3/73	0.05413713660132625	0.25000741824104594	0	0	3.65417439703154	10.656430852412965	TAOK2;CRK;RHOBTB2
negative regulation of cell adhesion (GO:0007162)	3/73	0.05413713660132625	0.25000741824104594	0	0	3.65417439703154	10.656430852412965	DUSP1;PODXL;PLXNA2
regulation of autophagy (GO:0010506)	6/231	0.05479204950247065	0.25000741824104594	0	0	2.285497076023392	6.637563869119982	FLCN;KDM4A;RRAGC;DDIT3;PRKAG2;FOXO1
Fc receptor mediated stimulatory signaling pathway (GO:0002431)	3/74	0.0559558179483995	0.25000741824104594	0	0	3.6025242363270533	10.386772173630911	NR4A3;MYO10;CRK
negative regulation of protein binding (GO:0032091)	3/74	0.0559558179483995	0.25000741824104594	0	0	3.6025242363270533	10.386772173630911	CDKN1A;XIRP1;ADRB2
apoptotic cell clearance (GO:0043277)	2/33	0.05677207645431022	0.25000741824104594	0	0	5.488042269187987	15.743605502046698	RARA;RHOBTB2
regulation of histone acetylation (GO:0035065)	2/33	0.05677207645431022	0.25000741824104594	0	0	5.488042269187987	15.743605502046698	FLCN;PPARGC1A
regulation of interleukin-17 production (GO:0032660)	2/33	0.05677207645431022	0.25000741824104594	0	0	5.488042269187987	15.743605502046698	SLC7A5;DDIT3
regulation of sprouting angiogenesis (GO:1903670)	2/33	0.05677207645431022	0.25000741824104594	0	0	5.488042269187987	15.743605502046698	RHOJ;VEGFA
vasculogenesis (GO:0001570)	2/33	0.05677207645431022	0.25000741824104594	0	0	5.488042269187987	15.743605502046698	ADM;VEGFA
mitotic G2 DNA damage checkpoint signaling (GO:0007095)	2/33	0.05677207645431022	0.25000741824104594	0	0	5.488042269187987	15.743605502046698	CDKN1A;TAOK2
muscle cell development (GO:0055001)	2/33	0.05677207645431022	0.25000741824104594	0	0	5.488042269187987	15.743605502046698	MYOD1;VEGFA
phosphatidylcholine biosynthetic process (GO:0006656)	2/33	0.05677207645431022	0.25000741824104594	0	0	5.488042269187987	15.743605502046698	STARD7;LPIN1
positive regulation of histone modification (GO:0031058)	2/33	0.05677207645431022	0.25000741824104594	0	0	5.488042269187987	15.743605502046698	TET1;PPARGC1A
positive regulation of organelle organization (GO:0010638)	2/33	0.05677207645431022	0.25000741824104594	0	0	5.488042269187987	15.743605502046698	ADRB2;PPARGC1A
pyrimidine nucleoside transport (GO:0015864)	1/5	0.0571523543038795	0.25000741824104594	0	0	21.203862660944207	60.68619059136709	SLC28A1
regulation of adherens junction organization (GO:1903391)	1/5	0.0571523543038795	0.25000741824104594	0	0	21.203862660944207	60.68619059136709	VEGFA
regulation of catecholamine uptake involved in synaptic transmission (GO:0051940)	1/5	0.0571523543038795	0.25000741824104594	0	0	21.203862660944207	60.68619059136709	GDNF
cadmium ion transmembrane transport (GO:0070574)	1/5	0.0571523543038795	0.25000741824104594	0	0	21.203862660944207	60.68619059136709	SLC11A2
cadmium ion transport (GO:0015691)	1/5	0.0571523543038795	0.25000741824104594	0	0	21.203862660944207	60.68619059136709	SLC11A2
regulation of cell proliferation involved in heart morphogenesis (GO:2000136)	1/5	0.0571523543038795	0.25000741824104594	0	0	21.203862660944207	60.68619059136709	TBX3
cellular response to heparin (GO:0071504)	1/5	0.0571523543038795	0.25000741824104594	0	0	21.203862660944207	60.68619059136709	EGR1
regulation of glomerular mesangial cell proliferation (GO:0072124)	1/5	0.0571523543038795	0.25000741824104594	0	0	21.203862660944207	60.68619059136709	IL6R
regulation of guanylate cyclase activity (GO:0031282)	1/5	0.0571523543038795	0.25000741824104594	0	0	21.203862660944207	60.68619059136709	NOS3
regulation of hormone metabolic process (GO:0032350)	1/5	0.0571523543038795	0.25000741824104594	0	0	21.203862660944207	60.68619059136709	STC2
cellular response to vitamin D (GO:0071305)	1/5	0.0571523543038795	0.25000741824104594	0	0	21.203862660944207	60.68619059136709	PIM1
ciliary neurotrophic factor-mediated signaling pathway (GO:0070120)	1/5	0.0571523543038795	0.25000741824104594	0	0	21.203862660944207	60.68619059136709	IL6R
coronary artery morphogenesis (GO:0060982)	1/5	0.0571523543038795	0.25000741824104594	0	0	21.203862660944207	60.68619059136709	VEGFA
regulation of microvillus assembly (GO:0032534)	1/5	0.0571523543038795	0.25000741824104594	0	0	21.203862660944207	60.68619059136709	PODXL
regulation of morphogenesis of a branching structure (GO:0060688)	1/5	0.0571523543038795	0.25000741824104594	0	0	21.203862660944207	60.68619059136709	GDNF
regulation of nucleotide-binding oligomerization domain containing signaling pathway (GO:0070424)	1/5	0.0571523543038795	0.25000741824104594	0	0	21.203862660944207	60.68619059136709	SLC15A4
endothelin receptor signaling pathway (GO:0086100)	1/5	0.0571523543038795	0.25000741824104594	0	0	21.203862660944207	60.68619059136709	BCAR1
regulation of retinal ganglion cell axon guidance (GO:0090259)	1/5	0.0571523543038795	0.25000741824104594	0	0	21.203862660944207	60.68619059136709	VEGFA
regulation of snRNA transcription by RNA polymerase II (GO:1905380)	1/5	0.0571523543038795	0.25000741824104594	0	0	21.203862660944207	60.68619059136709	MYOD1
regulation of sodium:proton antiporter activity (GO:0032415)	1/5	0.0571523543038795	0.25000741824104594	0	0	21.203862660944207	60.68619059136709	ACTN4
female genitalia development (GO:0030540)	1/5	0.0571523543038795	0.25000741824104594	0	0	21.203862660944207	60.68619059136709	TBX3
regulation of system process (GO:0044057)	1/5	0.0571523543038795	0.25000741824104594	0	0	21.203862660944207	60.68619059136709	NOS3
regulation of systemic arterial blood pressure by endothelin (GO:0003100)	1/5	0.0571523543038795	0.25000741824104594	0	0	21.203862660944207	60.68619059136709	NOS3
immature B cell differentiation (GO:0002327)	1/5	0.0571523543038795	0.25000741824104594	0	0	21.203862660944207	60.68619059136709	IRF2BP2
sinoatrial node cell differentiation (GO:0060921)	1/5	0.0571523543038795	0.25000741824104594	0	0	21.203862660944207	60.68619059136709	TBX3
kidney morphogenesis (GO:0060993)	1/5	0.0571523543038795	0.25000741824104594	0	0	21.203862660944207	60.68619059136709	SOX4
left/right axis specification (GO:0070986)	1/5	0.0571523543038795	0.25000741824104594	0	0	21.203862660944207	60.68619059136709	PKD1L1
medium-chain fatty acid catabolic process (GO:0051793)	1/5	0.0571523543038795	0.25000741824104594	0	0	21.203862660944207	60.68619059136709	ABHD2
uridine transport (GO:0015862)	1/5	0.0571523543038795	0.25000741824104594	0	0	21.203862660944207	60.68619059136709	SLC28A1
vascular endothelial growth factor receptor-2 signaling pathway (GO:0036324)	1/5	0.0571523543038795	0.25000741824104594	0	0	21.203862660944207	60.68619059136709	VEGFA
mRNA cleavage involved in gene silencing by miRNA (GO:0035279)	1/5	0.0571523543038795	0.25000741824104594	0	0	21.203862660944207	60.68619059136709	AGO2
negative regulation of cGMP-mediated signaling (GO:0010754)	1/5	0.0571523543038795	0.25000741824104594	0	0	21.203862660944207	60.68619059136709	PDE10A
negative regulation of heterochromatin assembly (GO:0031452)	1/5	0.0571523543038795	0.25000741824104594	0	0	21.203862660944207	60.68619059136709	TET1
negative regulation of hydrogen peroxide-induced neuron death (GO:1903208)	1/5	0.0571523543038795	0.25000741824104594	0	0	21.203862660944207	60.68619059136709	NR4A3
negative regulation of insulin-like growth factor receptor signaling pathway (GO:0043569)	1/5	0.0571523543038795	0.25000741824104594	0	0	21.203862660944207	60.68619059136709	BMP5
negative regulation of myelination (GO:0031642)	1/5	0.0571523543038795	0.25000741824104594	0	0	21.203862660944207	60.68619059136709	EIF2AK3
negative regulation of organelle organization (GO:0010639)	1/5	0.0571523543038795	0.25000741824104594	0	0	21.203862660944207	60.68619059136709	FLCN
negative regulation of RNA polymerase II regulatory region sequence-specific DNA binding (GO:1903026)	1/5	0.0571523543038795	0.25000741824104594	0	0	21.203862660944207	60.68619059136709	DDIT3
negative regulation of smooth muscle contraction (GO:0045986)	1/5	0.0571523543038795	0.25000741824104594	0	0	21.203862660944207	60.68619059136709	ADRB2
neutral lipid catabolic process (GO:0046461)	1/5	0.0571523543038795	0.25000741824104594	0	0	21.203862660944207	60.68619059136709	ABHD2
nucleoside transport (GO:0015858)	1/5	0.0571523543038795	0.25000741824104594	0	0	21.203862660944207	60.68619059136709	SLC28A1
oxaloacetate transport (GO:0015729)	1/5	0.0571523543038795	0.25000741824104594	0	0	21.203862660944207	60.68619059136709	SLC25A30
p38MAPK cascade (GO:0038066)	1/5	0.0571523543038795	0.25000741824104594	0	0	21.203862660944207	60.68619059136709	MAP2K3
peristalsis (GO:0030432)	1/5	0.0571523543038795	0.25000741824104594	0	0	21.203862660944207	60.68619059136709	GDNF
positive regulation of AMPA receptor activity (GO:2000969)	1/5	0.0571523543038795	0.25000741824104594	0	0	21.203862660944207	60.68619059136709	ADRB2
positive regulation of anoikis (GO:2000210)	1/5	0.0571523543038795	0.25000741824104594	0	0	21.203862660944207	60.68619059136709	SIK1
positive regulation of axon extension involved in axon guidance (GO:0048842)	1/5	0.0571523543038795	0.25000741824104594	0	0	21.203862660944207	60.68619059136709	VEGFA
positive regulation of cAMP-dependent protein kinase activity (GO:2000481)	1/5	0.0571523543038795	0.25000741824104594	0	0	21.203862660944207	60.68619059136709	ADRB2
positive regulation of cell proliferation involved in heart morphogenesis (GO:2000138)	1/5	0.0571523543038795	0.25000741824104594	0	0	21.203862660944207	60.68619059136709	PIM1
positive regulation of endothelial cell chemotaxis by VEGF-activated vascular endothelial growth factor receptor signaling pathway (GO:0038033)	1/5	0.0571523543038795	0.25000741824104594	0	0	21.203862660944207	60.68619059136709	VEGFA
positive regulation of feeding behavior (GO:2000253)	1/5	0.0571523543038795	0.25000741824104594	0	0	21.203862660944207	60.68619059136709	NR4A3
positive regulation of gamma-delta T cell activation (GO:0046645)	1/5	0.0571523543038795	0.25000741824104594	0	0	21.203862660944207	60.68619059136709	SOX4
positive regulation of leukocyte tethering or rolling (GO:1903238)	1/5	0.0571523543038795	0.25000741824104594	0	0	21.203862660944207	60.68619059136709	FUT7
positive regulation of mast cell chemotaxis (GO:0060754)	1/5	0.0571523543038795	0.25000741824104594	0	0	21.203862660944207	60.68619059136709	VEGFA
positive regulation of toll-like receptor 9 signaling pathway (GO:0034165)	1/5	0.0571523543038795	0.25000741824104594	0	0	21.203862660944207	60.68619059136709	SLC15A4
positive regulation of transcription from RNA polymerase II promoter in response to hypoxia (GO:0061419)	1/5	0.0571523543038795	0.25000741824104594	0	0	21.203862660944207	60.68619059136709	VEGFA
regulation of cell division (GO:0051302)	3/76	0.05967949109811589	0.25000741824104594	0	0	3.50346913360612	9.875462654855847	FLCN;MYC;KLHL21
cellular response to hormone stimulus (GO:0032870)	3/76	0.05967949109811589	0.25000741824104594	0	0	3.50346913360612	9.875462654855847	NR4A3;RARA;SRA1
cellular response to amino acid stimulus (GO:0071230)	2/34	0.05986771977977146	0.25000741824104594	0	0	5.316271551724138	14.968588922101029	RRAGC;CPEB4
striated muscle tissue development (GO:0014706)	2/34	0.05986771977977146	0.25000741824104594	0	0	5.316271551724138	14.968588922101029	MYOD1;BMP5
negative regulation of extrinsic apoptotic signaling pathway via death domain receptors (GO:1902042)	2/34	0.05986771977977146	0.25000741824104594	0	0	5.316271551724138	14.968588922101029	NOS3;BMP5
negative regulation of mitochondrion organization (GO:0010823)	2/34	0.05986771977977146	0.25000741824104594	0	0	5.316271551724138	14.968588922101029	FLCN;HSPA1A
circulatory system development (GO:0072359)	4/126	0.06075718988191629	0.25000741824104594	0	0	2.8002851033499643	7.843234122414259	CDKN1A;HEY1;TEK;SOX4
positive regulation of cellular biosynthetic process (GO:0031328)	5/180	0.06075830340560614	0.25000741824104594	0	0	2.444291952588896	6.84609884179962	EGR1;SMAD3;MYC;PPARGC1A;SOX4
positive regulation of endothelial cell proliferation (GO:0001938)	3/77	0.06158399996433817	0.25000741824104594	0	0	3.455949455949456	9.632951716396342	NR4A1;TEK;VEGFA
regulation of mitotic spindle organization (GO:0060236)	2/35	0.06302011011488112	0.25000741824104594	0	0	5.15491118077325	14.249728169937315	HSPA1B;HSPA1A
regulation of phosphatidylinositol 3-kinase activity (GO:0043551)	2/35	0.06302011011488112	0.25000741824104594	0	0	5.15491118077325	14.249728169937315	PIK3R3;TEK
regulation of TORC1 signaling (GO:1903432)	2/35	0.06302011011488112	0.25000741824104594	0	0	5.15491118077325	14.249728169937315	FLCN;RRAGC
response to estrogen (GO:0043627)	2/35	0.06302011011488112	0.25000741824104594	0	0	5.15491118077325	14.249728169937315	RARA;SRA1
negative regulation of T cell proliferation (GO:0042130)	2/35	0.06302011011488112	0.25000741824104594	0	0	5.15491118077325	14.249728169937315	CEBPB;SDC4
positive regulation of reproductive process (GO:2000243)	2/35	0.06302011011488112	0.25000741824104594	0	0	5.15491118077325	14.249728169937315	AGO2;VEGFA
positive regulation of proteasomal ubiquitin-dependent protein catabolic process (GO:0032436)	3/79	0.06547710953102083	0.25000741824104594	0	0	3.3646616541353382	9.172251615998178	KLHL40;HSPA1B;HSPA1A
positive regulation of ubiquitin-dependent protein catabolic process (GO:2000060)	3/79	0.06547710953102083	0.25000741824104594	0	0	3.3646616541353382	9.172251615998178	KLHL40;HSPA1B;HSPA1A
aortic valve development (GO:0003176)	2/36	0.06622750881965904	0.25000741824104594	0	0	5.003042596348885	13.581556419011052	HEY1;NOS3
cellular response to heat (GO:0034605)	2/36	0.06622750881965904	0.25000741824104594	0	0	5.003042596348885	13.581556419011052	HSPA1B;HSPA1A
negative regulation of cellular protein localization (GO:1903828)	2/36	0.06622750881965904	0.25000741824104594	0	0	5.003042596348885	13.581556419011052	FLCN;LATS2
protein glycosylation (GO:0006486)	4/130	0.06656939842981505	0.25000741824104594	0	0	2.7108350586611456	7.345035486114805	FUT7;ALG2;ST3GAL5;TET1
negative regulation of cellular component organization (GO:0051129)	3/80	0.06746519208666535	0.25000741824104594	0	0	3.320796087029853	8.953342741364345	HSPA1B;VEGFA;HSPA1A
positive regulation of cell adhesion (GO:0045785)	3/80	0.06746519208666535	0.25000741824104594	0	0	3.320796087029853	8.953342741364345	FLCN;FUT7;VEGFA
protein repair (GO:0030091)	1/6	0.06818640698976948	0.25000741824104594	0	0	16.962231759656653	45.552243776146206	FN3K
activation of transmembrane receptor protein tyrosine kinase activity (GO:0007171)	1/6	0.06818640698976948	0.25000741824104594	0	0	16.962231759656653	45.552243776146206	ADRB2
protein-DNA complex subunit organization (GO:0071824)	1/6	0.06818640698976948	0.25000741824104594	0	0	16.962231759656653	45.552243776146206	MYC
purine nucleobase transport (GO:0006863)	1/6	0.06818640698976948	0.25000741824104594	0	0	16.962231759656653	45.552243776146206	SLC28A1
amino-acid betaine transport (GO:0015838)	1/6	0.06818640698976948	0.25000741824104594	0	0	16.962231759656653	45.552243776146206	SLC22A5
amylin receptor signaling pathway (GO:0097647)	1/6	0.06818640698976948	0.25000741824104594	0	0	16.962231759656653	45.552243776146206	ADM
radial glial cell differentiation (GO:0060019)	1/6	0.06818640698976948	0.25000741824104594	0	0	16.962231759656653	45.552243776146206	GPR157
anterior/posterior axis specification, embryo (GO:0008595)	1/6	0.06818640698976948	0.25000741824104594	0	0	16.962231759656653	45.552243776146206	TBX3
aromatic amino acid transport (GO:0015801)	1/6	0.06818640698976948	0.25000741824104594	0	0	16.962231759656653	45.552243776146206	SLC3A2
regulation of cardiac muscle hypertrophy in response to stress (GO:1903242)	1/6	0.06818640698976948	0.25000741824104594	0	0	16.962231759656653	45.552243776146206	FOXO1
cardiac ventricle formation (GO:0003211)	1/6	0.06818640698976948	0.25000741824104594	0	0	16.962231759656653	45.552243776146206	SOX4
carnitine transport (GO:0015879)	1/6	0.06818640698976948	0.25000741824104594	0	0	16.962231759656653	45.552243776146206	SLC22A5
regulation of extracellular exosome assembly (GO:1903551)	1/6	0.06818640698976948	0.25000741824104594	0	0	16.962231759656653	45.552243776146206	SDC4
regulation of glucokinase activity (GO:0033131)	1/6	0.06818640698976948	0.25000741824104594	0	0	16.962231759656653	45.552243776146206	MIDN
chondrocyte development (GO:0002063)	1/6	0.06818640698976948	0.25000741824104594	0	0	16.962231759656653	45.552243776146206	EIF2AK3
regulation of mast cell chemotaxis (GO:0060753)	1/6	0.06818640698976948	0.25000741824104594	0	0	16.962231759656653	45.552243776146206	VEGFA
regulation of mitotic sister chromatid segregation (GO:0033047)	1/6	0.06818640698976948	0.25000741824104594	0	0	16.962231759656653	45.552243776146206	DUSP1
regulation of mitotic spindle checkpoint (GO:1903504)	1/6	0.06818640698976948	0.25000741824104594	0	0	16.962231759656653	45.552243776146206	DUSP1
regulation of nitric oxide mediated signal transduction (GO:0010749)	1/6	0.06818640698976948	0.25000741824104594	0	0	16.962231759656653	45.552243776146206	VEGFA
embryonic skeletal joint development (GO:0072498)	1/6	0.06818640698976948	0.25000741824104594	0	0	16.962231759656653	45.552243776146206	WNT9A
regulation of pro-B cell differentiation (GO:2000973)	1/6	0.06818640698976948	0.25000741824104594	0	0	16.962231759656653	45.552243776146206	FLCN
epithelial tube formation (GO:0072175)	1/6	0.06818640698976948	0.25000741824104594	0	0	16.962231759656653	45.552243776146206	PODXL
glomerulus vasculature development (GO:0072012)	1/6	0.06818640698976948	0.25000741824104594	0	0	16.962231759656653	45.552243776146206	TEK
response to catecholamine (GO:0071869)	1/6	0.06818640698976948	0.25000741824104594	0	0	16.962231759656653	45.552243776146206	NR4A3
response to heparin (GO:0071503)	1/6	0.06818640698976948	0.25000741824104594	0	0	16.962231759656653	45.552243776146206	EGR1
ISG15-protein conjugation (GO:0032020)	1/6	0.06818640698976948	0.25000741824104594	0	0	16.962231759656653	45.552243776146206	UBA7
spinal cord motor neuron differentiation (GO:0021522)	1/6	0.06818640698976948	0.25000741824104594	0	0	16.962231759656653	45.552243776146206	SOX4
succinate transmembrane transport (GO:0071422)	1/6	0.06818640698976948	0.25000741824104594	0	0	16.962231759656653	45.552243776146206	SLC25A30
medium-chain fatty acid biosynthetic process (GO:0051792)	1/6	0.06818640698976948	0.25000741824104594	0	0	16.962231759656653	45.552243776146206	ABHD2
tripartite regional subdivision (GO:0007351)	1/6	0.06818640698976948	0.25000741824104594	0	0	16.962231759656653	45.552243776146206	TBX3
vacuole organization (GO:0007033)	1/6	0.06818640698976948	0.25000741824104594	0	0	16.962231759656653	45.552243776146206	VPS18
venous blood vessel morphogenesis (GO:0048845)	1/6	0.06818640698976948	0.25000741824104594	0	0	16.962231759656653	45.552243776146206	VEGFA
N-acetylneuraminate catabolic process (GO:0019262)	1/6	0.06818640698976948	0.25000741824104594	0	0	16.962231759656653	45.552243776146206	GNPDA1
negative regulation of amyloid precursor protein biosynthetic process (GO:0042985)	1/6	0.06818640698976948	0.25000741824104594	0	0	16.962231759656653	45.552243776146206	AGO2
negative regulation of cardiac muscle cell apoptotic process (GO:0010667)	1/6	0.06818640698976948	0.25000741824104594	0	0	16.962231759656653	45.552243776146206	PPP1R10
negative regulation of cytosolic calcium ion concentration (GO:0051481)	1/6	0.06818640698976948	0.25000741824104594	0	0	16.962231759656653	45.552243776146206	SMAD3
negative regulation of meiotic cell cycle (GO:0051447)	1/6	0.06818640698976948	0.25000741824104594	0	0	16.962231759656653	45.552243776146206	DUSP1
negative regulation of monocyte chemotaxis (GO:0090027)	1/6	0.06818640698976948	0.25000741824104594	0	0	16.962231759656653	45.552243776146206	DUSP1
negative regulation of triglyceride metabolic process (GO:0090209)	1/6	0.06818640698976948	0.25000741824104594	0	0	16.962231759656653	45.552243776146206	SIK1
neuroepithelial cell differentiation (GO:0060563)	1/6	0.06818640698976948	0.25000741824104594	0	0	16.962231759656653	45.552243776146206	SOX4
nucleotide transport (GO:0006862)	1/6	0.06818640698976948	0.25000741824104594	0	0	16.962231759656653	45.552243776146206	SLC25A33
peroxisome proliferator activated receptor signaling pathway (GO:0035357)	1/6	0.06818640698976948	0.25000741824104594	0	0	16.962231759656653	45.552243776146206	ACTN4
positive regulation of animal organ morphogenesis (GO:0110110)	1/6	0.06818640698976948	0.25000741824104594	0	0	16.962231759656653	45.552243776146206	GDNF
positive regulation of anion transport (GO:1903793)	1/6	0.06818640698976948	0.25000741824104594	0	0	16.962231759656653	45.552243776146206	CEBPB
positive regulation of autophagosome maturation (GO:1901098)	1/6	0.06818640698976948	0.25000741824104594	0	0	16.962231759656653	45.552243776146206	ADRB2
positive regulation of cell-cell adhesion mediated by integrin (GO:0033634)	1/6	0.06818640698976948	0.25000741824104594	0	0	16.962231759656653	45.552243776146206	PODXL
positive regulation of deacetylase activity (GO:0090045)	1/6	0.06818640698976948	0.25000741824104594	0	0	16.962231759656653	45.552243776146206	VEGFA
positive regulation of endoplasmic reticulum stress-induced intrinsic apoptotic signaling pathway (GO:1902237)	1/6	0.06818640698976948	0.25000741824104594	0	0	16.962231759656653	45.552243776146206	DDIT3
positive regulation of gluconeogenesis (GO:0045722)	1/6	0.06818640698976948	0.25000741824104594	0	0	16.962231759656653	45.552243776146206	PPARGC1A
positive regulation of kidney development (GO:0090184)	1/6	0.06818640698976948	0.25000741824104594	0	0	16.962231759656653	45.552243776146206	MYC
positive regulation of skeletal muscle fiber development (GO:0048743)	1/6	0.06818640698976948	0.25000741824104594	0	0	16.962231759656653	45.552243776146206	MYOD1
positive regulation of T-helper 2 cell differentiation (GO:0045630)	1/6	0.06818640698976948	0.25000741824104594	0	0	16.962231759656653	45.552243776146206	RARA
positive regulation of tau-protein kinase activity (GO:1902949)	1/6	0.06818640698976948	0.25000741824104594	0	0	16.962231759656653	45.552243776146206	EGR1
positive regulation of toll-like receptor 7 signaling pathway (GO:0034157)	1/6	0.06818640698976948	0.25000741824104594	0	0	16.962231759656653	45.552243776146206	SLC15A4
positive regulation of tooth mineralization (GO:0070172)	1/6	0.06818640698976948	0.25000741824104594	0	0	16.962231759656653	45.552243776146206	ENAM
regulation of actin cytoskeleton reorganization (GO:2000249)	2/37	0.0694882098843582	0.25000741824104594	0	0	4.859852216748768	12.959273089634753	CSF3;TEK
regulation of erythrocyte differentiation (GO:0045646)	2/37	0.0694882098843582	0.25000741824104594	0	0	4.859852216748768	12.959273089634753	HSPA1B;HSPA1A
regulation of p38MAPK cascade (GO:1900744)	2/37	0.0694882098843582	0.25000741824104594	0	0	4.859852216748768	12.959273089634753	DUSP1;VEGFA
regulation of protein autophosphorylation (GO:0031952)	2/37	0.0694882098843582	0.25000741824104594	0	0	4.859852216748768	12.959273089634753	TAOK2;VEGFA
regulation of vascular associated smooth muscle cell proliferation (GO:1904705)	2/37	0.0694882098843582	0.25000741824104594	0	0	4.859852216748768	12.959273089634753	CDKN1A;NR4A3
glutamine family amino acid metabolic process (GO:0009064)	2/37	0.0694882098843582	0.25000741824104594	0	0	4.859852216748768	12.959273089634753	AADAT;PRODH
skeletal muscle tissue development (GO:0007519)	2/37	0.0694882098843582	0.25000741824104594	0	0	4.859852216748768	12.959273089634753	MYOD1;KLHL40
lysosome localization (GO:0032418)	2/37	0.0694882098843582	0.25000741824104594	0	0	4.859852216748768	12.959273089634753	FLCN;NR4A3
ncRNA metabolic process (GO:0034660)	2/37	0.0694882098843582	0.25000741824104594	0	0	4.859852216748768	12.959273089634753	ZCCHC8;AGO2
neural crest cell migration (GO:0001755)	2/37	0.0694882098843582	0.25000741824104594	0	0	4.859852216748768	12.959273089634753	GDNF;CORO1C
transmembrane receptor protein serine/threonine kinase signaling pathway (GO:0007178)	4/133	0.071111636923058	0.25000741824104594	0	0	2.647387933940007	6.998381349443619	SMAD3;ZMIZ1;FOS;BMP5
positive regulation of peptidyl-tyrosine phosphorylation (GO:0050731)	4/134	0.07266021830737393	0.25000741824104594	0	0	2.6268896321070234	6.887602817338096	CSF3;DOK7;IL6R;VEGFA
ventricular septum development (GO:0003281)	2/38	0.07280053934249596	0.25000741824104594	0	0	4.724616858237548	12.378646955939717	HEY1;SOX4
negative regulation of TOR signaling (GO:0032007)	2/38	0.07280053934249596	0.25000741824104594	0	0	4.724616858237548	12.378646955939717	FLCN;DDIT4
response to insulin (GO:0032868)	3/84	0.07568808703447712	0.25000741824104594	0	0	3.1561648228314896	8.146485917165895	LPIN1;SLC25A33;FOXO1
lymphocyte differentiation (GO:0030098)	3/84	0.07568808703447712	0.25000741824104594	0	0	3.1561648228314896	8.146485917165895	KLF6;NFIL3;SOX4
vascular transport (GO:0010232)	3/84	0.07568808703447712	0.25000741824104594	0	0	3.1561648228314896	8.146485917165895	SLC7A5;SLC38A1;SLC22A5
regulation of peptidyl-threonine phosphorylation (GO:0010799)	2/39	0.07616285484530605	0.25000741824104594	0	0	4.596691519105312	11.835935514137327	DDIT4;PRKAG2
regulation of protein tyrosine kinase activity (GO:0061097)	2/39	0.07616285484530605	0.25000741824104594	0	0	4.596691519105312	11.835935514137327	SH3BP5L;DOK7
negative regulation of lymphocyte proliferation (GO:0050672)	2/39	0.07616285484530605	0.25000741824104594	0	0	4.596691519105312	11.835935514137327	CEBPB;SDC4
G1/S transition of mitotic cell cycle (GO:0000082)	3/85	0.07781005717356317	0.25000741824104594	0	0	3.117516629711752	7.96053066234246	CDKN1A;LATS2;MYC
amino sugar catabolic process (GO:0046348)	1/7	0.07909187657586492	0.25000741824104594	0	0	14.13447782546495	35.86122126390027	GNPDA1
regulation of aldosterone biosynthetic process (GO:0032347)	1/7	0.07909187657586492	0.25000741824104594	0	0	14.13447782546495	35.86122126390027	BMP5
arginine catabolic process (GO:0006527)	1/7	0.07909187657586492	0.25000741824104594	0	0	14.13447782546495	35.86122126390027	NOS3
aspartate transmembrane transport (GO:0015810)	1/7	0.07909187657586492	0.25000741824104594	0	0	14.13447782546495	35.86122126390027	SLC25A18
atrioventricular valve formation (GO:0003190)	1/7	0.07909187657586492	0.25000741824104594	0	0	14.13447782546495	35.86122126390027	HEY1
regulation of blood-brain barrier permeability (GO:1905603)	1/7	0.07909187657586492	0.25000741824104594	0	0	14.13447782546495	35.86122126390027	VEGFA
bleb assembly (GO:0032060)	1/7	0.07909187657586492	0.25000741824104594	0	0	14.13447782546495	35.86122126390027	PMP22
calcitonin family receptor signaling pathway (GO:0097646)	1/7	0.07909187657586492	0.25000741824104594	0	0	14.13447782546495	35.86122126390027	ADM
regulation of cGMP-mediated signaling (GO:0010752)	1/7	0.07909187657586492	0.25000741824104594	0	0	14.13447782546495	35.86122126390027	PDE10A
cardiac pacemaker cell development (GO:0060926)	1/7	0.07909187657586492	0.25000741824104594	0	0	14.13447782546495	35.86122126390027	TBX3
regulation of cortisol biosynthetic process (GO:2000064)	1/7	0.07909187657586492	0.25000741824104594	0	0	14.13447782546495	35.86122126390027	BMP5
Cdc42 protein signal transduction (GO:0032488)	1/7	0.07909187657586492	0.25000741824104594	0	0	14.13447782546495	35.86122126390027	RHOJ
regulation of extracellular matrix assembly (GO:1901201)	1/7	0.07909187657586492	0.25000741824104594	0	0	14.13447782546495	35.86122126390027	SMAD3
cellular response to monoamine stimulus (GO:0071868)	1/7	0.07909187657586492	0.25000741824104594	0	0	14.13447782546495	35.86122126390027	NR4A3
regulation of histone deacetylase activity (GO:1901725)	1/7	0.07909187657586492	0.25000741824104594	0	0	14.13447782546495	35.86122126390027	VEGFA
chemical homeostasis within a tissue (GO:0048875)	1/7	0.07909187657586492	0.25000741824104594	0	0	14.13447782546495	35.86122126390027	VEGFA
regulation of ketone biosynthetic process (GO:0010566)	1/7	0.07909187657586492	0.25000741824104594	0	0	14.13447782546495	35.86122126390027	EGR1
regulation of miRNA mediated inhibition of translation (GO:1905616)	1/7	0.07909187657586492	0.25000741824104594	0	0	14.13447782546495	35.86122126390027	AGO2
definitive hemopoiesis (GO:0060216)	1/7	0.07909187657586492	0.25000741824104594	0	0	14.13447782546495	35.86122126390027	TEK
dendrite arborization (GO:0140059)	1/7	0.07909187657586492	0.25000741824104594	0	0	14.13447782546495	35.86122126390027	TAOK2
dorsal aorta development (GO:0035907)	1/7	0.07909187657586492	0.25000741824104594	0	0	14.13447782546495	35.86122126390027	HEY1
dorsal aorta morphogenesis (GO:0035912)	1/7	0.07909187657586492	0.25000741824104594	0	0	14.13447782546495	35.86122126390027	HEY1
regulation of striated muscle cell differentiation (GO:0051153)	1/7	0.07909187657586492	0.25000741824104594	0	0	14.13447782546495	35.86122126390027	SIK1
G protein-coupled receptor internalization (GO:0002031)	1/7	0.07909187657586492	0.25000741824104594	0	0	14.13447782546495	35.86122126390027	ADM
regulation of toll-like receptor 7 signaling pathway (GO:0034155)	1/7	0.07909187657586492	0.25000741824104594	0	0	14.13447782546495	35.86122126390027	SLC15A4
glandular epithelial cell development (GO:0002068)	1/7	0.07909187657586492	0.25000741824104594	0	0	14.13447782546495	35.86122126390027	BMP5
regulation of transforming growth factor beta2 production (GO:0032909)	1/7	0.07909187657586492	0.25000741824104594	0	0	14.13447782546495	35.86122126390027	SMAD3
glomerular epithelial cell development (GO:0072310)	1/7	0.07909187657586492	0.25000741824104594	0	0	14.13447782546495	35.86122126390027	PODXL
glomerular visceral epithelial cell development (GO:0072015)	1/7	0.07909187657586492	0.25000741824104594	0	0	14.13447782546495	35.86122126390027	PODXL
glutamine transport (GO:0006868)	1/7	0.07909187657586492	0.25000741824104594	0	0	14.13447782546495	35.86122126390027	SLC38A1
glutathione catabolic process (GO:0006751)	1/7	0.07909187657586492	0.25000741824104594	0	0	14.13447782546495	35.86122126390027	CHAC1
iron import into cell (GO:0033212)	1/7	0.07909187657586492	0.25000741824104594	0	0	14.13447782546495	35.86122126390027	SLC11A2
SMAD protein complex assembly (GO:0007183)	1/7	0.07909187657586492	0.25000741824104594	0	0	14.13447782546495	35.86122126390027	SMAD3
left/right pattern formation (GO:0060972)	1/7	0.07909187657586492	0.25000741824104594	0	0	14.13447782546495	35.86122126390027	PKD1L1
succinate transport (GO:0015744)	1/7	0.07909187657586492	0.25000741824104594	0	0	14.13447782546495	35.86122126390027	SLC25A30
lymphoid progenitor cell differentiation (GO:0002320)	1/7	0.07909187657586492	0.25000741824104594	0	0	14.13447782546495	35.86122126390027	SOX4
surfactant homeostasis (GO:0043129)	1/7	0.07909187657586492	0.25000741824104594	0	0	14.13447782546495	35.86122126390027	VEGFA
thiamine-containing compound metabolic process (GO:0042723)	1/7	0.07909187657586492	0.25000741824104594	0	0	14.13447782546495	35.86122126390027	SLC19A2
thyroid hormone transport (GO:0070327)	1/7	0.07909187657586492	0.25000741824104594	0	0	14.13447782546495	35.86122126390027	SLC7A5
membrane fission (GO:0090148)	1/7	0.07909187657586492	0.25000741824104594	0	0	14.13447782546495	35.86122126390027	CORO1C
miRNA loading onto RISC involved in gene silencing by miRNA (GO:0035280)	1/7	0.07909187657586492	0.25000741824104594	0	0	14.13447782546495	35.86122126390027	AGO2
type B pancreatic cell development (GO:0003323)	1/7	0.07909187657586492	0.25000741824104594	0	0	14.13447782546495	35.86122126390027	BMP5
vascular associated smooth muscle cell development (GO:0097084)	1/7	0.07909187657586492	0.25000741824104594	0	0	14.13447782546495	35.86122126390027	VEGFA
vascular wound healing (GO:0061042)	1/7	0.07909187657586492	0.25000741824104594	0	0	14.13447782546495	35.86122126390027	VEGFA
mitral valve development (GO:0003174)	1/7	0.07909187657586492	0.25000741824104594	0	0	14.13447782546495	35.86122126390027	SOX4
negative regulation of axon regeneration (GO:0048681)	1/7	0.07909187657586492	0.25000741824104594	0	0	14.13447782546495	35.86122126390027	RTN4RL1
negative regulation of cytoplasmic translation (GO:2000766)	1/7	0.07909187657586492	0.25000741824104594	0	0	14.13447782546495	35.86122126390027	CPEB4
negative regulation of mitochondrial outer membrane permeabilization involved in apoptotic signaling pathway (GO:1901029)	1/7	0.07909187657586492	0.25000741824104594	0	0	14.13447782546495	35.86122126390027	HSPA1A
negative regulation of nervous system process (GO:0031645)	1/7	0.07909187657586492	0.25000741824104594	0	0	14.13447782546495	35.86122126390027	EIF2AK3
negative regulation of p38MAPK cascade (GO:1903753)	1/7	0.07909187657586492	0.25000741824104594	0	0	14.13447782546495	35.86122126390027	DUSP1
negative regulation of protein kinase activity by regulation of protein phosphorylation (GO:0044387)	1/7	0.07909187657586492	0.25000741824104594	0	0	14.13447782546495	35.86122126390027	CORO1C
negative regulation of RIG-I signaling pathway (GO:0039536)	1/7	0.07909187657586492	0.25000741824104594	0	0	14.13447782546495	35.86122126390027	RNF125
negative regulation of steroid metabolic process (GO:0045939)	1/7	0.07909187657586492	0.25000741824104594	0	0	14.13447782546495	35.86122126390027	BMP5
nodal signaling pathway (GO:0038092)	1/7	0.07909187657586492	0.25000741824104594	0	0	14.13447782546495	35.86122126390027	SMAD3
noradrenergic neuron differentiation (GO:0003357)	1/7	0.07909187657586492	0.25000741824104594	0	0	14.13447782546495	35.86122126390027	SOX4
oxygen transport (GO:0015671)	1/7	0.07909187657586492	0.25000741824104594	0	0	14.13447782546495	35.86122126390027	MYC
pericardium morphogenesis (GO:0003344)	1/7	0.07909187657586492	0.25000741824104594	0	0	14.13447782546495	35.86122126390027	BMP5
positive regulation of activation of Janus kinase activity (GO:0010536)	1/7	0.07909187657586492	0.25000741824104594	0	0	14.13447782546495	35.86122126390027	IL6R
positive regulation of catecholamine secretion (GO:0033605)	1/7	0.07909187657586492	0.25000741824104594	0	0	14.13447782546495	35.86122126390027	GDNF
positive regulation of epithelial tube formation (GO:1905278)	1/7	0.07909187657586492	0.25000741824104594	0	0	14.13447782546495	35.86122126390027	GDNF
positive regulation of hormone metabolic process (GO:0032352)	1/7	0.07909187657586492	0.25000741824104594	0	0	14.13447782546495	35.86122126390027	EGR1
positive regulation of interleukin-5 production (GO:0032754)	1/7	0.07909187657586492	0.25000741824104594	0	0	14.13447782546495	35.86122126390027	RARA
positive regulation of lamellipodium morphogenesis (GO:2000394)	1/7	0.07909187657586492	0.25000741824104594	0	0	14.13447782546495	35.86122126390027	CORO1C
positive regulation of mast cell activation (GO:0033005)	1/7	0.07909187657586492	0.25000741824104594	0	0	14.13447782546495	35.86122126390027	NR4A3
positive regulation of miRNA mediated inhibition of translation (GO:1905618)	1/7	0.07909187657586492	0.25000741824104594	0	0	14.13447782546495	35.86122126390027	AGO2
proline metabolic process (GO:0006560)	1/7	0.07909187657586492	0.25000741824104594	0	0	14.13447782546495	35.86122126390027	PRODH
negative regulation of blood coagulation (GO:0030195)	2/40	0.07957354508682304	0.25000741824104594	0	0	4.475499092558984	11.32781755312889	THBD;NOS3
negative regulation of cell-substrate adhesion (GO:0010812)	2/40	0.07957354508682304	0.25000741824104594	0	0	4.475499092558984	11.32781755312889	ACTN4;CORO1C
negative regulation of protein kinase B signaling (GO:0051898)	2/40	0.07957354508682304	0.25000741824104594	0	0	4.475499092558984	11.32781755312889	FLCN;DDIT3
regulation of interferon-gamma production (GO:0032649)	3/86	0.07995795275227233	0.25000741824104594	0	0	3.0797997183539354	7.780357506689879	SLC7A5;DDIT3;RARA
glucose homeostasis (GO:0042593)	3/86	0.07995795275227233	0.25000741824104594	0	0	3.0797997183539354	7.780357506689879	PPARGC1A;SOX4;FOXO1
transport across blood-brain barrier (GO:0150104)	3/86	0.07995795275227233	0.25000741824104594	0	0	3.0797997183539354	7.780357506689879	SLC7A5;SLC38A1;SLC22A5
positive regulation of proteasomal protein catabolic process (GO:1901800)	3/86	0.07995795275227233	0.25000741824104594	0	0	3.0797997183539354	7.780357506689879	KLHL40;HSPA1B;HSPA1A
regulation of transcription from RNA polymerase II promoter in response to stress (GO:0043618)	3/87	0.08213148024217835	0.25635839846822045	0	0	3.0429808286951143	7.605729434910282	DDIT3;VEGFA;HSPA1A
endosome organization (GO:0007032)	2/41	0.08303102933700574	0.2569396629483631	0	0	4.3605216622458	10.85133647399393	VPS18;CORO1C
regulation of response to DNA damage stimulus (GO:2001020)	2/41	0.08303102933700574	0.2569396629483631	0	0	4.3605216622458	10.85133647399393	MYC;IER3
hexose metabolic process (GO:0019318)	2/41	0.08303102933700574	0.2569396629483631	0	0	4.3605216622458	10.85133647399393	CHST15;PPARD
negative regulation of cell-cell adhesion (GO:0022408)	2/41	0.08303102933700574	0.2569396629483631	0	0	4.3605216622458	10.85133647399393	PODXL;VEGFA
positive regulation of TOR signaling (GO:0032008)	2/41	0.08303102933700574	0.2569396629483631	0	0	4.3605216622458	10.85133647399393	FLCN;RRAGC
regulation of chemokine production (GO:0032642)	2/42	0.08653375695329237	0.26124710565343645	0	0	4.251293103448276	10.403852430866987	EGR1;IL6R
cellular respiration (GO:0045333)	2/42	0.08653375695329237	0.26124710565343645	0	0	4.251293103448276	10.403852430866987	NR4A3;PPARGC1A
regulation of extrinsic apoptotic signaling pathway via death domain receptors (GO:1902041)	2/42	0.08653375695329237	0.26124710565343645	0	0	4.251293103448276	10.403852430866987	NOS3;BMP5
regulation of nervous system development (GO:0051960)	2/42	0.08653375695329237	0.26124710565343645	0	0	4.251293103448276	10.403852430866987	HEY1;BHLHE40
transforming growth factor beta receptor signaling pathway (GO:0007179)	3/89	0.0865542387513687	0.26124710565343645	0	0	2.9719118091211114	7.272220717543823	SMAD3;ZMIZ1;FOS
negative regulation of DNA-binding transcription factor activity (GO:0043433)	4/143	0.0873578920958019	0.26124710565343645	0	0	2.4556771973725366	5.986307187618907	DDIT3;BHLHE40;PIM1;SIK1
cellular amino acid catabolic process (GO:0009063)	3/90	0.08880286525809619	0.26124710565343645	0	0	2.9376026272577995	7.112924061672049	AADAT;NOS3;PRODH
actin filament reorganization (GO:0090527)	1/8	0.08987025462085924	0.26124710565343645	0	0	12.11465358675659	29.18890417560212	BCAR1
regulation of activation of Janus kinase activity (GO:0010533)	1/8	0.08987025462085924	0.26124710565343645	0	0	12.11465358675659	29.18890417560212	IL6R
basic amino acid transport (GO:0015802)	1/8	0.08987025462085924	0.26124710565343645	0	0	12.11465358675659	29.18890417560212	SLC15A4
benzene-containing compound metabolic process (GO:0042537)	1/8	0.08987025462085924	0.26124710565343645	0	0	12.11465358675659	29.18890417560212	AADAT
brown fat cell differentiation (GO:0050873)	1/8	0.08987025462085924	0.26124710565343645	0	0	12.11465358675659	29.18890417560212	PPARGC1A
regulation of dopamine uptake involved in synaptic transmission (GO:0051584)	1/8	0.08987025462085924	0.26124710565343645	0	0	12.11465358675659	29.18890417560212	GDNF
cellular response to hepatocyte growth factor stimulus (GO:0035729)	1/8	0.08987025462085924	0.26124710565343645	0	0	12.11465358675659	29.18890417560212	BCAR1
cellular response to UV-B (GO:0071493)	1/8	0.08987025462085924	0.26124710565343645	0	0	12.11465358675659	29.18890417560212	CDKN1A
coronary vasculature morphogenesis (GO:0060977)	1/8	0.08987025462085924	0.26124710565343645	0	0	12.11465358675659	29.18890417560212	VEGFA
regulation of microvillus organization (GO:0032530)	1/8	0.08987025462085924	0.26124710565343645	0	0	12.11465358675659	29.18890417560212	PODXL
regulation of myeloid leukocyte differentiation (GO:0002761)	1/8	0.08987025462085924	0.26124710565343645	0	0	12.11465358675659	29.18890417560212	CEBPB
regulation of pattern recognition receptor signaling pathway (GO:0062207)	1/8	0.08987025462085924	0.26124710565343645	0	0	12.11465358675659	29.18890417560212	SLC15A4
regulation of positive chemotaxis (GO:0050926)	1/8	0.08987025462085924	0.26124710565343645	0	0	12.11465358675659	29.18890417560212	VEGFA
regulation of RNA biosynthetic process (GO:2001141)	1/8	0.08987025462085924	0.26124710565343645	0	0	12.11465358675659	29.18890417560212	ACTN4
regulation of skeletal muscle fiber development (GO:0048742)	1/8	0.08987025462085924	0.26124710565343645	0	0	12.11465358675659	29.18890417560212	MYOD1
regulation of T-helper 2 cell differentiation (GO:0045628)	1/8	0.08987025462085924	0.26124710565343645	0	0	12.11465358675659	29.18890417560212	RARA
respiratory chain complex III assembly (GO:0017062)	1/8	0.08987025462085924	0.26124710565343645	0	0	12.11465358675659	29.18890417560212	SLC25A33
response to hepatocyte growth factor (GO:0035728)	1/8	0.08987025462085924	0.26124710565343645	0	0	12.11465358675659	29.18890417560212	BCAR1
RNA secondary structure unwinding (GO:0010501)	1/8	0.08987025462085924	0.26124710565343645	0	0	12.11465358675659	29.18890417560212	AGO2
stress-induced premature senescence (GO:0090400)	1/8	0.08987025462085924	0.26124710565343645	0	0	12.11465358675659	29.18890417560212	CDKN1A
mast cell activation involved in immune response (GO:0002279)	1/8	0.08987025462085924	0.26124710565343645	0	0	12.11465358675659	29.18890417560212	NR4A3
mast cell degranulation (GO:0043303)	1/8	0.08987025462085924	0.26124710565343645	0	0	12.11465358675659	29.18890417560212	NR4A3
mitochondrial respiratory chain complex III assembly (GO:0034551)	1/8	0.08987025462085924	0.26124710565343645	0	0	12.11465358675659	29.18890417560212	SLC25A33
natural killer cell differentiation (GO:0001779)	1/8	0.08987025462085924	0.26124710565343645	0	0	12.11465358675659	29.18890417560212	NFIL3
negative regulation of neuron projection regeneration (GO:0070571)	1/8	0.08987025462085924	0.26124710565343645	0	0	12.11465358675659	29.18890417560212	RTN4RL1
negative regulation of striated muscle cell apoptotic process (GO:0010664)	1/8	0.08987025462085924	0.26124710565343645	0	0	12.11465358675659	29.18890417560212	PPP1R10
positive regulation of cell migration by vascular endothelial growth factor signaling pathway (GO:0038089)	1/8	0.08987025462085924	0.26124710565343645	0	0	12.11465358675659	29.18890417560212	VEGFA
positive regulation of steroid biosynthetic process (GO:0010893)	1/8	0.08987025462085924	0.26124710565343645	0	0	12.11465358675659	29.18890417560212	ADM
positive regulation of vascular associated smooth muscle cell migration (GO:1904754)	1/8	0.08987025462085924	0.26124710565343645	0	0	12.11465358675659	29.18890417560212	NR4A3
regulation of cell-cell adhesion (GO:0022407)	2/43	0.09008020689105166	0.26124710565343645	0	0	4.147392767031119	9.983001741379772	FUT7;PODXL
negative regulation of type I interferon production (GO:0032480)	2/43	0.09008020689105166	0.26124710565343645	0	0	4.147392767031119	9.983001741379772	RNF125;UBA7
positive regulation of T cell differentiation (GO:0045582)	2/43	0.09008020689105166	0.26124710565343645	0	0	4.147392767031119	9.983001741379772	ZMIZ1;SOX4
regulation of angiogenesis (GO:0045765)	5/203	0.09056299205119488	0.26222499788456904	0	0	2.157822769176481	5.182463715153038	NOS3;AGO2;RHOJ;TEK;VEGFA
regulation of actin cytoskeleton organization (GO:0032956)	3/91	0.09107591501944948	0.26328687471914686	0	0	2.904073199527745	6.958339117008584	TAOK2;CRK;RHOBTB2
regulation of peptidyl-tyrosine phosphorylation (GO:0050730)	3/92	0.09337307823763631	0.26663026662580575	0	0	2.871297242083759	6.8082828208423605	CSF3;IL6R;VEGFA
cardiac ventricle morphogenesis (GO:0003208)	2/44	0.09366888725103582	0.26663026662580575	0	0	4.048440065681445	9.586662317123423	HEY1;SOX4
hexose biosynthetic process (GO:0019319)	2/44	0.09366888725103582	0.26663026662580575	0	0	4.048440065681445	9.586662317123423	CHST15;PPARGC1A
mRNA catabolic process (GO:0006402)	2/44	0.09366888725103582	0.26663026662580575	0	0	4.048440065681445	9.586662317123423	HSPA1B;HSPA1A
neurogenesis (GO:0022008)	2/44	0.09366888725103582	0.26663026662580575	0	0	4.048440065681445	9.586662317123423	CHAC1;FAT4
positive regulation of cell-matrix adhesion (GO:0001954)	2/44	0.09366888725103582	0.26663026662580575	0	0	4.048440065681445	9.586662317123423	TEK;VEGFA
positive regulation of mRNA catabolic process (GO:0061014)	2/44	0.09366888725103582	0.26663026662580575	0	0	4.048440065681445	9.586662317123423	AGO2;TOB1
positive regulation of peptidyl-serine phosphorylation (GO:0033138)	3/93	0.0956940424282365	0.26663026662580575	0	0	2.839249639249639	6.662581031549413	CSF3;FNIP2;VEGFA
positive regulation of cell migration (GO:0030335)	6/269	0.09688941081373184	0.26663026662580575	0	0	1.9514708825295177	4.555094150894788	PODXL;AGO2;PIK3R3;ACTN4;BCAR1;VEGFA
regulation of insulin receptor signaling pathway (GO:0046626)	2/45	0.09729833472225405	0.26663026662580575	0	0	3.9540898155573374	9.212924110501753	FUT7;SIK2
mitotic G2/M transition checkpoint (GO:0044818)	2/45	0.09729833472225405	0.26663026662580575	0	0	3.9540898155573374	9.212924110501753	CDKN1A;TAOK2
negative regulation of T cell activation (GO:0050868)	2/45	0.09729833472225405	0.26663026662580575	0	0	3.9540898155573374	9.212924110501753	CEBPB;SDC4
neural crest cell development (GO:0014032)	2/45	0.09729833472225405	0.26663026662580575	0	0	3.9540898155573374	9.212924110501753	GDNF;CORO1C
positive regulation of chemotaxis (GO:0050921)	2/45	0.09729833472225405	0.26663026662580575	0	0	3.9540898155573374	9.212924110501753	IL6R;VEGFA
positive regulation of Notch signaling pathway (GO:0045747)	2/45	0.09729833472225405	0.26663026662580575	0	0	3.9540898155573374	9.212924110501753	ZMIZ1;NOS3
hemopoiesis (GO:0030097)	3/94	0.09803849261216704	0.26663026662580575	0	0	2.8079063793349506	6.521068004477317	FLCN;MKNK2;TEK
brain development (GO:0007420)	4/150	0.0997059586300277	0.26663026662580575	0	0	2.337105419892793	5.38826628058918	DDIT4;SYNJ2;CIC;NKX2-2
mRNA metabolic process (GO:0016071)	3/95	0.1004061114770579	0.26663026662580575	0	0	2.777244494635799	6.383585904557591	PPARGC1A;HSPA1B;HSPA1A
quaternary ammonium group transport (GO:0015697)	1/9	0.10052301556852976	0.26663026662580575	0	0	10.599785407725323	24.35161381339332	SLC22A5
ATF6-mediated unfolded protein response (GO:0036500)	1/9	0.10052301556852976	0.26663026662580575	0	0	10.599785407725323	24.35161381339332	DDIT3
axon regeneration (GO:0031103)	1/9	0.10052301556852976	0.26663026662580575	0	0	10.599785407725323	24.35161381339332	RTN4RL1
regulation of cell adhesion molecule production (GO:0060353)	1/9	0.10052301556852976	0.26663026662580575	0	0	10.599785407725323	24.35161381339332	FUT7
regulation of cellular extravasation (GO:0002691)	1/9	0.10052301556852976	0.26663026662580575	0	0	10.599785407725323	24.35161381339332	FUT7
regulation of DNA-templated transcription in response to stress (GO:0043620)	1/9	0.10052301556852976	0.26663026662580575	0	0	10.599785407725323	24.35161381339332	DDIT3
regulation of endothelial cell differentiation (GO:0045601)	1/9	0.10052301556852976	0.26663026662580575	0	0	10.599785407725323	24.35161381339332	ATOH8
regulation of epidermis development (GO:0045682)	1/9	0.10052301556852976	0.26663026662580575	0	0	10.599785407725323	24.35161381339332	MAFF
cellular response to leptin stimulus (GO:0044320)	1/9	0.10052301556852976	0.26663026662580575	0	0	10.599785407725323	24.35161381339332	NR4A3
cellular response to nitric oxide (GO:0071732)	1/9	0.10052301556852976	0.26663026662580575	0	0	10.599785407725323	24.35161381339332	FOXO1
cellular response to reactive nitrogen species (GO:1902170)	1/9	0.10052301556852976	0.26663026662580575	0	0	10.599785407725323	24.35161381339332	FOXO1
embryonic forelimb morphogenesis (GO:0035115)	1/9	0.10052301556852976	0.26663026662580575	0	0	10.599785407725323	24.35161381339332	TBX3
regulation of RNA polymerase II regulatory region sequence-specific DNA binding (GO:1903025)	1/9	0.10052301556852976	0.26663026662580575	0	0	10.599785407725323	24.35161381339332	DDIT3
fucose catabolic process (GO:0019317)	1/9	0.10052301556852976	0.26663026662580575	0	0	10.599785407725323	24.35161381339332	FUT7
regulation of transmembrane transporter activity (GO:0022898)	1/9	0.10052301556852976	0.26663026662580575	0	0	10.599785407725323	24.35161381339332	PIM1
glucosamine-containing compound catabolic process (GO:1901072)	1/9	0.10052301556852976	0.26663026662580575	0	0	10.599785407725323	24.35161381339332	GNPDA1
response to leptin (GO:0044321)	1/9	0.10052301556852976	0.26663026662580575	0	0	10.599785407725323	24.35161381339332	NR4A3
hormone transport (GO:0009914)	1/9	0.10052301556852976	0.26663026662580575	0	0	10.599785407725323	24.35161381339332	SLC7A5
semaphorin-plexin signaling pathway involved in axon guidance (GO:1902287)	1/9	0.10052301556852976	0.26663026662580575	0	0	10.599785407725323	24.35161381339332	PLXNA2
skeletal muscle fiber development (GO:0048741)	1/9	0.10052301556852976	0.26663026662580575	0	0	10.599785407725323	24.35161381339332	KLHL40
kynurenine metabolic process (GO:0070189)	1/9	0.10052301556852976	0.26663026662580575	0	0	10.599785407725323	24.35161381339332	AADAT
small RNA loading onto RISC (GO:0070922)	1/9	0.10052301556852976	0.26663026662580575	0	0	10.599785407725323	24.35161381339332	AGO2
L-fucose catabolic process (GO:0042355)	1/9	0.10052301556852976	0.26663026662580575	0	0	10.599785407725323	24.35161381339332	FUT7
L-fucose metabolic process (GO:0042354)	1/9	0.10052301556852976	0.26663026662580575	0	0	10.599785407725323	24.35161381339332	FUT7
mast cell mediated immunity (GO:0002448)	1/9	0.10052301556852976	0.26663026662580575	0	0	10.599785407725323	24.35161381339332	NR4A3
type B pancreatic cell differentiation (GO:0003309)	1/9	0.10052301556852976	0.26663026662580575	0	0	10.599785407725323	24.35161381339332	BMP5
mitral valve morphogenesis (GO:0003183)	1/9	0.10052301556852976	0.26663026662580575	0	0	10.599785407725323	24.35161381339332	SOX4
muscle cell fate commitment (GO:0042693)	1/9	0.10052301556852976	0.26663026662580575	0	0	10.599785407725323	24.35161381339332	MYOD1
negative regulation of fibrinolysis (GO:0051918)	1/9	0.10052301556852976	0.26663026662580575	0	0	10.599785407725323	24.35161381339332	THBD
negative regulation of glycoprotein biosynthetic process (GO:0010561)	1/9	0.10052301556852976	0.26663026662580575	0	0	10.599785407725323	24.35161381339332	AGO2
negative regulation of systemic arterial blood pressure (GO:0003085)	1/9	0.10052301556852976	0.26663026662580575	0	0	10.599785407725323	24.35161381339332	ADRB2
pericardium development (GO:0060039)	1/9	0.10052301556852976	0.26663026662580575	0	0	10.599785407725323	24.35161381339332	BMP5
phosphatidylglycerol biosynthetic process (GO:0006655)	1/9	0.10052301556852976	0.26663026662580575	0	0	10.599785407725323	24.35161381339332	CDS2
positive regulation of ATP biosynthetic process (GO:2001171)	1/9	0.10052301556852976	0.26663026662580575	0	0	10.599785407725323	24.35161381339332	PPARGC1A
positive regulation of blood vessel endothelial cell proliferation involved in sprouting angiogenesis (GO:1903589)	1/9	0.10052301556852976	0.26663026662580575	0	0	10.599785407725323	24.35161381339332	VEGFA
positive regulation of extracellular matrix assembly (GO:1901203)	1/9	0.10052301556852976	0.26663026662580575	0	0	10.599785407725323	24.35161381339332	SMAD3
positive regulation of protein kinase A signaling (GO:0010739)	1/9	0.10052301556852976	0.26663026662580575	0	0	10.599785407725323	24.35161381339332	ADRB2
positive regulation of protein kinase C signaling (GO:0090037)	1/9	0.10052301556852976	0.26663026662580575	0	0	10.599785407725323	24.35161381339332	VEGFA
regulation of fibroblast proliferation (GO:0048145)	2/46	0.10096711426187997	0.26702169278362087	0	0	3.864028213166144	8.860063741137528	CDKN1A;MYC
positive regulation of smooth muscle cell proliferation (GO:0048661)	2/46	0.10096711426187997	0.26702169278362087	0	0	3.864028213166144	8.860063741137528	NR4A3;IL6R
cellular transition metal ion homeostasis (GO:0046916)	3/96	0.10279657955655144	0.2714613486530046	0	0	2.7472420053065214	6.249984351353398	ANKRD9;MYC;SLC11A2
actin filament organization (GO:0007015)	4/152	0.10337562385088252	0.2725907738732642	0	0	2.3052878965922443	5.231588287869711	XIRP1;BCAR1;CORO1C;RHOBTB2
epithelial to mesenchymal transition (GO:0001837)	2/47	0.10467381853877283	0.2747307172647348	0	0	3.777969348659004	8.52652265074167	HEY1;TBX3
positive regulation of cell-cell adhesion (GO:0022409)	2/47	0.10467381853877283	0.2747307172647348	0	0	3.777969348659004	8.52652265074167	FUT7;PODXL
regulation of cell migration (GO:0030334)	8/408	0.10739185889837935	0.2747307172647348	0	0	1.7138053097345132	3.8239639183980283	FLCN;PODXL;PLXNA2;PIK3R3;ACTN4;BCAR1;VEGFA;CORO1C
negative regulation of neuron death (GO:1901215)	3/98	0.10764477564932093	0.2747307172647348	0	0	2.689131920710868	5.9938561216205715	GDNF;PPARGC1A;CPEB4
regulation of mitochondrion organization (GO:0010821)	2/48	0.1084170675019559	0.2747307172647348	0	0	3.6956521739130435	8.210888217942754	FLCN;PPARGC1A
positive regulation of intracellular signal transduction (GO:1902533)	10/546	0.10898610751563989	0.2747307172647348	0	0	1.60164578891258	3.5501037226724965	FLCN;CSF3;RRAGC;SLC20A1;DDIT3;ACTN4;ADRB2;TEK;MAP3K14;VEGFA
regulation of cell differentiation (GO:0045595)	4/156	0.11089778234435646	0.2747307172647348	0	0	2.2441647597254004	4.9352468113351025	CEBPB;GDNF;HEY1;SIK1
amino sugar metabolic process (GO:0006040)	1/10	0.11105161697319653	0.2747307172647348	0	0	9.421554601812112	20.706317424316197	FN3K
arginine metabolic process (GO:0006525)	1/10	0.11105161697319653	0.2747307172647348	0	0	9.421554601812112	20.706317424316197	NOS3
regulation of axon guidance (GO:1902667)	1/10	0.11105161697319653	0.2747307172647348	0	0	9.421554601812112	20.706317424316197	VEGFA
regulation of cell-cell adhesion mediated by integrin (GO:0033632)	1/10	0.11105161697319653	0.2747307172647348	0	0	9.421554601812112	20.706317424316197	PODXL
regulation of DNA methylation (GO:0044030)	1/10	0.11105161697319653	0.2747307172647348	0	0	9.421554601812112	20.706317424316197	MYC
regulation of epithelial cell apoptotic process (GO:1904035)	1/10	0.11105161697319653	0.2747307172647348	0	0	9.421554601812112	20.706317424316197	TEK
regulation of granulocyte differentiation (GO:0030852)	1/10	0.11105161697319653	0.2747307172647348	0	0	9.421554601812112	20.706317424316197	RARA
cellular response to oxygen levels (GO:0071453)	1/10	0.11105161697319653	0.2747307172647348	0	0	9.421554601812112	20.706317424316197	CPEB4
regulation of leukocyte tethering or rolling (GO:1903236)	1/10	0.11105161697319653	0.2747307172647348	0	0	9.421554601812112	20.706317424316197	FUT7
regulation of organ growth (GO:0046620)	1/10	0.11105161697319653	0.2747307172647348	0	0	9.421554601812112	20.706317424316197	LATS2
regulation of peptidyl-lysine acetylation (GO:2000756)	1/10	0.11105161697319653	0.2747307172647348	0	0	9.421554601812112	20.706317424316197	FLCN
forelimb morphogenesis (GO:0035136)	1/10	0.11105161697319653	0.2747307172647348	0	0	9.421554601812112	20.706317424316197	TBX3
formation of translation preinitiation complex (GO:0001731)	1/10	0.11105161697319653	0.2747307172647348	0	0	9.421554601812112	20.706317424316197	EIF5
regulation of tau-protein kinase activity (GO:1902947)	1/10	0.11105161697319653	0.2747307172647348	0	0	9.421554601812112	20.706317424316197	EGR1
regulation of type B pancreatic cell development (GO:2000074)	1/10	0.11105161697319653	0.2747307172647348	0	0	9.421554601812112	20.706317424316197	FOXO1
regulation of urine volume (GO:0035809)	1/10	0.11105161697319653	0.2747307172647348	0	0	9.421554601812112	20.706317424316197	ADM
removal of superoxide radicals (GO:0019430)	1/10	0.11105161697319653	0.2747307172647348	0	0	9.421554601812112	20.706317424316197	NOS3
histone H3-K36 demethylation (GO:0070544)	1/10	0.11105161697319653	0.2747307172647348	0	0	9.421554601812112	20.706317424316197	KDM4A
indolalkylamine catabolic process (GO:0046218)	1/10	0.11105161697319653	0.2747307172647348	0	0	9.421554601812112	20.706317424316197	AADAT
ionotropic glutamate receptor signaling pathway (GO:0035235)	1/10	0.11105161697319653	0.2747307172647348	0	0	9.421554601812112	20.706317424316197	CPEB4
iron ion transmembrane transport (GO:0034755)	1/10	0.11105161697319653	0.2747307172647348	0	0	9.421554601812112	20.706317424316197	SLC11A2
L-glutamate transmembrane transport (GO:0015813)	1/10	0.11105161697319653	0.2747307172647348	0	0	9.421554601812112	20.706317424316197	SLC25A18
lactation (GO:0007595)	1/10	0.11105161697319653	0.2747307172647348	0	0	9.421554601812112	20.706317424316197	VEGFA
lipid droplet formation (GO:0140042)	1/10	0.11105161697319653	0.2747307172647348	0	0	9.421554601812112	20.706317424316197	CDS2
morphogenesis of an epithelial sheet (GO:0002011)	1/10	0.11105161697319653	0.2747307172647348	0	0	9.421554601812112	20.706317424316197	BMP5
myelin assembly (GO:0032288)	1/10	0.11105161697319653	0.2747307172647348	0	0	9.421554601812112	20.706317424316197	PMP22
N-acetylneuraminate metabolic process (GO:0006054)	1/10	0.11105161697319653	0.2747307172647348	0	0	9.421554601812112	20.706317424316197	GNPDA1
negative regulation of cell-cell adhesion mediated by cadherin (GO:2000048)	1/10	0.11105161697319653	0.2747307172647348	0	0	9.421554601812112	20.706317424316197	VEGFA
negative regulation of cholesterol storage (GO:0010887)	1/10	0.11105161697319653	0.2747307172647348	0	0	9.421554601812112	20.706317424316197	PPARD
negative regulation of leukocyte migration (GO:0002686)	1/10	0.11105161697319653	0.2747307172647348	0	0	9.421554601812112	20.706317424316197	BMP5
negative regulation of transcription from RNA polymerase II promoter in response to stress (GO:0097201)	1/10	0.11105161697319653	0.2747307172647348	0	0	9.421554601812112	20.706317424316197	HSPA1A
negative regulation of viral-induced cytoplasmic pattern recognition receptor signaling pathway (GO:0039532)	1/10	0.11105161697319653	0.2747307172647348	0	0	9.421554601812112	20.706317424316197	RNF125
positive regulation of behavior (GO:0048520)	1/10	0.11105161697319653	0.2747307172647348	0	0	9.421554601812112	20.706317424316197	NR4A3
positive regulation of mesenchymal cell proliferation (GO:0002053)	1/10	0.11105161697319653	0.2747307172647348	0	0	9.421554601812112	20.706317424316197	MYC
positive regulation of myoblast fusion (GO:1901741)	1/10	0.11105161697319653	0.2747307172647348	0	0	9.421554601812112	20.706317424316197	MYOD1
positive regulation of skeletal muscle tissue development (GO:0048643)	1/10	0.11105161697319653	0.2747307172647348	0	0	9.421554601812112	20.706317424316197	MYOD1
primary miRNA processing (GO:0031053)	1/10	0.11105161697319653	0.2747307172647348	0	0	9.421554601812112	20.706317424316197	SMAD3
production of siRNA involved in RNA interference (GO:0030422)	1/10	0.11105161697319653	0.2747307172647348	0	0	9.421554601812112	20.706317424316197	AGO2
cellular response to mechanical stimulus (GO:0071260)	2/49	0.11219550798010541	0.2764214909332009	0	0	3.616837857666911	7.911877382213817	MAP3K2;MAP3K14
regulation of smooth muscle cell proliferation (GO:0048660)	2/49	0.11219550798010541	0.2764214909332009	0	0	3.616837857666911	7.911877382213817	NR4A3;IL6R
RNA catabolic process (GO:0006401)	2/49	0.11219550798010541	0.2764214909332009	0	0	3.616837857666911	7.911877382213817	HSPA1B;HSPA1A
regulation of cellular component movement (GO:0051270)	2/50	0.11600781317535346	0.2786559958649212	0	0	3.5413074712643677	7.628322403441009	ACTN4;VEGFA
iron ion transport (GO:0006826)	2/50	0.11600781317535346	0.2786559958649212	0	0	3.5413074712643677	7.628322403441009	SLC11A2;ATP6V1F
neuron migration (GO:0001764)	2/50	0.11600781317535346	0.2786559958649212	0	0	3.5413074712643677	7.628322403441009	DDIT4;VEGFA
regulation of proteasomal ubiquitin-dependent protein catabolic process (GO:0032434)	3/102	0.11760110016291517	0.2786559958649212	0	0	2.5799553981372165	5.52228330379668	KLHL40;HSPA1B;HSPA1A
cellular response to DNA damage stimulus (GO:0006974)	7/350	0.1177317799339262	0.2786559958649212	0	0	1.746201564326171	3.735729843867835	CDKN1A;UBA7;MYC;DDIT3;TAOK2;FNIP2;FOXO1
positive regulation of cell motility (GO:2000147)	5/221	0.11827669232148436	0.2786559958649212	0	0	1.9761846999838266	4.218617897558684	PODXL;PIK3R3;ACTN4;BCAR1;VEGFA
regulation of axonogenesis (GO:0050770)	2/51	0.11985268231466538	0.2786559958649212	0	0	3.468859957776214	7.3591584336207045	OMG;PLXNA2
blood circulation (GO:0008015)	2/51	0.11985268231466538	0.2786559958649212	0	0	3.468859957776214	7.3591584336207045	NOS3;TBC1D8
regulation of epithelial cell migration (GO:0010632)	2/51	0.11985268231466538	0.2786559958649212	0	0	3.468859957776214	7.3591584336207045	RHOJ;CORO1C
intrinsic apoptotic signaling pathway in response to DNA damage (GO:0008630)	2/51	0.11985268231466538	0.2786559958649212	0	0	3.468859957776214	7.3591584336207045	DDIT4;FNIP2
cellular response to organonitrogen compound (GO:0071417)	3/103	0.12014242008854015	0.2786559958649212	0	0	2.554025974025974	5.4121787355373225	EGR1;RRAGC;CPEB4
angiogenesis involved in wound healing (GO:0060055)	1/11	0.1214574995857652	0.2786559958649212	0	0	8.478969957081546	17.875287093283262	VEGFA
regulation of amyloid precursor protein biosynthetic process (GO:0042984)	1/11	0.1214574995857652	0.2786559958649212	0	0	8.478969957081546	17.875287093283262	AGO2
atrial septum morphogenesis (GO:0060413)	1/11	0.1214574995857652	0.2786559958649212	0	0	8.478969957081546	17.875287093283262	SOX4
regulation of biosynthetic process (GO:0009889)	1/11	0.1214574995857652	0.2786559958649212	0	0	8.478969957081546	17.875287093283262	SLC25A33
regulation of cardiac muscle cell apoptotic process (GO:0010665)	1/11	0.1214574995857652	0.2786559958649212	0	0	8.478969957081546	17.875287093283262	PPP1R10
camera-type eye morphogenesis (GO:0048593)	1/11	0.1214574995857652	0.2786559958649212	0	0	8.478969957081546	17.875287093283262	VEGFA
carnitine shuttle (GO:0006853)	1/11	0.1214574995857652	0.2786559958649212	0	0	8.478969957081546	17.875287093283262	PRKAG2
cell differentiation in spinal cord (GO:0021515)	1/11	0.1214574995857652	0.2786559958649212	0	0	8.478969957081546	17.875287093283262	SOX4
cellular glucan metabolic process (GO:0006073)	1/11	0.1214574995857652	0.2786559958649212	0	0	8.478969957081546	17.875287093283262	PRKAG2
cellular response to increased oxygen levels (GO:0036295)	1/11	0.1214574995857652	0.2786559958649212	0	0	8.478969957081546	17.875287093283262	FOXO1
cellular response to superoxide (GO:0071451)	1/11	0.1214574995857652	0.2786559958649212	0	0	8.478969957081546	17.875287093283262	NOS3
chromatin-mediated maintenance of transcription (GO:0048096)	1/11	0.1214574995857652	0.2786559958649212	0	0	8.478969957081546	17.875287093283262	ZMIZ1
regulation of lamellipodium morphogenesis (GO:2000392)	1/11	0.1214574995857652	0.2786559958649212	0	0	8.478969957081546	17.875287093283262	CORO1C
regulation of lipid kinase activity (GO:0043550)	1/11	0.1214574995857652	0.2786559958649212	0	0	8.478969957081546	17.875287093283262	PIK3R3
copper ion transport (GO:0006825)	1/11	0.1214574995857652	0.2786559958649212	0	0	8.478969957081546	17.875287093283262	SLC11A2
regulation of mesenchymal cell proliferation (GO:0010464)	1/11	0.1214574995857652	0.2786559958649212	0	0	8.478969957081546	17.875287093283262	MYC
enteric nervous system development (GO:0048484)	1/11	0.1214574995857652	0.2786559958649212	0	0	8.478969957081546	17.875287093283262	GDNF
regulation of T cell mediated immunity (GO:0002709)	1/11	0.1214574995857652	0.2786559958649212	0	0	8.478969957081546	17.875287093283262	FUT7
regulation of toll-like receptor 9 signaling pathway (GO:0034163)	1/11	0.1214574995857652	0.2786559958649212	0	0	8.478969957081546	17.875287093283262	SLC15A4
glutathione biosynthetic process (GO:0006750)	1/11	0.1214574995857652	0.2786559958649212	0	0	8.478969957081546	17.875287093283262	CHAC1
hepatocyte growth factor receptor signaling pathway (GO:0048012)	1/11	0.1214574995857652	0.2786559958649212	0	0	8.478969957081546	17.875287093283262	BCAR1
induction of positive chemotaxis (GO:0050930)	1/11	0.1214574995857652	0.2786559958649212	0	0	8.478969957081546	17.875287093283262	VEGFA
inositol phosphate biosynthetic process (GO:0032958)	1/11	0.1214574995857652	0.2786559958649212	0	0	8.478969957081546	17.875287093283262	IP6K3
inositol phosphate dephosphorylation (GO:0046855)	1/11	0.1214574995857652	0.2786559958649212	0	0	8.478969957081546	17.875287093283262	SYNJ2
insulin-like growth factor receptor signaling pathway (GO:0048009)	1/11	0.1214574995857652	0.2786559958649212	0	0	8.478969957081546	17.875287093283262	EIF2AK3
tetrahydrobiopterin metabolic process (GO:0046146)	1/11	0.1214574995857652	0.2786559958649212	0	0	8.478969957081546	17.875287093283262	NOS3
miRNA mediated inhibition of translation (GO:0035278)	1/11	0.1214574995857652	0.2786559958649212	0	0	8.478969957081546	17.875287093283262	AGO2
tryptophan catabolic process (GO:0006569)	1/11	0.1214574995857652	0.2786559958649212	0	0	8.478969957081546	17.875287093283262	AADAT
tryptophan metabolic process (GO:0006568)	1/11	0.1214574995857652	0.2786559958649212	0	0	8.478969957081546	17.875287093283262	AADAT
UDP-N-acetylglucosamine biosynthetic process (GO:0006048)	1/11	0.1214574995857652	0.2786559958649212	0	0	8.478969957081546	17.875287093283262	GNPDA1
mitochondrial transcription (GO:0006390)	1/11	0.1214574995857652	0.2786559958649212	0	0	8.478969957081546	17.875287093283262	SLC25A33
monocyte differentiation (GO:0030224)	1/11	0.1214574995857652	0.2786559958649212	0	0	8.478969957081546	17.875287093283262	VEGFA
negative regulation of interleukin-17 production (GO:0032700)	1/11	0.1214574995857652	0.2786559958649212	0	0	8.478969957081546	17.875287093283262	DDIT3
negative regulation of intracellular estrogen receptor signaling pathway (GO:0033147)	1/11	0.1214574995857652	0.2786559958649212	0	0	8.478969957081546	17.875287093283262	VPS18
negative regulation of oxidative stress-induced neuron death (GO:1903204)	1/11	0.1214574995857652	0.2786559958649212	0	0	8.478969957081546	17.875287093283262	NR4A3
negative regulation of protein maturation (GO:1903318)	1/11	0.1214574995857652	0.2786559958649212	0	0	8.478969957081546	17.875287093283262	CHAC1
negative regulation of steroid biosynthetic process (GO:0010894)	1/11	0.1214574995857652	0.2786559958649212	0	0	8.478969957081546	17.875287093283262	BMP5
negative regulation of translation, ncRNA-mediated (GO:0040033)	1/11	0.1214574995857652	0.2786559958649212	0	0	8.478969957081546	17.875287093283262	AGO2
Notch signaling involved in heart development (GO:0061314)	1/11	0.1214574995857652	0.2786559958649212	0	0	8.478969957081546	17.875287093283262	HEY1
phosphorylated carbohydrate dephosphorylation (GO:0046838)	1/11	0.1214574995857652	0.2786559958649212	0	0	8.478969957081546	17.875287093283262	SYNJ2
positive regulation of dendrite development (GO:1900006)	1/11	0.1214574995857652	0.2786559958649212	0	0	8.478969957081546	17.875287093283262	BMP5
positive regulation of interleukin-13 production (GO:0032736)	1/11	0.1214574995857652	0.2786559958649212	0	0	8.478969957081546	17.875287093283262	RARA
positive regulation of neuroblast proliferation (GO:0002052)	1/11	0.1214574995857652	0.2786559958649212	0	0	8.478969957081546	17.875287093283262	VEGFA
ameboidal-type cell migration (GO:0001667)	2/52	0.12372884017947779	0.283145668568284	0	0	3.3993103448275863	7.103412647233248	GDNF;CORO1C
regulation of intrinsic apoptotic signaling pathway (GO:2001242)	2/52	0.12372884017947779	0.283145668568284	0	0	3.3993103448275863	7.103412647233248	DDIT3;EIF2AK3
positive regulation of cellular metabolic process (GO:0031325)	3/105	0.12528543242685952	0.2863439895948909	0	0	2.5036923860453273	5.200571392619659	CDKN1A;PPARD;VEGFA
positive regulation of chemokine production (GO:0032722)	2/53	0.12763503668762305	0.2872487890863387	0	0	3.3324881676808653	6.860194703819981	EGR1;IL6R
regulation of phosphatidylinositol 3-kinase signaling (GO:0014066)	3/106	0.12788646028633038	0.2872487890863387	0	0	2.479258605472198	5.098874084334988	CSF3;TEK;IER3
small GTPase mediated signal transduction (GO:0007264)	3/106	0.12788646028633038	0.2872487890863387	0	0	2.479258605472198	5.098874084334988	CDKN1A;RRAGC;RRAD
regulation of MAPK cascade (GO:0043408)	4/166	0.13072262019378095	0.2872487890863387	0	0	2.104562533548041	4.2821062526999984	DUSP1;TAOK2;ADRB2;TEK
positive regulation of leukocyte chemotaxis (GO:0002690)	2/54	0.13157004651155227	0.2872487890863387	0	0	3.268236074270557	6.628688358018873	IL6R;VEGFA
amino sugar biosynthetic process (GO:0046349)	1/12	0.13174208760983663	0.2872487890863387	0	0	7.707764338665626	15.622938059895318	GNPDA1
pyrimidine-containing compound metabolic process (GO:0072527)	1/12	0.13174208760983663	0.2872487890863387	0	0	7.707764338665626	15.622938059895318	SLC19A2
regulation of axon regeneration (GO:0048679)	1/12	0.13174208760983663	0.2872487890863387	0	0	7.707764338665626	15.622938059895318	RTN4RL1
carboxylic acid catabolic process (GO:0046395)	1/12	0.13174208760983663	0.2872487890863387	0	0	7.707764338665626	15.622938059895318	GNPDA1
cardiocyte differentiation (GO:0035051)	1/12	0.13174208760983663	0.2872487890863387	0	0	7.707764338665626	15.622938059895318	SIK1
regulation of feeding behavior (GO:0060259)	1/12	0.13174208760983663	0.2872487890863387	0	0	7.707764338665626	15.622938059895318	NR4A3
cellular response to nitrogen levels (GO:0043562)	1/12	0.13174208760983663	0.2872487890863387	0	0	7.707764338665626	15.622938059895318	GABARAPL1
cellular response to nitrogen starvation (GO:0006995)	1/12	0.13174208760983663	0.2872487890863387	0	0	7.707764338665626	15.622938059895318	GABARAPL1
regulation of leukocyte cell-cell adhesion (GO:1903037)	1/12	0.13174208760983663	0.2872487890863387	0	0	7.707764338665626	15.622938059895318	FUT7
regulation of myoblast fusion (GO:1901739)	1/12	0.13174208760983663	0.2872487890863387	0	0	7.707764338665626	15.622938059895318	MYOD1
eye photoreceptor cell differentiation (GO:0001754)	1/12	0.13174208760983663	0.2872487890863387	0	0	7.707764338665626	15.622938059895318	VEGFA
gas transport (GO:0015669)	1/12	0.13174208760983663	0.2872487890863387	0	0	7.707764338665626	15.622938059895318	MYC
glomerular visceral epithelial cell differentiation (GO:0072112)	1/12	0.13174208760983663	0.2872487890863387	0	0	7.707764338665626	15.622938059895318	PODXL
regulation of vascular associated smooth muscle cell migration (GO:1904752)	1/12	0.13174208760983663	0.2872487890863387	0	0	7.707764338665626	15.622938059895318	NR4A3
histone H3-K9 demethylation (GO:0033169)	1/12	0.13174208760983663	0.2872487890863387	0	0	7.707764338665626	15.622938059895318	KDM4A
inositol phosphate catabolic process (GO:0071545)	1/12	0.13174208760983663	0.2872487890863387	0	0	7.707764338665626	15.622938059895318	SYNJ2
intrinsic apoptotic signaling pathway in response to oxidative stress (GO:0008631)	1/12	0.13174208760983663	0.2872487890863387	0	0	7.707764338665626	15.622938059895318	PRODH
smooth muscle cell differentiation (GO:0051145)	1/12	0.13174208760983663	0.2872487890863387	0	0	7.707764338665626	15.622938059895318	HEY1
lysine catabolic process (GO:0006554)	1/12	0.13174208760983663	0.2872487890863387	0	0	7.707764338665626	15.622938059895318	AADAT
lysine metabolic process (GO:0006553)	1/12	0.13174208760983663	0.2872487890863387	0	0	7.707764338665626	15.622938059895318	AADAT
mesoderm morphogenesis (GO:0048332)	1/12	0.13174208760983663	0.2872487890863387	0	0	7.707764338665626	15.622938059895318	TBX3
mitochondrial genome maintenance (GO:0000002)	1/12	0.13174208760983663	0.2872487890863387	0	0	7.707764338665626	15.622938059895318	SLC25A33
mitotic nuclear membrane disassembly (GO:0007077)	1/12	0.13174208760983663	0.2872487890863387	0	0	7.707764338665626	15.622938059895318	LPIN1
negative regulation of cardiac muscle hypertrophy (GO:0010614)	1/12	0.13174208760983663	0.2872487890863387	0	0	7.707764338665626	15.622938059895318	FOXO1
negative regulation of cell division (GO:0051782)	1/12	0.13174208760983663	0.2872487890863387	0	0	7.707764338665626	15.622938059895318	MYC
negative regulation of hemostasis (GO:1900047)	1/12	0.13174208760983663	0.2872487890863387	0	0	7.707764338665626	15.622938059895318	THBD
negative regulation of leukocyte chemotaxis (GO:0002689)	1/12	0.13174208760983663	0.2872487890863387	0	0	7.707764338665626	15.622938059895318	DUSP1
negative regulation of vascular permeability (GO:0043116)	1/12	0.13174208760983663	0.2872487890863387	0	0	7.707764338665626	15.622938059895318	VEGFA
neurotransmitter uptake (GO:0001504)	1/12	0.13174208760983663	0.2872487890863387	0	0	7.707764338665626	15.622938059895318	SLC38A1
nonribosomal peptide biosynthetic process (GO:0019184)	1/12	0.13174208760983663	0.2872487890863387	0	0	7.707764338665626	15.622938059895318	CHAC1
phasic smooth muscle contraction (GO:0014821)	1/12	0.13174208760983663	0.2872487890863387	0	0	7.707764338665626	15.622938059895318	GDNF
positive regulation of protein maturation (GO:1903319)	1/12	0.13174208760983663	0.2872487890863387	0	0	7.707764338665626	15.622938059895318	SOX4
positive regulation of vascular permeability (GO:0043117)	1/12	0.13174208760983663	0.2872487890863387	0	0	7.707764338665626	15.622938059895318	VEGFA
protein-containing complex disassembly (GO:0032984)	2/56	0.13952172602321655	0.29821951760273496	0	0	3.1468710089399745	6.197872428153944	GABARAPL1;MYC
regulation of ATP metabolic process (GO:1903578)	2/56	0.13952172602321655	0.29821951760273496	0	0	3.1468710089399745	6.197872428153944	PRKAG2;SLC25A33
blood vessel morphogenesis (GO:0048514)	2/56	0.13952172602321655	0.29821951760273496	0	0	3.1468710089399745	6.197872428153944	ADM;VEGFA
DNA damage response, signal transduction by p53 class mediator resulting in cell cycle arrest (GO:0006977)	2/56	0.13952172602321655	0.29821951760273496	0	0	3.1468710089399745	6.197872428153944	CDKN1A;SOX4
pteridine-containing compound metabolic process (GO:0042558)	1/13	0.14190678877598215	0.29821951760273496	0	0	7.065092989985694	13.795193564258874	NOS3
regulation of autophagosome maturation (GO:1901096)	1/13	0.14190678877598215	0.29821951760273496	0	0	7.065092989985694	13.795193564258874	ADRB2
cardiac cell development (GO:0055006)	1/13	0.14190678877598215	0.29821951760273496	0	0	7.065092989985694	13.795193564258874	VEGFA
cardiac right ventricle morphogenesis (GO:0003215)	1/13	0.14190678877598215	0.29821951760273496	0	0	7.065092989985694	13.795193564258874	SOX4
regulation of fibrinolysis (GO:0051917)	1/13	0.14190678877598215	0.29821951760273496	0	0	7.065092989985694	13.795193564258874	THBD
regulation of histone modification (GO:0031056)	1/13	0.14190678877598215	0.29821951760273496	0	0	7.065092989985694	13.795193564258874	FLCN
regulation of interleukin-5 production (GO:0032674)	1/13	0.14190678877598215	0.29821951760273496	0	0	7.065092989985694	13.795193564258874	RARA
chromatin organization involved in regulation of transcription (GO:0034401)	1/13	0.14190678877598215	0.29821951760273496	0	0	7.065092989985694	13.795193564258874	ZMIZ1
regulation of leukocyte adhesion to vascular endothelial cell (GO:1904994)	1/13	0.14190678877598215	0.29821951760273496	0	0	7.065092989985694	13.795193564258874	FUT7
regulation of mitotic cell cycle spindle assembly checkpoint (GO:0090266)	1/13	0.14190678877598215	0.29821951760273496	0	0	7.065092989985694	13.795193564258874	DUSP1
regulation of tube diameter (GO:0035296)	1/13	0.14190678877598215	0.29821951760273496	0	0	7.065092989985694	13.795193564258874	NOS3
response to iron ion (GO:0010039)	1/13	0.14190678877598215	0.29821951760273496	0	0	7.065092989985694	13.795193564258874	SLC11A2
response to nitric oxide (GO:0071731)	1/13	0.14190678877598215	0.29821951760273496	0	0	7.065092989985694	13.795193564258874	FOXO1
response to UV-B (GO:0010224)	1/13	0.14190678877598215	0.29821951760273496	0	0	7.065092989985694	13.795193564258874	CDKN1A
homeostasis of number of cells (GO:0048872)	1/13	0.14190678877598215	0.29821951760273496	0	0	7.065092989985694	13.795193564258874	NOS3
semaphorin-plexin signaling pathway involved in neuron projection guidance (GO:1902285)	1/13	0.14190678877598215	0.29821951760273496	0	0	7.065092989985694	13.795193564258874	PLXNA2
spinal cord development (GO:0021510)	1/13	0.14190678877598215	0.29821951760273496	0	0	7.065092989985694	13.795193564258874	SOX4
lipid oxidation (GO:0034440)	1/13	0.14190678877598215	0.29821951760273496	0	0	7.065092989985694	13.795193564258874	PPARGC1A
UDP-N-acetylglucosamine metabolic process (GO:0006047)	1/13	0.14190678877598215	0.29821951760273496	0	0	7.065092989985694	13.795193564258874	GNPDA1
vascular process in circulatory system (GO:0003018)	1/13	0.14190678877598215	0.29821951760273496	0	0	7.065092989985694	13.795193564258874	NOS3
negative regulation of alcohol biosynthetic process (GO:1902931)	1/13	0.14190678877598215	0.29821951760273496	0	0	7.065092989985694	13.795193564258874	BMP5
negative regulation of gluconeogenesis (GO:0045721)	1/13	0.14190678877598215	0.29821951760273496	0	0	7.065092989985694	13.795193564258874	SIK1
negative regulation of hippo signaling (GO:0035331)	1/13	0.14190678877598215	0.29821951760273496	0	0	7.065092989985694	13.795193564258874	MAP2K3
negative regulation of hydrogen peroxide-induced cell death (GO:1903206)	1/13	0.14190678877598215	0.29821951760273496	0	0	7.065092989985694	13.795193564258874	NR4A3
negative regulation of locomotion (GO:0040013)	1/13	0.14190678877598215	0.29821951760273496	0	0	7.065092989985694	13.795193564258874	CRK
oligosaccharide-lipid intermediate biosynthetic process (GO:0006490)	1/13	0.14190678877598215	0.29821951760273496	0	0	7.065092989985694	13.795193564258874	ALG2
positive regulation of histone deacetylation (GO:0031065)	1/13	0.14190678877598215	0.29821951760273496	0	0	7.065092989985694	13.795193564258874	VEGFA
regulation of reactive oxygen species metabolic process (GO:2000377)	2/57	0.1435360651430819	0.3009411563710018	0	0	3.089498432601881	5.997238429430345	CDKN1A;SLC25A33
positive regulation of cell junction assembly (GO:1901890)	2/57	0.1435360651430819	0.3009411563710018	0	0	3.089498432601881	5.997238429430345	TEK;VEGFA
regulation of cytoskeleton organization (GO:0051493)	3/112	0.14388492089546512	0.30097182640270925	0	0	2.342070773263434	4.540669708865317	TAOK2;CRK;RHOBTB2
phosphatidylinositol metabolic process (GO:0046488)	3/112	0.14388492089546512	0.30097182640270925	0	0	2.342070773263434	4.540669708865317	PIK3R3;SYNJ2;IP6K3
cellular iron ion homeostasis (GO:0006879)	2/58	0.14757455565002736	0.303737339862011	0	0	3.0341748768472905	5.8056562599213395	MYC;SLC11A2
regulation of tumor necrosis factor-mediated signaling pathway (GO:0010803)	2/58	0.14757455565002736	0.303737339862011	0	0	3.0341748768472905	5.8056562599213395	HSPA1B;HSPA1A
negative regulation of neuron projection development (GO:0010977)	2/58	0.14757455565002736	0.303737339862011	0	0	3.0341748768472905	5.8056562599213395	RTN4RL1;OMG
activation of protein kinase activity (GO:0032147)	3/114	0.14935916857374623	0.303737339862011	0	0	2.2996372996372996	4.372533457662332	TAOK2;ADRB2;VEGFA
cellular response to transforming growth factor beta stimulus (GO:0071560)	3/114	0.14935916857374623	0.303737339862011	0	0	2.2996372996372996	4.372533457662332	SMAD3;ZMIZ1;FOS
mitochondrion organization (GO:0007005)	4/175	0.14972162600026515	0.303737339862011	0	0	1.9928807526061532	3.7844357805889794	NOS3;PPRC1;PPARGC1A;SLC25A33
fatty acid oxidation (GO:0019395)	2/59	0.151636089965515	0.303737339862011	0	0	2.9807924984875984	5.622584752996525	PPARGC1A;PPARD
mitotic DNA damage checkpoint signaling (GO:0044773)	2/59	0.151636089965515	0.303737339862011	0	0	2.9807924984875984	5.622584752996525	CDKN1A;TAOK2
positive regulation of tyrosine phosphorylation of STAT protein (GO:0042531)	2/59	0.151636089965515	0.303737339862011	0	0	2.9807924984875984	5.622584752996525	IL6R;VEGFA
2-oxoglutarate metabolic process (GO:0006103)	1/14	0.15195299456728037	0.303737339862011	0	0	6.52129415648729	12.28731844955561	AADAT
protein modification by small protein conjugation or removal (GO:0070647)	1/14	0.15195299456728037	0.303737339862011	0	0	6.52129415648729	12.28731844955561	UBA7
regulation of cAMP-dependent protein kinase activity (GO:2000479)	1/14	0.15195299456728037	0.303737339862011	0	0	6.52129415648729	12.28731844955561	ADRB2
branching involved in blood vessel morphogenesis (GO:0001569)	1/14	0.15195299456728037	0.303737339862011	0	0	6.52129415648729	12.28731844955561	VEGFA
cellular copper ion homeostasis (GO:0006878)	1/14	0.15195299456728037	0.303737339862011	0	0	6.52129415648729	12.28731844955561	ANKRD9
regulation of DNA methylation-dependent heterochromatin assembly (GO:0090308)	1/14	0.15195299456728037	0.303737339862011	0	0	6.52129415648729	12.28731844955561	TET1
regulation of histone methylation (GO:0031060)	1/14	0.15195299456728037	0.303737339862011	0	0	6.52129415648729	12.28731844955561	TET1
regulation of protein kinase C signaling (GO:0090036)	1/14	0.15195299456728037	0.303737339862011	0	0	6.52129415648729	12.28731844955561	VEGFA
regulation of response to endoplasmic reticulum stress (GO:1905897)	1/14	0.15195299456728037	0.303737339862011	0	0	6.52129415648729	12.28731844955561	EIF2AK3
genitalia development (GO:0048806)	1/14	0.15195299456728037	0.303737339862011	0	0	6.52129415648729	12.28731844955561	TBX3
regulation of vasculogenesis (GO:2001212)	1/14	0.15195299456728037	0.303737339862011	0	0	6.52129415648729	12.28731844955561	HEY1
response to chemokine (GO:1990868)	1/14	0.15195299456728037	0.303737339862011	0	0	6.52129415648729	12.28731844955561	DUSP1
sulfate transport (GO:0008272)	1/14	0.15195299456728037	0.303737339862011	0	0	6.52129415648729	12.28731844955561	SLC25A30
manganese ion transport (GO:0006828)	1/14	0.15195299456728037	0.303737339862011	0	0	6.52129415648729	12.28731844955561	SLC11A2
vascular endothelial growth factor signaling pathway (GO:0038084)	1/14	0.15195299456728037	0.303737339862011	0	0	6.52129415648729	12.28731844955561	VEGFA
negative regulation of cartilage development (GO:0061037)	1/14	0.15195299456728037	0.303737339862011	0	0	6.52129415648729	12.28731844955561	WNT9A
negative regulation of coagulation (GO:0050819)	1/14	0.15195299456728037	0.303737339862011	0	0	6.52129415648729	12.28731844955561	THBD
negative regulation of pri-miRNA transcription by RNA polymerase II (GO:1902894)	1/14	0.15195299456728037	0.303737339862011	0	0	6.52129415648729	12.28731844955561	PPARD
negative regulation of translational initiation (GO:0045947)	1/14	0.15195299456728037	0.303737339862011	0	0	6.52129415648729	12.28731844955561	AGO2
nuclear membrane disassembly (GO:0051081)	1/14	0.15195299456728037	0.303737339862011	0	0	6.52129415648729	12.28731844955561	LPIN1
peptidyl-serine dephosphorylation (GO:0070262)	1/14	0.15195299456728037	0.303737339862011	0	0	6.52129415648729	12.28731844955561	DUSP1
positive regulation of brown fat cell differentiation (GO:0090336)	1/14	0.15195299456728037	0.303737339862011	0	0	6.52129415648729	12.28731844955561	PIM1
positive regulation of cardiac muscle cell proliferation (GO:0060045)	1/14	0.15195299456728037	0.303737339862011	0	0	6.52129415648729	12.28731844955561	PIM1
positive regulation of cyclase activity (GO:0031281)	1/14	0.15195299456728037	0.303737339862011	0	0	6.52129415648729	12.28731844955561	NOS3
positive regulation of glucose metabolic process (GO:0010907)	1/14	0.15195299456728037	0.303737339862011	0	0	6.52129415648729	12.28731844955561	PPARGC1A
positive regulation of protein-containing complex disassembly (GO:0043243)	1/14	0.15195299456728037	0.303737339862011	0	0	6.52129415648729	12.28731844955561	ADRB2
positive regulation of sodium ion transmembrane transporter activity (GO:2000651)	1/14	0.15195299456728037	0.303737339862011	0	0	6.52129415648729	12.28731844955561	ACTN4
positive regulation of T-helper cell differentiation (GO:0045624)	1/14	0.15195299456728037	0.303737339862011	0	0	6.52129415648729	12.28731844955561	RARA
positive regulation of transmembrane transport (GO:0034764)	1/14	0.15195299456728037	0.303737339862011	0	0	6.52129415648729	12.28731844955561	NR4A3
positive regulation of type 2 immune response (GO:0002830)	1/14	0.15195299456728037	0.303737339862011	0	0	6.52129415648729	12.28731844955561	RARA
pre-miRNA processing (GO:0031054)	1/14	0.15195299456728037	0.303737339862011	0	0	6.52129415648729	12.28731844955561	AGO2
ion transport (GO:0006811)	3/116	0.15489967852893485	0.3092841696569974	0	0	2.2587058958740376	4.212435916394509	SLC25A18;SLC20A1;SLC15A4
Notch signaling pathway (GO:0007219)	2/60	0.15571958293066798	0.3104894854864931	0	0	2.9292508917954816	5.447523297940939	HEY1;MYC
regulation of mitotic cell cycle (GO:0007346)	4/178	0.15627928513656472	0.3104894854864931	0	0	1.9582208895552224	3.634674517059808	SMAD3;USP2;SRA1;SIK1
regulation of translation (GO:0006417)	4/178	0.15627928513656472	0.3104894854864931	0	0	1.9582208895552224	3.634674517059808	EIF5;EIF2AK3;TOB1;SOX4
positive regulation of apoptotic process (GO:0043065)	6/310	0.15697665926661286	0.3104894854864931	0	0	1.684729916897507	3.119543884166723	FLCN;LATS2;DDIT3;SIK1;SOX4;FOXO1
B cell differentiation (GO:0030183)	2/61	0.15982397141305366	0.3104894854864931	0	0	2.879456458211572	5.2800081914771555	KLF6;IRF2BP2
regulation of DNA-templated transcription, initiation (GO:2000142)	2/61	0.15982397141305366	0.3104894854864931	0	0	2.879456458211572	5.2800081914771555	CDKN1A;CEBPB
iron ion homeostasis (GO:0055072)	2/61	0.15982397141305366	0.3104894854864931	0	0	2.879456458211572	5.2800081914771555	MYC;SLC11A2
androgen receptor signaling pathway (GO:0030521)	1/15	0.16188208043965407	0.3104894854864931	0	0	6.0551808706315144	11.025800779806426	ZMIZ1
regulation of aerobic respiration (GO:1903715)	1/15	0.16188208043965407	0.3104894854864931	0	0	6.0551808706315144	11.025800779806426	SLC25A33
regulation of cytoplasmic translation (GO:2000765)	1/15	0.16188208043965407	0.3104894854864931	0	0	6.0551808706315144	11.025800779806426	CPEB4
cellular response to arsenic-containing substance (GO:0071243)	1/15	0.16188208043965407	0.3104894854864931	0	0	6.0551808706315144	11.025800779806426	MKNK2
electron transport chain (GO:0022900)	1/15	0.16188208043965407	0.3104894854864931	0	0	6.0551808706315144	11.025800779806426	PPARGC1A
endoderm development (GO:0007492)	1/15	0.16188208043965407	0.3104894854864931	0	0	6.0551808706315144	11.025800779806426	DUSP1
engulfment of apoptotic cell (GO:0043652)	1/15	0.16188208043965407	0.3104894854864931	0	0	6.0551808706315144	11.025800779806426	RHOBTB2
eye photoreceptor cell development (GO:0042462)	1/15	0.16188208043965407	0.3104894854864931	0	0	6.0551808706315144	11.025800779806426	VEGFA
ganglioside biosynthetic process (GO:0001574)	1/15	0.16188208043965407	0.3104894854864931	0	0	6.0551808706315144	11.025800779806426	ST3GAL5
regulation of triglyceride biosynthetic process (GO:0010866)	1/15	0.16188208043965407	0.3104894854864931	0	0	6.0551808706315144	11.025800779806426	SIK1
steroid hormone mediated signaling pathway (GO:0043401)	1/15	0.16188208043965407	0.3104894854864931	0	0	6.0551808706315144	11.025800779806426	ABHD2
macrophage differentiation (GO:0030225)	1/15	0.16188208043965407	0.3104894854864931	0	0	6.0551808706315144	11.025800779806426	VEGFA
synaptonemal complex assembly (GO:0007130)	1/15	0.16188208043965407	0.3104894854864931	0	0	6.0551808706315144	11.025800779806426	TEX12
synaptonemal complex organization (GO:0070193)	1/15	0.16188208043965407	0.3104894854864931	0	0	6.0551808706315144	11.025800779806426	TEX12
medium-chain fatty acid metabolic process (GO:0051791)	1/15	0.16188208043965407	0.3104894854864931	0	0	6.0551808706315144	11.025800779806426	ABHD2
mitochondrial RNA metabolic process (GO:0000959)	1/15	0.16188208043965407	0.3104894854864931	0	0	6.0551808706315144	11.025800779806426	SLC25A33
negative regulation of blood pressure (GO:0045776)	1/15	0.16188208043965407	0.3104894854864931	0	0	6.0551808706315144	11.025800779806426	NOS3
negative regulation of cellular component movement (GO:0051271)	1/15	0.16188208043965407	0.3104894854864931	0	0	6.0551808706315144	11.025800779806426	CRK
negative regulation of chondrocyte differentiation (GO:0032331)	1/15	0.16188208043965407	0.3104894854864931	0	0	6.0551808706315144	11.025800779806426	WNT9A
negative regulation of endoplasmic reticulum stress-induced intrinsic apoptotic signaling pathway (GO:1902236)	1/15	0.16188208043965407	0.3104894854864931	0	0	6.0551808706315144	11.025800779806426	HSPA1A
negative regulation of protein processing (GO:0010955)	1/15	0.16188208043965407	0.3104894854864931	0	0	6.0551808706315144	11.025800779806426	CHAC1
nitric oxide biosynthetic process (GO:0006809)	1/15	0.16188208043965407	0.3104894854864931	0	0	6.0551808706315144	11.025800779806426	NOS3
phosphatidylethanolamine biosynthetic process (GO:0006646)	1/15	0.16188208043965407	0.3104894854864931	0	0	6.0551808706315144	11.025800779806426	LPIN1
photoreceptor cell development (GO:0042461)	1/15	0.16188208043965407	0.3104894854864931	0	0	6.0551808706315144	11.025800779806426	VEGFA
positive regulation of chromosome organization (GO:2001252)	1/15	0.16188208043965407	0.3104894854864931	0	0	6.0551808706315144	11.025800779806426	PPP1R10
positive regulation of endothelial cell chemotaxis (GO:2001028)	1/15	0.16188208043965407	0.3104894854864931	0	0	6.0551808706315144	11.025800779806426	VEGFA
positive regulation of exosomal secretion (GO:1903543)	1/15	0.16188208043965407	0.3104894854864931	0	0	6.0551808706315144	11.025800779806426	SDC4
positive regulation of lyase activity (GO:0051349)	1/15	0.16188208043965407	0.3104894854864931	0	0	6.0551808706315144	11.025800779806426	NOS3
positive regulation of response to cytokine stimulus (GO:0060760)	1/15	0.16188208043965407	0.3104894854864931	0	0	6.0551808706315144	11.025800779806426	AGPAT2
positive regulation of sprouting angiogenesis (GO:1903672)	1/15	0.16188208043965407	0.3104894854864931	0	0	6.0551808706315144	11.025800779806426	VEGFA
positive regulation of cysteine-type endopeptidase activity involved in apoptotic process (GO:0043280)	3/119	0.1633288631100015	0.3127867937216635	0	0	2.1999552171965964	3.9862958544240468	SMAD3;MYC;EIF2AK3
regulation of neurogenesis (GO:0050767)	2/62	0.16394821392184916	0.3127867937216635	0	0	2.8313218390804598	5.1196093711110775	HEY1;BHLHE40
glucose metabolic process (GO:0006006)	2/62	0.16394821392184916	0.3127867937216635	0	0	2.8313218390804598	5.1196093711110775	PPARGC1A;PPARD
response to retinoic acid (GO:0032526)	2/62	0.16394821392184916	0.3127867937216635	0	0	2.8313218390804598	5.1196093711110775	RARA;WNT9A
stress-activated MAPK cascade (GO:0051403)	2/62	0.16394821392184916	0.3127867937216635	0	0	2.8313218390804598	5.1196093711110775	MAP2K3;TAOK2
negative regulation of cytokine production (GO:0001818)	4/182	0.16518644734858787	0.3148156525659331	0	0	1.9138251099169517	3.4461874775662396	RNF125;UBA7;DDIT3;RARA
positive regulation of DNA metabolic process (GO:0051054)	2/63	0.16809129036588277	0.31977603523515563	0	0	2.784765404183154	4.965927482647177	PPP1R10;MYC
aromatic amino acid family catabolic process (GO:0009074)	1/16	0.17169540592581647	0.31977603523515563	0	0	5.651216022889843	9.957630636073507	AADAT
regulation of blood vessel endothelial cell proliferation involved in sprouting angiogenesis (GO:1903587)	1/16	0.17169540592581647	0.31977603523515563	0	0	5.651216022889843	9.957630636073507	VEGFA
body fluid secretion (GO:0007589)	1/16	0.17169540592581647	0.31977603523515563	0	0	5.651216022889843	9.957630636073507	VEGFA
regulation of cholesterol storage (GO:0010885)	1/16	0.17169540592581647	0.31977603523515563	0	0	5.651216022889843	9.957630636073507	PPARD
regulation of interleukin-13 production (GO:0032656)	1/16	0.17169540592581647	0.31977603523515563	0	0	5.651216022889843	9.957630636073507	RARA
regulation of isotype switching (GO:0045191)	1/16	0.17169540592581647	0.31977603523515563	0	0	5.651216022889843	9.957630636073507	SLC15A4
regulation of monocyte differentiation (GO:0045655)	1/16	0.17169540592581647	0.31977603523515563	0	0	5.651216022889843	9.957630636073507	MYC
regulation of oxidative phosphorylation (GO:0002082)	1/16	0.17169540592581647	0.31977603523515563	0	0	5.651216022889843	9.957630636073507	SLC25A33
regulation of systemic arterial blood pressure (GO:0003073)	1/16	0.17169540592581647	0.31977603523515563	0	0	5.651216022889843	9.957630636073507	ADM
regulation of systemic arterial blood pressure by hormone (GO:0001990)	1/16	0.17169540592581647	0.31977603523515563	0	0	5.651216022889843	9.957630636073507	NOS3
glycosphingolipid biosynthetic process (GO:0006688)	1/16	0.17169540592581647	0.31977603523515563	0	0	5.651216022889843	9.957630636073507	ST3GAL5
N-acetylglucosamine metabolic process (GO:0006044)	1/16	0.17169540592581647	0.31977603523515563	0	0	5.651216022889843	9.957630636073507	GNPDA1
negative regulation of cell-substrate junction organization (GO:0150118)	1/16	0.17169540592581647	0.31977603523515563	0	0	5.651216022889843	9.957630636073507	CORO1C
negative regulation of focal adhesion assembly (GO:0051895)	1/16	0.17169540592581647	0.31977603523515563	0	0	5.651216022889843	9.957630636073507	CORO1C
neural tube development (GO:0021915)	1/16	0.17169540592581647	0.31977603523515563	0	0	5.651216022889843	9.957630636073507	SOX4
nitric oxide metabolic process (GO:0046209)	1/16	0.17169540592581647	0.31977603523515563	0	0	5.651216022889843	9.957630636073507	NOS3
polyol biosynthetic process (GO:0046173)	1/16	0.17169540592581647	0.31977603523515563	0	0	5.651216022889843	9.957630636073507	IP6K3
positive regulation of leukocyte adhesion to vascular endothelial cell (GO:1904996)	1/16	0.17169540592581647	0.31977603523515563	0	0	5.651216022889843	9.957630636073507	FUT7
positive regulation of myeloid leukocyte cytokine production involved in immune response (GO:0061081)	1/16	0.17169540592581647	0.31977603523515563	0	0	5.651216022889843	9.957630636073507	NR4A3
positive regulation of syncytium formation by plasma membrane fusion (GO:0060143)	1/16	0.17169540592581647	0.31977603523515563	0	0	5.651216022889843	9.957630636073507	MYOD1
positive regulation of TORC1 signaling (GO:1904263)	1/16	0.17169540592581647	0.31977603523515563	0	0	5.651216022889843	9.957630636073507	FLCN
regulation of cilium assembly (GO:1902017)	2/64	0.1722522015435159	0.32015089265208685	0	0	2.739710789766407	4.818591249644315	TBC1D19;TBC1D8
regulation of transcription initiation from RNA polymerase II promoter (GO:0060260)	2/64	0.1722522015435159	0.32015089265208685	0	0	2.739710789766407	4.818591249644315	CDKN1A;CEBPB
transcription by RNA polymerase II (GO:0006366)	6/320	0.17367575556714257	0.3224639544086843	0	0	1.6302380154207174	2.8538379243840786	NR4A1;MNT;NR4A3;RARA;PPARGC1A;PPARD
BMP signaling pathway (GO:0030509)	2/65	0.17642996888926507	0.3262324168065363	0	0	2.6960864805692393	4.6772551012396635	SMAD3;BMP5
regulation of cellular catabolic process (GO:0031329)	2/65	0.17642996888926507	0.3262324168065363	0	0	2.6960864805692393	4.6772551012396635	RRAGC;DDIT3
inorganic anion transmembrane transport (GO:0098661)	2/65	0.17642996888926507	0.3262324168065363	0	0	2.6960864805692393	4.6772551012396635	SLC20A1;SLC25A30
mitotic G1 DNA damage checkpoint signaling (GO:0031571)	2/65	0.17642996888926507	0.3262324168065363	0	0	2.6960864805692393	4.6772551012396635	CDKN1A;SOX4
fatty acid metabolic process (GO:0006631)	3/124	0.1776712478247169	0.32767418369277335	0	0	2.1085113233873565	3.643128791070942	LPIN1;PPARGC1A;PPARD
embryonic organ development (GO:0048568)	2/66	0.18062363410368143	0.32767418369277335	0	0	2.6538254310344827	4.541597035142778	HEY1;GDNF
adenylate cyclase-activating adrenergic receptor signaling pathway (GO:0071880)	1/17	0.18139431490377292	0.32767418369277335	0	0	5.29774678111588	9.043688604506015	ADRB2
aorta morphogenesis (GO:0035909)	1/17	0.18139431490377292	0.32767418369277335	0	0	5.29774678111588	9.043688604506015	HEY1
cell surface receptor signaling pathway involved in heart development (GO:0061311)	1/17	0.18139431490377292	0.32767418369277335	0	0	5.29774678111588	9.043688604506015	HEY1
regulation of establishment of endothelial barrier (GO:1903140)	1/17	0.18139431490377292	0.32767418369277335	0	0	5.29774678111588	9.043688604506015	VEGFA
regulation of leukocyte migration (GO:0002685)	1/17	0.18139431490377292	0.32767418369277335	0	0	5.29774678111588	9.043688604506015	VEGFA
copper ion homeostasis (GO:0055070)	1/17	0.18139431490377292	0.32767418369277335	0	0	5.29774678111588	9.043688604506015	ANKRD9
regulation of neuroblast proliferation (GO:1902692)	1/17	0.18139431490377292	0.32767418369277335	0	0	5.29774678111588	9.043688604506015	VEGFA
dolichol-linked oligosaccharide biosynthetic process (GO:0006488)	1/17	0.18139431490377292	0.32767418369277335	0	0	5.29774678111588	9.043688604506015	ALG2
RNA interference (GO:0016246)	1/17	0.18139431490377292	0.32767418369277335	0	0	5.29774678111588	9.043688604506015	AGO2
snRNA metabolic process (GO:0016073)	1/17	0.18139431490377292	0.32767418369277335	0	0	5.29774678111588	9.043688604506015	ZCCHC8
negative regulation of ATP metabolic process (GO:1903579)	1/17	0.18139431490377292	0.32767418369277335	0	0	5.29774678111588	9.043688604506015	FLCN
negative regulation of insulin secretion (GO:0046676)	1/17	0.18139431490377292	0.32767418369277335	0	0	5.29774678111588	9.043688604506015	MIDN
negative regulation of peptidyl-threonine phosphorylation (GO:0010801)	1/17	0.18139431490377292	0.32767418369277335	0	0	5.29774678111588	9.043688604506015	DDIT4
negative regulation of vascular associated smooth muscle cell proliferation (GO:1904706)	1/17	0.18139431490377292	0.32767418369277335	0	0	5.29774678111588	9.043688604506015	CDKN1A
pharyngeal system development (GO:0060037)	1/17	0.18139431490377292	0.32767418369277335	0	0	5.29774678111588	9.043688604506015	BMP5
positive regulation of blood coagulation (GO:0030194)	1/17	0.18139431490377292	0.32767418369277335	0	0	5.29774678111588	9.043688604506015	THBD
positive regulation of cardiac muscle tissue growth (GO:0055023)	1/17	0.18139431490377292	0.32767418369277335	0	0	5.29774678111588	9.043688604506015	PIM1
positive regulation of heart rate (GO:0010460)	1/17	0.18139431490377292	0.32767418369277335	0	0	5.29774678111588	9.043688604506015	ADM
positive regulation of muscle hypertrophy (GO:0014742)	1/17	0.18139431490377292	0.32767418369277335	0	0	5.29774678111588	9.043688604506015	NR4A3
positive regulation of positive chemotaxis (GO:0050927)	1/17	0.18139431490377292	0.32767418369277335	0	0	5.29774678111588	9.043688604506015	VEGFA
positive regulation of smooth muscle cell migration (GO:0014911)	1/17	0.18139431490377292	0.32767418369277335	0	0	5.29774678111588	9.043688604506015	NR4A3
regulation of myeloid cell differentiation (GO:0045637)	2/68	0.18905492441177127	0.3355660725016086	0	0	2.5731452455590387	4.286133582222996	CSF3;NR4A3
regulation of tyrosine phosphorylation of STAT protein (GO:0042509)	2/68	0.18905492441177127	0.3355660725016086	0	0	2.5731452455590387	4.286133582222996	IL6R;VEGFA
negative regulation of transforming growth factor beta receptor signaling pathway (GO:0030512)	2/68	0.18905492441177127	0.3355660725016086	0	0	2.5731452455590387	4.286133582222996	SMAD3;HSPA1A
positive regulation of protein localization to nucleus (GO:1900182)	2/68	0.18905492441177127	0.3355660725016086	0	0	2.5731452455590387	4.286133582222996	SMAD3;EIF2AK3
acidic amino acid transport (GO:0015800)	1/18	0.19098013565471894	0.3355660725016086	0	0	4.985862156021207	8.254522876203074	SLC25A18
regulation of establishment or maintenance of cell polarity (GO:0032878)	1/18	0.19098013565471894	0.3355660725016086	0	0	4.985862156021207	8.254522876203074	TEK
regulation of mitochondrial outer membrane permeabilization involved in apoptotic signaling pathway (GO:1901028)	1/18	0.19098013565471894	0.3355660725016086	0	0	4.985862156021207	8.254522876203074	HSPA1A
embryonic axis specification (GO:0000578)	1/18	0.19098013565471894	0.3355660725016086	0	0	4.985862156021207	8.254522876203074	TBX3
embryonic digit morphogenesis (GO:0042733)	1/18	0.19098013565471894	0.3355660725016086	0	0	4.985862156021207	8.254522876203074	TBX3
endothelial cell proliferation (GO:0001935)	1/18	0.19098013565471894	0.3355660725016086	0	0	4.985862156021207	8.254522876203074	TEK
regulation of transcription by RNA polymerase I (GO:0006356)	1/18	0.19098013565471894	0.3355660725016086	0	0	4.985862156021207	8.254522876203074	EIF2AK3
regulation of transforming growth factor beta production (GO:0071634)	1/18	0.19098013565471894	0.3355660725016086	0	0	4.985862156021207	8.254522876203074	SMAD3
response to axon injury (GO:0048678)	1/18	0.19098013565471894	0.3355660725016086	0	0	4.985862156021207	8.254522876203074	RTN4RL1
interleukin-6-mediated signaling pathway (GO:0070102)	1/18	0.19098013565471894	0.3355660725016086	0	0	4.985862156021207	8.254522876203074	IL6R
triglyceride biosynthetic process (GO:0019432)	1/18	0.19098013565471894	0.3355660725016086	0	0	4.985862156021207	8.254522876203074	LPIN1
negative regulation of fibroblast proliferation (GO:0048147)	1/18	0.19098013565471894	0.3355660725016086	0	0	4.985862156021207	8.254522876203074	MYC
negative regulation of peptide hormone secretion (GO:0090278)	1/18	0.19098013565471894	0.3355660725016086	0	0	4.985862156021207	8.254522876203074	MIDN
negative regulation of Rho protein signal transduction (GO:0035024)	1/18	0.19098013565471894	0.3355660725016086	0	0	4.985862156021207	8.254522876203074	FLCN
nitric oxide mediated signal transduction (GO:0007263)	1/18	0.19098013565471894	0.3355660725016086	0	0	4.985862156021207	8.254522876203074	NOS3
positive chemotaxis (GO:0050918)	1/18	0.19098013565471894	0.3355660725016086	0	0	4.985862156021207	8.254522876203074	VEGFA
positive regulation of cardiac muscle hypertrophy (GO:0010613)	1/18	0.19098013565471894	0.3355660725016086	0	0	4.985862156021207	8.254522876203074	NR4A3
positive regulation of cell adhesion mediated by integrin (GO:0033630)	1/18	0.19098013565471894	0.3355660725016086	0	0	4.985862156021207	8.254522876203074	PODXL
positive regulation of CREB transcription factor activity (GO:0032793)	1/18	0.19098013565471894	0.3355660725016086	0	0	4.985862156021207	8.254522876203074	VEGFA
positive regulation of extracellular matrix organization (GO:1903055)	1/18	0.19098013565471894	0.3355660725016086	0	0	4.985862156021207	8.254522876203074	SMAD3
positive regulation of mRNA splicing, via spliceosome (GO:0048026)	1/18	0.19098013565471894	0.3355660725016086	0	0	4.985862156021207	8.254522876203074	STH
positive regulation of myoblast differentiation (GO:0045663)	1/18	0.19098013565471894	0.3355660725016086	0	0	4.985862156021207	8.254522876203074	MYOD1
positive regulation of response to endoplasmic reticulum stress (GO:1905898)	1/18	0.19098013565471894	0.3355660725016086	0	0	4.985862156021207	8.254522876203074	DDIT3
positive regulation of stress-activated protein kinase signaling cascade (GO:0070304)	1/18	0.19098013565471894	0.3355660725016086	0	0	4.985862156021207	8.254522876203074	TAOK2
sterol metabolic process (GO:0016125)	2/70	0.1975387989000269	0.34382664793188117	0	0	2.497210953346856	4.050027327141329	PRKAG2;PPARD
activin receptor signaling pathway (GO:0032924)	1/19	0.2004541811929346	0.34382664793188117	0	0	4.708631378159275	7.567569119493165	SMAD3
aspartate family amino acid catabolic process (GO:0009068)	1/19	0.2004541811929346	0.34382664793188117	0	0	4.708631378159275	7.567569119493165	AADAT
regulation of cell-cell adhesion mediated by cadherin (GO:2000047)	1/19	0.2004541811929346	0.34382664793188117	0	0	4.708631378159275	7.567569119493165	VEGFA
regulation of exosomal secretion (GO:1903541)	1/19	0.2004541811929346	0.34382664793188117	0	0	4.708631378159275	7.567569119493165	SDC4
cellular response to interleukin-7 (GO:0098761)	1/19	0.2004541811929346	0.34382664793188117	0	0	4.708631378159275	7.567569119493165	CISH
regulation of insulin-like growth factor receptor signaling pathway (GO:0043567)	1/19	0.2004541811929346	0.34382664793188117	0	0	4.708631378159275	7.567569119493165	BMP5
regulation of leukocyte chemotaxis (GO:0002688)	1/19	0.2004541811929346	0.34382664793188117	0	0	4.708631378159275	7.567569119493165	IL6R
cytoplasmic translational initiation (GO:0002183)	1/19	0.2004541811929346	0.34382664793188117	0	0	4.708631378159275	7.567569119493165	EIF5
detection of mechanical stimulus (GO:0050982)	1/19	0.2004541811929346	0.34382664793188117	0	0	4.708631378159275	7.567569119493165	PKD1L1
regulation of nervous system process (GO:0031644)	1/19	0.2004541811929346	0.34382664793188117	0	0	4.708631378159275	7.567569119493165	NOS3
diol metabolic process (GO:0034311)	1/19	0.2004541811929346	0.34382664793188117	0	0	4.708631378159275	7.567569119493165	NOS3
DNA alkylation (GO:0006305)	1/19	0.2004541811929346	0.34382664793188117	0	0	4.708631378159275	7.567569119493165	FOS
DNA methylation or demethylation (GO:0044728)	1/19	0.2004541811929346	0.34382664793188117	0	0	4.708631378159275	7.567569119493165	FOS
regulation of RIG-I signaling pathway (GO:0039535)	1/19	0.2004541811929346	0.34382664793188117	0	0	4.708631378159275	7.567569119493165	RNF125
regulation of stem cell population maintenance (GO:2000036)	1/19	0.2004541811929346	0.34382664793188117	0	0	4.708631378159275	7.567569119493165	MYC
fatty acid transmembrane transport (GO:1902001)	1/19	0.2004541811929346	0.34382664793188117	0	0	4.708631378159275	7.567569119493165	PRKAG2
regulation of synaptic vesicle exocytosis (GO:2000300)	1/19	0.2004541811929346	0.34382664793188117	0	0	4.708631378159275	7.567569119493165	VPS18
glycerolipid catabolic process (GO:0046503)	1/19	0.2004541811929346	0.34382664793188117	0	0	4.708631378159275	7.567569119493165	ABHD2
response to fatty acid (GO:0070542)	1/19	0.2004541811929346	0.34382664793188117	0	0	4.708631378159275	7.567569119493165	FOXO1
interleukin-7-mediated signaling pathway (GO:0038111)	1/19	0.2004541811929346	0.34382664793188117	0	0	4.708631378159275	7.567569119493165	CISH
striated muscle cell differentiation (GO:0051146)	1/19	0.2004541811929346	0.34382664793188117	0	0	4.708631378159275	7.567569119493165	SIK1
vesicle transport along actin filament (GO:0030050)	1/19	0.2004541811929346	0.34382664793188117	0	0	4.708631378159275	7.567569119493165	ACTN4
nucleotide-sugar biosynthetic process (GO:0009226)	1/19	0.2004541811929346	0.34382664793188117	0	0	4.708631378159275	7.567569119493165	GNPDA1
positive regulation of oxidoreductase activity (GO:0051353)	1/19	0.2004541811929346	0.34382664793188117	0	0	4.708631378159275	7.567569119493165	GDNF
cellular response to BMP stimulus (GO:0071773)	2/71	0.2017982654517944	0.34514594119532926	0	0	2.460894552723638	3.9386291653422014	SMAD3;BMP5
Fc-gamma receptor signaling pathway involved in phagocytosis (GO:0038096)	2/71	0.2017982654517944	0.34514594119532926	0	0	2.460894552723638	3.9386291653422014	MYO10;CRK
response to metal ion (GO:0010038)	2/71	0.2017982654517944	0.34514594119532926	0	0	2.460894552723638	3.9386291653422014	SLC11A2;ALG2
regulation of signal transduction (GO:0009966)	4/198	0.20249637093909081	0.3460113511018051	0	0	1.7545495293590319	2.8020740492468703	FUT7;GDNF;SIK2;CRK
cell junction organization (GO:0034330)	2/72	0.20606828740190872	0.3485994155356137	0	0	2.425615763546798	3.8313757346155	SMAD3;PPFIA4
extrinsic apoptotic signaling pathway (GO:0097191)	2/72	0.20606828740190872	0.3485994155356137	0	0	2.425615763546798	3.8313757346155	SMAD3;IL6R
Fc-gamma receptor signaling pathway (GO:0038094)	2/72	0.20606828740190872	0.3485994155356137	0	0	2.425615763546798	3.8313757346155	MYO10;CRK
response to ionizing radiation (GO:0010212)	2/72	0.20606828740190872	0.3485994155356137	0	0	2.425615763546798	3.8313757346155	CDKN1A;MYC
positive regulation of neurogenesis (GO:0050769)	2/72	0.20606828740190872	0.3485994155356137	0	0	2.425615763546798	3.8313757346155	PLXNA2;VEGFA
positive regulation of secretion by cell (GO:1903532)	2/72	0.20606828740190872	0.3485994155356137	0	0	2.425615763546798	3.8313757346155	APBB3;MYH10
protein-DNA complex disassembly (GO:0032986)	1/20	0.20981774927296237	0.3485994155356137	0	0	4.460582787440705	6.965271328031701	MYC
adrenergic receptor signaling pathway (GO:0071875)	1/20	0.20981774927296237	0.3485994155356137	0	0	4.460582787440705	6.965271328031701	ADRB2
cardiac ventricle development (GO:0003231)	1/20	0.20981774927296237	0.3485994155356137	0	0	4.460582787440705	6.965271328031701	HEY1
cellular modified amino acid biosynthetic process (GO:0042398)	1/20	0.20981774927296237	0.3485994155356137	0	0	4.460582787440705	6.965271328031701	CHAC1
regulation of hippo signaling (GO:0035330)	1/20	0.20981774927296237	0.3485994155356137	0	0	4.460582787440705	6.965271328031701	MAP2K3
dopaminergic neuron differentiation (GO:0071542)	1/20	0.20981774927296237	0.3485994155356137	0	0	4.460582787440705	6.965271328031701	VEGFA
regulation of protein kinase A signaling (GO:0010738)	1/20	0.20981774927296237	0.3485994155356137	0	0	4.460582787440705	6.965271328031701	ADRB2
regulation of smooth muscle contraction (GO:0006940)	1/20	0.20981774927296237	0.3485994155356137	0	0	4.460582787440705	6.965271328031701	ADRB2
eye morphogenesis (GO:0048592)	1/20	0.20981774927296237	0.3485994155356137	0	0	4.460582787440705	6.965271328031701	VEGFA
fatty acid transport (GO:0015908)	1/20	0.20981774927296237	0.3485994155356137	0	0	4.460582787440705	6.965271328031701	PPARD
ganglioside metabolic process (GO:0001573)	1/20	0.20981774927296237	0.3485994155356137	0	0	4.460582787440705	6.965271328031701	ST3GAL5
gastrulation (GO:0007369)	1/20	0.20981774927296237	0.3485994155356137	0	0	4.460582787440705	6.965271328031701	NR4A3
glucose transmembrane transport (GO:1904659)	1/20	0.20981774927296237	0.3485994155356137	0	0	4.460582787440705	6.965271328031701	PPARD
miRNA metabolic process (GO:0010586)	1/20	0.20981774927296237	0.3485994155356137	0	0	4.460582787440705	6.965271328031701	AGO2
xenobiotic transport (GO:0042908)	1/20	0.20981774927296237	0.3485994155356137	0	0	4.460582787440705	6.965271328031701	SLC7A5
negative regulation of cyclin-dependent protein serine/threonine kinase activity (GO:0045736)	1/20	0.20981774927296237	0.3485994155356137	0	0	4.460582787440705	6.965271328031701	LATS2
negative regulation of dephosphorylation (GO:0035305)	1/20	0.20981774927296237	0.3485994155356137	0	0	4.460582787440705	6.965271328031701	PPP1R27
negative regulation of lipid storage (GO:0010888)	1/20	0.20981774927296237	0.3485994155356137	0	0	4.460582787440705	6.965271328031701	PPARD
organic cation transport (GO:0015695)	1/20	0.20981774927296237	0.3485994155356137	0	0	4.460582787440705	6.965271328031701	SLC22A5
positive regulation of epithelial cell differentiation (GO:0030858)	1/20	0.20981774927296237	0.3485994155356137	0	0	4.460582787440705	6.965271328031701	ATOH8
positive regulation of heart contraction (GO:0045823)	1/20	0.20981774927296237	0.3485994155356137	0	0	4.460582787440705	6.965271328031701	ADM
positive regulation of lymphocyte differentiation (GO:0045621)	1/20	0.20981774927296237	0.3485994155356137	0	0	4.460582787440705	6.965271328031701	ZMIZ1
post-transcriptional gene silencing by RNA (GO:0035194)	1/20	0.20981774927296237	0.3485994155356137	0	0	4.460582787440705	6.965271328031701	AGO2
production of small RNA involved in gene silencing by RNA (GO:0070918)	1/20	0.20981774927296237	0.3485994155356137	0	0	4.460582787440705	6.965271328031701	AGO2
regulation of hydrolase activity (GO:0051336)	2/73	0.2103480391600781	0.34883684947265253	0	0	2.391330743079165	3.72806499751386	PLXNA2;CRK
neurotransmitter transport (GO:0006836)	2/73	0.2103480391600781	0.34883684947265253	0	0	2.391330743079165	3.72806499751386	SLC38A1;PPFIA4
DNA damage response, signal transduction by p53 class mediator (GO:0030330)	2/74	0.2146367129630616	0.35562163757725296	0	0	2.3579980842911876	3.628507229034039	CDKN1A;SOX4
post-translational protein modification (GO:0043687)	6/345	0.21834873651783313	0.35673498465118847	0	0	1.508073280546499	2.294777480841988	ANKRD9;FN3K;CISH;ENAM;STC2;KLHL21
actin filament-based transport (GO:0099515)	1/21	0.21907212272305077	0.35673498465118847	0	0	4.237339055793991	6.433781873716096	ACTN4
regulation of anoikis (GO:2000209)	1/21	0.21907212272305077	0.35673498465118847	0	0	4.237339055793991	6.433781873716096	SIK1
regulation of cardiac muscle cell proliferation (GO:0060043)	1/21	0.21907212272305077	0.35673498465118847	0	0	4.237339055793991	6.433781873716096	PIM1
regulation of cell-substrate junction assembly (GO:0090109)	1/21	0.21907212272305077	0.35673498465118847	0	0	4.237339055793991	6.433781873716096	CORO1C
cellular response to estradiol stimulus (GO:0071392)	1/21	0.21907212272305077	0.35673498465118847	0	0	4.237339055793991	6.433781873716096	MYOD1
regulation of fibroblast migration (GO:0010762)	1/21	0.21907212272305077	0.35673498465118847	0	0	4.237339055793991	6.433781873716096	CORO1C
cellular response to inorganic substance (GO:0071241)	1/21	0.21907212272305077	0.35673498465118847	0	0	4.237339055793991	6.433781873716096	FOXO1
cellular response to steroid hormone stimulus (GO:0071383)	1/21	0.21907212272305077	0.35673498465118847	0	0	4.237339055793991	6.433781873716096	ABHD2
chondroitin sulfate biosynthetic process (GO:0030206)	1/21	0.21907212272305077	0.35673498465118847	0	0	4.237339055793991	6.433781873716096	CHST15
focal adhesion assembly (GO:0048041)	1/21	0.21907212272305077	0.35673498465118847	0	0	4.237339055793991	6.433781873716096	TAOK2
response to progesterone (GO:0032570)	1/21	0.21907212272305077	0.35673498465118847	0	0	4.237339055793991	6.433781873716096	ABHD2
intracellular lipid transport (GO:0032365)	1/21	0.21907212272305077	0.35673498465118847	0	0	4.237339055793991	6.433781873716096	PRKAG2
intrinsic apoptotic signaling pathway in response to DNA damage by p53 class mediator (GO:0042771)	1/21	0.21907212272305077	0.35673498465118847	0	0	4.237339055793991	6.433781873716096	DDIT4
negative regulation of peptidyl-serine phosphorylation (GO:0033137)	1/21	0.21907212272305077	0.35673498465118847	0	0	4.237339055793991	6.433781873716096	DDIT4
negative regulation of reproductive process (GO:2000242)	1/21	0.21907212272305077	0.35673498465118847	0	0	4.237339055793991	6.433781873716096	DUSP1
positive regulation of immune system process (GO:0002684)	1/21	0.21907212272305077	0.35673498465118847	0	0	4.237339055793991	6.433781873716096	VEGFA
positive regulation of transcription from RNA polymerase II promoter involved in cellular response to chemical stimulus (GO:1901522)	1/21	0.21907212272305077	0.35673498465118847	0	0	4.237339055793991	6.433781873716096	VEGFA
positive regulation of vascular associated smooth muscle cell proliferation (GO:1904707)	1/21	0.21907212272305077	0.35673498465118847	0	0	4.237339055793991	6.433781873716096	NR4A3
regulation of cellular component organization (GO:0051128)	3/139	0.2225291897569483	0.3620371009505545	0	0	1.8745225362872422	2.816839384328645	CISH;TAOK2;BCAR1
regulation of epithelial to mesenchymal transition (GO:0010717)	2/76	0.22323768209411396	0.36220816707342274	0	0	2.29403541472507	3.439947938726765	SMAD3;BMP5
regulation of RNA splicing (GO:0043484)	2/76	0.22323768209411396	0.36220816707342274	0	0	2.29403541472507	3.439947938726765	MYOD1;HSPA1A
regulation of T cell proliferation (GO:0042129)	2/76	0.22323768209411396	0.36220816707342274	0	0	2.29403541472507	3.439947938726765	CEBPB;SDC4
regulation of protein kinase B signaling (GO:0051896)	4/207	0.22449528817058748	0.3639208046761728	0	0	1.6759905761405012	2.5037632604594586	FLCN;CSF3;DDIT3;TEK
cellular response to UV (GO:0034644)	2/77	0.22754844775195565	0.3643808897632663	0	0	2.263333333333333	3.3506208001664506	CDKN1A;MYC
regulation of organelle assembly (GO:1902115)	2/77	0.22754844775195565	0.3643808897632663	0	0	2.263333333333333	3.3506208001664506	TBC1D19;TBC1D8
negative regulation of developmental process (GO:0051093)	2/77	0.22754844775195565	0.3643808897632663	0	0	2.263333333333333	3.3506208001664506	HEY1;NOS3
phosphatidylcholine metabolic process (GO:0046470)	2/77	0.22754844775195565	0.3643808897632663	0	0	2.263333333333333	3.3506208001664506	STARD7;LPIN1
positive regulation of phosphatidylinositol 3-kinase signaling (GO:0014068)	2/77	0.22754844775195565	0.3643808897632663	0	0	2.263333333333333	3.3506208001664506	CSF3;TEK
amino acid import (GO:0043090)	1/22	0.22821856949081867	0.3643808897632663	0	0	4.035356631923156	5.962043592288939	SLC7A5
regulation of chromosome organization (GO:0033044)	1/22	0.22821856949081867	0.3643808897632663	0	0	4.035356631923156	5.962043592288939	MYC
cell projection assembly (GO:0030031)	1/22	0.22821856949081867	0.3643808897632663	0	0	4.035356631923156	5.962043592288939	RHOJ
chaperone-mediated protein complex assembly (GO:0051131)	1/22	0.22821856949081867	0.3643808897632663	0	0	4.035356631923156	5.962043592288939	HSPA1A
limb morphogenesis (GO:0035108)	1/22	0.22821856949081867	0.3643808897632663	0	0	4.035356631923156	5.962043592288939	TBX3
lipid droplet organization (GO:0034389)	1/22	0.22821856949081867	0.3643808897632663	0	0	4.035356631923156	5.962043592288939	CDS2
negative regulation of phosphate metabolic process (GO:0045936)	1/22	0.22821856949081867	0.3643808897632663	0	0	4.035356631923156	5.962043592288939	CDKN1A
negative regulation of small molecule metabolic process (GO:0062014)	1/22	0.22821856949081867	0.3643808897632663	0	0	4.035356631923156	5.962043592288939	SIK1
organelle fusion (GO:0048284)	1/22	0.22821856949081867	0.3643808897632663	0	0	4.035356631923156	5.962043592288939	VPS18
peptidyl-threonine dephosphorylation (GO:0035970)	1/22	0.22821856949081867	0.3643808897632663	0	0	4.035356631923156	5.962043592288939	DUSP1
positive regulation of axon extension (GO:0045773)	1/22	0.22821856949081867	0.3643808897632663	0	0	4.035356631923156	5.962043592288939	VEGFA
positive regulation of neural precursor cell proliferation (GO:2000179)	1/22	0.22821856949081867	0.3643808897632663	0	0	4.035356631923156	5.962043592288939	VEGFA
mitotic cell cycle phase transition (GO:0044772)	4/209	0.22946732878999918	0.3660501852531342	0	0	1.6594697773064686	2.4427305806449127	CDKN1A;LATS2;MYC;PCNT
negative regulation of protein serine/threonine kinase activity (GO:0071901)	2/78	0.23186507536523984	0.36954778825911233	0	0	2.2334392014519056	3.2643939511088083	LATS2;DUSP1
axon development (GO:0061564)	2/79	0.23618684138866172	0.3725390371242803	0	0	2.204321540528437	3.181127143850342	RTN4RL1;TAOK2
regulation of cellular response to heat (GO:1900034)	2/79	0.23618684138866172	0.3725390371242803	0	0	2.204321540528437	3.181127143850342	HSPA1B;HSPA1A
regulation of ion transport (GO:0043269)	2/79	0.23618684138866172	0.3725390371242803	0	0	2.204321540528437	3.181127143850342	GDNF;SIK1
negative regulation of inflammatory response (GO:0050728)	4/212	0.23697676627147987	0.3725390371242803	0	0	1.635284280936455	2.354471147306035	ADM;ADRB2;TEK;PPARD
acylglycerol biosynthetic process (GO:0046463)	1/23	0.23725834291035508	0.3725390371242803	0	0	3.851736246586032	5.541129630841482	LPIN1
artery development (GO:0060840)	1/23	0.23725834291035508	0.3725390371242803	0	0	3.851736246586032	5.541129630841482	VEGFA
cytoskeleton-dependent intracellular transport (GO:0030705)	1/23	0.23725834291035508	0.3725390371242803	0	0	3.851736246586032	5.541129630841482	MYO10
regulation of mononuclear cell migration (GO:0071675)	1/23	0.23725834291035508	0.3725390371242803	0	0	3.851736246586032	5.541129630841482	BMP5
DNA methylation (GO:0006306)	1/23	0.23725834291035508	0.3725390371242803	0	0	3.851736246586032	5.541129630841482	FOS
ERK1 and ERK2 cascade (GO:0070371)	1/23	0.23725834291035508	0.3725390371242803	0	0	3.851736246586032	5.541129630841482	MYC
hexose transmembrane transport (GO:0008645)	1/23	0.23725834291035508	0.3725390371242803	0	0	3.851736246586032	5.541129630841482	PPARD
oligosaccharide biosynthetic process (GO:0009312)	1/23	0.23725834291035508	0.3725390371242803	0	0	3.851736246586032	5.541129630841482	FUT7
positive regulation of histone acetylation (GO:0035066)	1/23	0.23725834291035508	0.3725390371242803	0	0	3.851736246586032	5.541129630841482	PPARGC1A
positive regulation of interleukin-17 production (GO:0032740)	1/23	0.23725834291035508	0.3725390371242803	0	0	3.851736246586032	5.541129630841482	SLC7A5
positive regulation of mRNA processing (GO:0050685)	1/23	0.23725834291035508	0.3725390371242803	0	0	3.851736246586032	5.541129630841482	STH
positive regulation of receptor internalization (GO:0002092)	1/23	0.23725834291035508	0.3725390371242803	0	0	3.851736246586032	5.541129630841482	VEGFA
positive regulation of transcription by RNA polymerase I (GO:0045943)	1/23	0.23725834291035508	0.3725390371242803	0	0	3.851736246586032	5.541129630841482	EIF2AK3
positive regulation of protein modification process (GO:0031401)	4/214	0.2420154932010787	0.37967761607590833	0	0	1.619544513457557	2.2977345009384393	FLCN;PIK3R3;TEK;VEGFA
activation of cysteine-type endopeptidase activity involved in apoptotic process (GO:0006919)	2/81	0.24484297367447558	0.3805948668428438	0	0	2.1482976865997383	3.022951734833236	SMAD3;EIF2AK3
regulation of axon extension involved in axon guidance (GO:0048841)	1/24	0.24619268177230044	0.3805948668428438	0	0	3.6840828512782235	5.163760799565488	VEGFA
regulation of cardiac muscle hypertrophy (GO:0010611)	1/24	0.24619268177230044	0.3805948668428438	0	0	3.6840828512782235	5.163760799565488	NR4A3
carbohydrate biosynthetic process (GO:0016051)	1/24	0.24619268177230044	0.3805948668428438	0	0	3.6840828512782235	5.163760799565488	FUT7
cardiac muscle cell development (GO:0055013)	1/24	0.24619268177230044	0.3805948668428438	0	0	3.6840828512782235	5.163760799565488	VEGFA
regulation of cytokine production involved in immune response (GO:0002718)	1/24	0.24619268177230044	0.3805948668428438	0	0	3.6840828512782235	5.163760799565488	SLC7A5
cellular response to catecholamine stimulus (GO:0071870)	1/24	0.24619268177230044	0.3805948668428438	0	0	3.6840828512782235	5.163760799565488	NR4A3
response to gamma radiation (GO:0010332)	1/24	0.24619268177230044	0.3805948668428438	0	0	3.6840828512782235	5.163760799565488	MYC
immune response-activating cell surface receptor signaling pathway (GO:0002429)	1/24	0.24619268177230044	0.3805948668428438	0	0	3.6840828512782235	5.163760799565488	BCAR1
negative regulation of neuron differentiation (GO:0045665)	1/24	0.24619268177230044	0.3805948668428438	0	0	3.6840828512782235	5.163760799565488	HEY1
negative regulation of protein tyrosine kinase activity (GO:0061099)	1/24	0.24619268177230044	0.3805948668428438	0	0	3.6840828512782235	5.163760799565488	SH3BP5L
neuromuscular junction development (GO:0007528)	1/24	0.24619268177230044	0.3805948668428438	0	0	3.6840828512782235	5.163760799565488	DOK7
positive regulation of cellular response to transforming growth factor beta stimulus (GO:1903846)	1/24	0.24619268177230044	0.3805948668428438	0	0	3.6840828512782235	5.163760799565488	FLCN
positive regulation of neuron apoptotic process (GO:0043525)	1/24	0.24619268177230044	0.3805948668428438	0	0	3.6840828512782235	5.163760799565488	DDIT3
positive regulation of p38MAPK cascade (GO:1900745)	1/24	0.24619268177230044	0.3805948668428438	0	0	3.6840828512782235	5.163760799565488	VEGFA
positive regulation of transforming growth factor beta receptor signaling pathway (GO:0030511)	1/24	0.24619268177230044	0.3805948668428438	0	0	3.6840828512782235	5.163760799565488	FLCN
protein kinase B signaling (GO:0043491)	1/24	0.24619268177230044	0.3805948668428438	0	0	3.6840828512782235	5.163760799565488	PIK3R3
regulation of cyclin-dependent protein serine/threonine kinase activity (GO:0000079)	2/82	0.2491759715237582	0.38421740129647985	0	0	2.121336206896552	2.9478001363007986	CDKN1A;LATS2
cell-cell junction organization (GO:0045216)	2/82	0.2491759715237582	0.38421740129647985	0	0	2.121336206896552	2.9478001363007986	FLCN;SMAD3
positive regulation of cytoskeleton organization (GO:0051495)	2/82	0.2491759715237582	0.38421740129647985	0	0	2.121336206896552	2.9478001363007986	CSF3;TEK
glycoprotein biosynthetic process (GO:0009101)	2/83	0.25351137046808725	0.3866128635210915	0	0	2.0950404427415923	2.8751216348263795	FUT7;ST3GAL5
regulation of AMPA receptor activity (GO:2000311)	1/25	0.25502281058470666	0.3866128635210915	0	0	3.530400572246066	4.823947407297383	ADRB2
cAMP-mediated signaling (GO:0019933)	1/25	0.25502281058470666	0.3866128635210915	0	0	3.530400572246066	4.823947407297383	PDE7A
cardiac conduction system development (GO:0003161)	1/25	0.25502281058470666	0.3866128635210915	0	0	3.530400572246066	4.823947407297383	HEY1
regulation of dopamine secretion (GO:0014059)	1/25	0.25502281058470666	0.3866128635210915	0	0	3.530400572246066	4.823947407297383	GDNF
regulation of epidermal cell differentiation (GO:0045604)	1/25	0.25502281058470666	0.3866128635210915	0	0	3.530400572246066	4.823947407297383	MAFF
cellular response to hexose stimulus (GO:0071331)	1/25	0.25502281058470666	0.3866128635210915	0	0	3.530400572246066	4.823947407297383	SOX4
regulation of myotube differentiation (GO:0010830)	1/25	0.25502281058470666	0.3866128635210915	0	0	3.530400572246066	4.823947407297383	SIK1
regulation of protein processing (GO:0070613)	1/25	0.25502281058470666	0.3866128635210915	0	0	3.530400572246066	4.823947407297383	CHAC1
response to dsRNA (GO:0043331)	1/25	0.25502281058470666	0.3866128635210915	0	0	3.530400572246066	4.823947407297383	SLC3A2
negative regulation of cell junction assembly (GO:1901889)	1/25	0.25502281058470666	0.3866128635210915	0	0	3.530400572246066	4.823947407297383	CORO1C
negative regulation of cellular carbohydrate metabolic process (GO:0010677)	1/25	0.25502281058470666	0.3866128635210915	0	0	3.530400572246066	4.823947407297383	SIK1
negative regulation of response to endoplasmic reticulum stress (GO:1903573)	1/25	0.25502281058470666	0.3866128635210915	0	0	3.530400572246066	4.823947407297383	HSPA1A
organophosphate ester transport (GO:0015748)	1/25	0.25502281058470666	0.3866128635210915	0	0	3.530400572246066	4.823947407297383	PITPNC1
peptide catabolic process (GO:0043171)	1/25	0.25502281058470666	0.3866128635210915	0	0	3.530400572246066	4.823947407297383	CHAC1
phosphatidylglycerol metabolic process (GO:0046471)	1/25	0.25502281058470666	0.3866128635210915	0	0	3.530400572246066	4.823947407297383	CDS2
phosphatidylinositol dephosphorylation (GO:0046856)	1/25	0.25502281058470666	0.3866128635210915	0	0	3.530400572246066	4.823947407297383	SYNJ2
positive regulation of lipid metabolic process (GO:0045834)	1/25	0.25502281058470666	0.3866128635210915	0	0	3.530400572246066	4.823947407297383	PPARD
positive regulation of peptidyl-threonine phosphorylation (GO:0010800)	1/25	0.25502281058470666	0.3866128635210915	0	0	3.530400572246066	4.823947407297383	PRKAG2
positive regulation of vascular endothelial growth factor production (GO:0010575)	1/25	0.25502281058470666	0.3866128635210915	0	0	3.530400572246066	4.823947407297383	EIF2AK3
cellular response to organic cyclic compound (GO:0071407)	3/150	0.2567114786657933	0.38851880090512075	0	0	1.7332803251170599	2.3569188774147314	EGR1;NR4A3;MYOD1
response to cytokine (GO:0034097)	3/150	0.2567114786657933	0.38851880090512075	0	0	1.7332803251170599	2.3569188774147314	CSF3;SMAD3;IL6R
regulation of cytokinesis (GO:0032465)	2/84	0.257848524074157	0.38991199988040026	0	0	2.069386038687973	2.8048106210033263	FLCN;KLHL21
negative regulation of defense response (GO:0031348)	2/85	0.2621868007039599	0.3942021920507611	0	0	2.0443498130452844	2.7367671071872626	TEK;PPARD
negative regulation of protein phosphorylation (GO:0001933)	3/152	0.26300761851108334	0.3942021920507611	0	0	1.7098404950753945	2.2836155675912684	DDIT4;PRKAG2;CORO1C
regulation of chondrocyte differentiation (GO:0032330)	1/26	0.26374993971191957	0.3942021920507611	0	0	3.389012875536481	4.5167198652957445	WNT9A
cellular response to drug (GO:0035690)	1/26	0.26374993971191957	0.3942021920507611	0	0	3.389012875536481	4.5167198652957445	MYC
regulation of mitotic metaphase/anaphase transition (GO:0030071)	1/26	0.26374993971191957	0.3942021920507611	0	0	3.389012875536481	4.5167198652957445	DUSP1
regulation of monocyte chemotaxis (GO:0090025)	1/26	0.26374993971191957	0.3942021920507611	0	0	3.389012875536481	4.5167198652957445	DUSP1
regulation of myelination (GO:0031641)	1/26	0.26374993971191957	0.3942021920507611	0	0	3.389012875536481	4.5167198652957445	EIF2AK3
glial cell development (GO:0021782)	1/26	0.26374993971191957	0.3942021920507611	0	0	3.389012875536481	4.5167198652957445	SOX4
histone lysine demethylation (GO:0070076)	1/26	0.26374993971191957	0.3942021920507611	0	0	3.389012875536481	4.5167198652957445	KDM4A
TOR signaling (GO:0031929)	1/26	0.26374993971191957	0.3942021920507611	0	0	3.389012875536481	4.5167198652957445	FLCN
metanephros development (GO:0001656)	1/26	0.26374993971191957	0.3942021920507611	0	0	3.389012875536481	4.5167198652957445	GDNF
mononuclear cell differentiation (GO:1903131)	1/26	0.26374993971191957	0.3942021920507611	0	0	3.389012875536481	4.5167198652957445	VEGFA
organelle fission (GO:0048285)	1/26	0.26374993971191957	0.3942021920507611	0	0	3.389012875536481	4.5167198652957445	CORO1C
positive regulation of histone methylation (GO:0031062)	1/26	0.26374993971191957	0.3942021920507611	0	0	3.389012875536481	4.5167198652957445	TET1
negative regulation of cellular amide metabolic process (GO:0034249)	2/86	0.2665255830463911	0.39769061728794564	0	0	2.0199096880131364	2.6708963698054915	EIF2AK3;TOB1
negative regulation of phosphorylation (GO:0042326)	2/86	0.2665255830463911	0.39769061728794564	0	0	2.0199096880131364	2.6708963698054915	CDKN1A;CORO1C
nervous system development (GO:0007399)	7/447	0.27008695458371135	0.4014303216775902	0	0	1.3544453344012815	1.7729842720974407	GDNF;PMP22;CHAC1;FAT4;TBX3;VEGFA;SH3GL1
regulation of blood coagulation (GO:0030193)	1/27	0.27237526545808727	0.4014303216775902	0	0	3.2585011554968637	4.237923547270316	THBD
camera-type eye development (GO:0043010)	1/27	0.27237526545808727	0.4014303216775902	0	0	3.2585011554968637	4.237923547270316	VEGFA
cellular response to cadmium ion (GO:0071276)	1/27	0.27237526545808727	0.4014303216775902	0	0	3.2585011554968637	4.237923547270316	FOS
chondroitin sulfate proteoglycan biosynthetic process (GO:0050650)	1/27	0.27237526545808727	0.4014303216775902	0	0	3.2585011554968637	4.237923547270316	CHST15
regulation of transcription regulatory region DNA binding (GO:2000677)	1/27	0.27237526545808727	0.4014303216775902	0	0	3.2585011554968637	4.237923547270316	HEY1
regulation of vascular endothelial growth factor production (GO:0010574)	1/27	0.27237526545808727	0.4014303216775902	0	0	3.2585011554968637	4.237923547270316	EIF2AK3
stress-activated protein kinase signaling cascade (GO:0031098)	1/27	0.27237526545808727	0.4014303216775902	0	0	3.2585011554968637	4.237923547270316	TAOK2
negative regulation of endothelial cell apoptotic process (GO:2000352)	1/27	0.27237526545808727	0.4014303216775902	0	0	3.2585011554968637	4.237923547270316	TEK
positive regulation of gene silencing by miRNA (GO:2000637)	1/27	0.27237526545808727	0.4014303216775902	0	0	3.2585011554968637	4.237923547270316	AGO2
positive regulation of muscle cell differentiation (GO:0051149)	1/27	0.27237526545808727	0.4014303216775902	0	0	3.2585011554968637	4.237923547270316	MYOD1
positive regulation of nitric oxide biosynthetic process (GO:0045429)	1/27	0.27237526545808727	0.4014303216775902	0	0	3.2585011554968637	4.237923547270316	SMAD3
positive regulation of striated muscle cell differentiation (GO:0051155)	1/27	0.27237526545808727	0.4014303216775902	0	0	3.2585011554968637	4.237923547270316	MYOD1
positive regulation of toll-like receptor signaling pathway (GO:0034123)	1/27	0.27237526545808727	0.4014303216775902	0	0	3.2585011554968637	4.237923547270316	SLC15A4
presynaptic endocytosis (GO:0140238)	1/27	0.27237526545808727	0.4014303216775902	0	0	3.2585011554968637	4.237923547270316	SYNJ2
negative regulation of binding (GO:0051100)	2/88	0.27520226641978773	0.40526515275718533	0	0	1.9727345629510826	2.5453186736590285	CDKN1A;XIRP1
peptidyl-serine phosphorylation (GO:0018105)	3/156	0.27565596936034326	0.405601634655211	0	0	1.6647992530345472	2.145263111995594	LATS2;MKNK2;EIF2AK3
regulation of cysteine-type endopeptidase activity involved in apoptotic process (GO:0043281)	2/89	0.27953900278877664	0.4076557990024746	0	0	1.9499603646452637	2.485445710202671	MYC;VEGFA
regulation of type I interferon production (GO:0032479)	2/89	0.27953900278877664	0.4076557990024746	0	0	1.9499603646452637	2.485445710202671	RNF125;UBA7
second-messenger-mediated signaling (GO:0019932)	2/89	0.27953900278877664	0.4076557990024746	0	0	1.9499603646452637	2.485445710202671	NOS3;EIF2AK3
carbohydrate derivative biosynthetic process (GO:1901137)	1/28	0.2808999703287457	0.4076557990024746	0	0	3.137656970274996	3.984060804998083	ALG2
cellular response to interleukin-6 (GO:0071354)	1/28	0.2808999703287457	0.4076557990024746	0	0	3.137656970274996	3.984060804998083	IL6R
regulation of phosphatase activity (GO:0010921)	1/28	0.2808999703287457	0.4076557990024746	0	0	3.137656970274996	3.984060804998083	PPP1R27
regulation of reactive oxygen species biosynthetic process (GO:1903426)	1/28	0.2808999703287457	0.4076557990024746	0	0	3.137656970274996	3.984060804998083	SLC25A33
glycogen metabolic process (GO:0005977)	1/28	0.2808999703287457	0.4076557990024746	0	0	3.137656970274996	3.984060804998083	PRKAG2
response to ketone (GO:1901654)	1/28	0.2808999703287457	0.4076557990024746	0	0	3.137656970274996	3.984060804998083	ABHD2
negative regulation of axonogenesis (GO:0050771)	1/28	0.2808999703287457	0.4076557990024746	0	0	3.137656970274996	3.984060804998083	OMG
negative regulation of phosphatase activity (GO:0010923)	1/28	0.2808999703287457	0.4076557990024746	0	0	3.137656970274996	3.984060804998083	PPP1R27
phagosome acidification (GO:0090383)	1/28	0.2808999703287457	0.4076557990024746	0	0	3.137656970274996	3.984060804998083	ATP6V1F
positive regulation of cytosolic calcium ion concentration involved in phospholipase C-activating G protein-coupled signaling pathway (GO:0051482)	1/28	0.2808999703287457	0.4076557990024746	0	0	3.137656970274996	3.984060804998083	GPR157
positive regulation of monooxygenase activity (GO:0032770)	1/28	0.2808999703287457	0.4076557990024746	0	0	3.137656970274996	3.984060804998083	GDNF
positive regulation of nitric oxide metabolic process (GO:1904407)	1/28	0.2808999703287457	0.4076557990024746	0	0	3.137656970274996	3.984060804998083	SMAD3
positive regulation of phosphatidylinositol 3-kinase activity (GO:0043552)	1/28	0.2808999703287457	0.4076557990024746	0	0	3.137656970274996	3.984060804998083	TEK
positive regulation of protein import into nucleus (GO:0042307)	1/28	0.2808999703287457	0.4076557990024746	0	0	3.137656970274996	3.984060804998083	SMAD3
inflammatory response (GO:0006954)	4/230	0.2831048215344586	0.4105247854940096	0	0	1.5036552520200077	1.897519785332356	CEBPB;FUT7;ADM;FOS
positive regulation of autophagy (GO:0010508)	2/90	0.2838739150630525	0.41097823233806874	0	0	1.927703761755486	2.427412963027463	FLCN;FOXO1
positive regulation of binding (GO:0051099)	2/90	0.2838739150630525	0.41097823233806874	0	0	1.927703761755486	2.427412963027463	CSF3;RARA
aggrephagy (GO:0035973)	1/29	0.28932522321208126	0.41652656035568214	0	0	3.025444512568976	3.7521680345755533	PCNT
regulation of fatty acid biosynthetic process (GO:0042304)	1/29	0.28932522321208126	0.41652656035568214	0	0	3.025444512568976	3.7521680345755533	PRKAG2
dicarboxylic acid transport (GO:0006835)	1/29	0.28932522321208126	0.41652656035568214	0	0	3.025444512568976	3.7521680345755533	SLC25A18
response to cadmium ion (GO:0046686)	1/29	0.28932522321208126	0.41652656035568214	0	0	3.025444512568976	3.7521680345755533	FOS
homologous chromosome pairing at meiosis (GO:0007129)	1/29	0.28932522321208126	0.41652656035568214	0	0	3.025444512568976	3.7521680345755533	TEX12
negative regulation of epithelial to mesenchymal transition (GO:0010719)	1/29	0.28932522321208126	0.41652656035568214	0	0	3.025444512568976	3.7521680345755533	BMP5
negative regulation of mRNA catabolic process (GO:1902373)	1/29	0.28932522321208126	0.41652656035568214	0	0	3.025444512568976	3.7521680345755533	GDNF
regulation of lipid metabolic process (GO:0019216)	2/92	0.29253608487030913	0.4204768466491834	0	0	1.8846743295019157	2.3165799680944605	PRKAG2;PPARD
positive regulation of transmembrane receptor protein serine/threonine kinase signaling pathway (GO:0090100)	2/92	0.29253608487030913	0.4204768466491834	0	0	1.8846743295019157	2.3165799680944605	FLCN;BMP5
artery morphogenesis (GO:0048844)	1/30	0.29765217935519117	0.42410725871732535	0	0	2.9209708450495784	3.5397190988336718	VEGFA
cell projection organization (GO:0030030)	1/30	0.29765217935519117	0.42410725871732535	0	0	2.9209708450495784	3.5397190988336718	RHOJ
CENP-A containing chromatin organization (GO:0061641)	1/30	0.29765217935519117	0.42410725871732535	0	0	2.9209708450495784	3.5397190988336718	CENPO
CENP-A containing nucleosome assembly (GO:0034080)	1/30	0.29765217935519117	0.42410725871732535	0	0	2.9209708450495784	3.5397190988336718	CENPO
chondroitin sulfate metabolic process (GO:0030204)	1/30	0.29765217935519117	0.42410725871732535	0	0	2.9209708450495784	3.5397190988336718	CHST15
regulation of vasoconstriction (GO:0019229)	1/30	0.29765217935519117	0.42410725871732535	0	0	2.9209708450495784	3.5397190988336718	ADM
respiratory tube development (GO:0030323)	1/30	0.29765217935519117	0.42410725871732535	0	0	2.9209708450495784	3.5397190988336718	VEGFA
heterotypic cell-cell adhesion (GO:0034113)	1/30	0.29765217935519117	0.42410725871732535	0	0	2.9209708450495784	3.5397190988336718	CD58
ncRNA catabolic process (GO:0034661)	1/30	0.29765217935519117	0.42410725871732535	0	0	2.9209708450495784	3.5397190988336718	ZCCHC8
positive regulation of lipid kinase activity (GO:0090218)	1/30	0.29765217935519117	0.42410725871732535	0	0	2.9209708450495784	3.5397190988336718	TEK
positive regulation of protein import (GO:1904591)	1/30	0.29765217935519117	0.42410725871732535	0	0	2.9209708450495784	3.5397190988336718	SMAD3
regulation of kinase activity (GO:0043549)	2/94	0.3011845396537719	0.42846236644268815	0	0	1.8435157421289354	2.212278092379598	TEK;SMG8
negative regulation of cellular protein metabolic process (GO:0032269)	2/94	0.3011845396537719	0.42846236644268815	0	0	1.8435157421289354	2.212278092379598	EIF2AK3;TOB1
negative regulation of canonical Wnt signaling pathway (GO:0090090)	3/165	0.30431151274651946	0.43139659150285103	0	0	1.5715889049222382	1.869724646699819	TLE3;LATS2;DDIT3
ciliary basal body-plasma membrane docking (GO:0097711)	2/95	0.3055023551082176	0.43139659150285103	0	0	1.8236002966258806	2.1624212040836843	PCNT;CC2D2A
aminoglycan catabolic process (GO:0006026)	1/31	0.3058819807602114	0.43139659150285103	0	0	2.82346208869814	3.3445487750220284	SDC4
regulation of developmental growth (GO:0048638)	1/31	0.3058819807602114	0.43139659150285103	0	0	2.82346208869814	3.3445487750220284	LATS2
cellular nitrogen compound biosynthetic process (GO:0044271)	1/31	0.3058819807602114	0.43139659150285103	0	0	2.82346208869814	3.3445487750220284	NOS3
vitamin transport (GO:0051180)	1/31	0.3058819807602114	0.43139659150285103	0	0	2.82346208869814	3.3445487750220284	SLC19A2
negative regulation of DNA binding (GO:0043392)	1/31	0.3058819807602114	0.43139659150285103	0	0	2.82346208869814	3.3445487750220284	HEY1
negative regulation of peptidyl-tyrosine phosphorylation (GO:0050732)	1/31	0.3058819807602114	0.43139659150285103	0	0	2.82346208869814	3.3445487750220284	SH3BP5L
negative regulation of proteasomal ubiquitin-dependent protein catabolic process (GO:0032435)	1/31	0.3058819807602114	0.43139659150285103	0	0	2.82346208869814	3.3445487750220284	KLHL40
phosphatidylethanolamine metabolic process (GO:0046337)	1/31	0.3058819807602114	0.43139659150285103	0	0	2.82346208869814	3.3445487750220284	LPIN1
protein acetylation (GO:0006473)	1/31	0.3058819807602114	0.43139659150285103	0	0	2.82346208869814	3.3445487750220284	FOXO1
cellular protein-containing complex assembly (GO:0034622)	3/168	0.31389983532570775	0.43618738540091656	0	0	1.5427784336875245	1.78758858246991	SMAD3;ADRB2;HSPA1A
cellular response to glucose stimulus (GO:0071333)	1/32	0.3140157560899303	0.43618738540091656	0	0	2.7322442198532464	3.16479158291397	SOX4
regulation of intracellular estrogen receptor signaling pathway (GO:0033146)	1/32	0.3140157560899303	0.43618738540091656	0	0	2.7322442198532464	3.16479158291397	VPS18
regulation of intracellular protein transport (GO:0033157)	1/32	0.3140157560899303	0.43618738540091656	0	0	2.7322442198532464	3.16479158291397	PCNT
chondrocyte differentiation (GO:0002062)	1/32	0.3140157560899303	0.43618738540091656	0	0	2.7322442198532464	3.16479158291397	EIF2AK3
chromatin remodeling at centromere (GO:0031055)	1/32	0.3140157560899303	0.43618738540091656	0	0	2.7322442198532464	3.16479158291397	CENPO
gene silencing by miRNA (GO:0035195)	1/32	0.3140157560899303	0.43618738540091656	0	0	2.7322442198532464	3.16479158291397	AGO2
skeletal muscle organ development (GO:0060538)	1/32	0.3140157560899303	0.43618738540091656	0	0	2.7322442198532464	3.16479158291397	MYOD1
liver development (GO:0001889)	1/32	0.3140157560899303	0.43618738540091656	0	0	2.7322442198532464	3.16479158291397	CEBPB
long-chain fatty acid transport (GO:0015909)	1/32	0.3140157560899303	0.43618738540091656	0	0	2.7322442198532464	3.16479158291397	PRKAG2
superoxide metabolic process (GO:0006801)	1/32	0.3140157560899303	0.43618738540091656	0	0	2.7322442198532464	3.16479158291397	NOS3
negative regulation of cell-matrix adhesion (GO:0001953)	1/32	0.3140157560899303	0.43618738540091656	0	0	2.7322442198532464	3.16479158291397	CORO1C
negative regulation of developmental growth (GO:0048640)	1/32	0.3140157560899303	0.43618738540091656	0	0	2.7322442198532464	3.16479158291397	CDKN1A
negative regulation of DNA biosynthetic process (GO:2000279)	1/32	0.3140157560899303	0.43618738540091656	0	0	2.7322442198532464	3.16479158291397	CDKN1A
negative regulation of intracellular steroid hormone receptor signaling pathway (GO:0033144)	1/32	0.3140157560899303	0.43618738540091656	0	0	2.7322442198532464	3.16479158291397	VPS18
positive regulation of glucose transmembrane transport (GO:0010828)	1/32	0.3140157560899303	0.43618738540091656	0	0	2.7322442198532464	3.16479158291397	NR4A3
positive regulation of lamellipodium organization (GO:1902745)	1/32	0.3140157560899303	0.43618738540091656	0	0	2.7322442198532464	3.16479158291397	CORO1C
positive regulation of telomere maintenance (GO:0032206)	1/32	0.3140157560899303	0.43618738540091656	0	0	2.7322442198532464	3.16479158291397	PPP1R10
regulation of MAP kinase activity (GO:0043405)	2/97	0.3141227311854463	0.43618738540091656	0	0	1.78502722323049	2.0670106615661763	DUSP1;VEGFA
glycosaminoglycan biosynthetic process (GO:0006024)	2/97	0.3141227311854463	0.43618738540091656	0	0	1.78502722323049	2.0670106615661763	SDC4;CHST15
peptidyl-serine modification (GO:0018209)	3/169	0.3170979161236443	0.4399794660544556	0	0	1.5334063526834611	1.7611856919828168	LATS2;MKNK2;EIF2AK3
RNA splicing (GO:0008380)	2/98	0.31842435492623006	0.44147980232651296	0	0	1.7663433908045978	2.0213509802177403	RRAGC;PPARGC1A
regulation of neurotransmitter secretion (GO:0046928)	1/33	0.32205462112692845	0.44446005567019015	0	0	2.646727467811159	2.9988325194163483	VPS18
RNA stabilization (GO:0043489)	1/33	0.32205462112692845	0.44446005567019015	0	0	2.646727467811159	2.9988325194163483	GDNF
lytic vacuole organization (GO:0080171)	1/33	0.32205462112692845	0.44446005567019015	0	0	2.646727467811159	2.9988325194163483	VPS18
negative regulation of smooth muscle cell proliferation (GO:0048662)	1/33	0.32205462112692845	0.44446005567019015	0	0	2.646727467811159	2.9988325194163483	CDKN1A
positive regulation of ATP metabolic process (GO:1903580)	1/33	0.32205462112692845	0.44446005567019015	0	0	2.646727467811159	2.9988325194163483	PPARGC1A
positive regulation of cytokine production involved in immune response (GO:0002720)	1/33	0.32205462112692845	0.44446005567019015	0	0	2.646727467811159	2.9988325194163483	SLC7A5
positive regulation of stress-activated MAPK cascade (GO:0032874)	2/99	0.3227196638095584	0.44503684113400815	0	0	1.7480447920369713	1.9769883974178046	TAOK2;VEGFA
neuron projection development (GO:0031175)	3/171	0.3234956554283448	0.4457656277172524	0	0	1.5149969078540506	1.7097794467659553	GDNF;TAOK2;OMG
positive regulation of translation (GO:0045727)	2/100	0.32700821798148466	0.45026131543169257	0	0	1.7301196340605207	1.933875783499837	AGO2;SOX4
autophagosome maturation (GO:0097352)	1/34	0.32999967856612133	0.451275186862251	0	0	2.5663935492261674	2.845267107616883	GABARAPL1
B cell receptor signaling pathway (GO:0050853)	1/34	0.32999967856612133	0.451275186862251	0	0	2.5663935492261674	2.845267107616883	BCAR1
cell-substrate junction assembly (GO:0007044)	1/34	0.32999967856612133	0.451275186862251	0	0	2.5663935492261674	2.845267107616883	TAOK2
central nervous system neuron differentiation (GO:0021953)	1/34	0.32999967856612133	0.451275186862251	0	0	2.5663935492261674	2.845267107616883	SOX4
epithelial tube morphogenesis (GO:0060562)	1/34	0.32999967856612133	0.451275186862251	0	0	2.5663935492261674	2.845267107616883	PODXL
regulation of transmembrane transport (GO:0034762)	1/34	0.32999967856612133	0.451275186862251	0	0	2.5663935492261674	2.845267107616883	PIM1
response to steroid hormone (GO:0048545)	1/34	0.32999967856612133	0.451275186862251	0	0	2.5663935492261674	2.845267107616883	ABHD2
synaptic vesicle recycling (GO:0036465)	1/34	0.32999967856612133	0.451275186862251	0	0	2.5663935492261674	2.845267107616883	SYNJ2
positive regulation of telomerase activity (GO:0051973)	1/34	0.32999967856612133	0.451275186862251	0	0	2.5663935492261674	2.845267107616883	MYC
epithelial cell differentiation (GO:0030855)	2/101	0.3312895886608342	0.4526954090881353	0	0	1.712556600487635	1.8919681330424312	FN3K;VEGFA
cation transport (GO:0006812)	3/174	0.3330928399611408	0.45476194712852325	0	0	1.4881901724006987	1.6360180984064567	SLC11A2;KCNQ4;SLC3A2
acylglycerol catabolic process (GO:0046464)	1/35	0.3378520184663876	0.45476194712852325	0	0	2.490785155263822	2.702868772555712	ABHD2
blood vessel diameter maintenance (GO:0097746)	1/35	0.3378520184663876	0.45476194712852325	0	0	2.490785155263822	2.702868772555712	NOS3
cellular response to amyloid-beta (GO:1904646)	1/35	0.3378520184663876	0.45476194712852325	0	0	2.490785155263822	2.702868772555712	ADRB2
regulation of lipid biosynthetic process (GO:0046890)	1/35	0.3378520184663876	0.45476194712852325	0	0	2.490785155263822	2.702868772555712	PRKAG2
regulation of muscle cell differentiation (GO:0051147)	1/35	0.3378520184663876	0.45476194712852325	0	0	2.490785155263822	2.702868772555712	MYOD1
embryonic skeletal system development (GO:0048706)	1/35	0.3378520184663876	0.45476194712852325	0	0	2.490785155263822	2.702868772555712	WNT9A
regulation of regulated secretory pathway (GO:1903305)	1/35	0.3378520184663876	0.45476194712852325	0	0	2.490785155263822	2.702868772555712	VPS18
respiratory system development (GO:0060541)	1/35	0.3378520184663876	0.45476194712852325	0	0	2.490785155263822	2.702868772555712	VEGFA
response to exogenous dsRNA (GO:0043330)	1/35	0.3378520184663876	0.45476194712852325	0	0	2.490785155263822	2.702868772555712	SLC3A2
semaphorin-plexin signaling pathway (GO:0071526)	1/35	0.3378520184663876	0.45476194712852325	0	0	2.490785155263822	2.702868772555712	PLXNA2
intracellular pH reduction (GO:0051452)	1/35	0.3378520184663876	0.45476194712852325	0	0	2.490785155263822	2.702868772555712	ATP6V1F
smoothened signaling pathway (GO:0007224)	1/35	0.3378520184663876	0.45476194712852325	0	0	2.490785155263822	2.702868772555712	CC2D2A
lung development (GO:0030324)	1/35	0.3378520184663876	0.45476194712852325	0	0	2.490785155263822	2.702868772555712	VEGFA
muscle cell differentiation (GO:0042692)	1/35	0.3378520184663876	0.45476194712852325	0	0	2.490785155263822	2.702868772555712	MYOD1
negative regulation of cell cycle G1/S phase transition (GO:1902807)	1/35	0.3378520184663876	0.45476194712852325	0	0	2.490785155263822	2.702868772555712	CDKN1A
negative regulation of epithelial cell migration (GO:0010633)	1/35	0.3378520184663876	0.45476194712852325	0	0	2.490785155263822	2.702868772555712	CORO1C
negative regulation of neurogenesis (GO:0050768)	1/35	0.3378520184663876	0.45476194712852325	0	0	2.490785155263822	2.702868772555712	OMG
negative regulation of Ras protein signal transduction (GO:0046580)	1/35	0.3378520184663876	0.45476194712852325	0	0	2.490785155263822	2.702868772555712	FLCN
peptidyl-tyrosine dephosphorylation (GO:0035335)	1/35	0.3378520184663876	0.45476194712852325	0	0	2.490785155263822	2.702868772555712	DUSP1
chromatin remodeling (GO:0006338)	2/103	0.33982911849099307	0.4570815850651819	0	0	1.6784738818709457	1.8115976408603975	KDM4A;MYC
positive regulation of signal transduction (GO:0009967)	4/252	0.3410437656138948	0.45734644046292283	0	0	1.3687237026647967	1.4723969472906455	ZMIZ1;NOS3;TEK;AGPAT2
regulation of canonical Wnt signaling pathway (GO:0060828)	4/253	0.3436960226393012	0.45734644046292283	0	0	1.363156975729003	1.4558484703518757	TLE3;LATS2;DDIT3;SOX4
positive regulation of phosphorylation (GO:0042327)	4/253	0.3436960226393012	0.45734644046292283	0	0	1.363156975729003	1.4558484703518757	FLCN;PIK3R3;TEK;VEGFA
regulation of insulin secretion (GO:0050796)	2/104	0.34408647365829914	0.45734644046292283	0	0	1.6619337390128466	1.7730544118380216	MIDN;SOX4
activation of adenylate cyclase activity (GO:0007190)	1/36	0.345612718195468	0.45734644046292283	0	0	2.4194972409564683	2.570562041066897	ADRB2
regulation of cell cycle G1/S phase transition (GO:1902806)	1/36	0.345612718195468	0.45734644046292283	0	0	2.4194972409564683	2.570562041066897	CDKN1A
cyclic-nucleotide-mediated signaling (GO:0019935)	1/36	0.345612718195468	0.45734644046292283	0	0	2.4194972409564683	2.570562041066897	PDE7A
dendrite morphogenesis (GO:0048813)	1/36	0.345612718195468	0.45734644046292283	0	0	2.4194972409564683	2.570562041066897	TAOK2
regulation of osteoclast differentiation (GO:0045670)	1/36	0.345612718195468	0.45734644046292283	0	0	2.4194972409564683	2.570562041066897	CEBPB
embryonic limb morphogenesis (GO:0030326)	1/36	0.345612718195468	0.45734644046292283	0	0	2.4194972409564683	2.570562041066897	TBX3
endoderm formation (GO:0001706)	1/36	0.345612718195468	0.45734644046292283	0	0	2.4194972409564683	2.570562041066897	DUSP1
regulation of protein import into nucleus (GO:0042306)	1/36	0.345612718195468	0.45734644046292283	0	0	2.4194972409564683	2.570562041066897	SMAD3
regulation of receptor internalization (GO:0002090)	1/36	0.345612718195468	0.45734644046292283	0	0	2.4194972409564683	2.570562041066897	VEGFA
regulation of sodium ion transport (GO:0002028)	1/36	0.345612718195468	0.45734644046292283	0	0	2.4194972409564683	2.570562041066897	SIK1
intrinsic apoptotic signaling pathway by p53 class mediator (GO:0072332)	1/36	0.345612718195468	0.45734644046292283	0	0	2.4194972409564683	2.570562041066897	DDIT4
transferrin transport (GO:0033572)	1/36	0.345612718195468	0.45734644046292283	0	0	2.4194972409564683	2.570562041066897	ATP6V1F
transition metal ion transport (GO:0000041)	1/36	0.345612718195468	0.45734644046292283	0	0	2.4194972409564683	2.570562041066897	SLC11A2
mitochondrion disassembly (GO:0061726)	1/36	0.345612718195468	0.45734644046292283	0	0	2.4194972409564683	2.570562041066897	GABARAPL1
Wnt signaling pathway, calcium modulating pathway (GO:0007223)	1/36	0.345612718195468	0.45734644046292283	0	0	2.4194972409564683	2.570562041066897	AGO2
negative regulation of DNA metabolic process (GO:0051053)	1/36	0.345612718195468	0.45734644046292283	0	0	2.4194972409564683	2.570562041066897	CDKN1A
positive regulation of innate immune response (GO:0045089)	1/36	0.345612718195468	0.45734644046292283	0	0	2.4194972409564683	2.570562041066897	SLC15A4
positive regulation of substrate adhesion-dependent cell spreading (GO:1900026)	1/36	0.345612718195468	0.45734644046292283	0	0	2.4194972409564683	2.570562041066897	CRK
activation of GTPase activity (GO:0090630)	2/105	0.34833503692194007	0.4606104269430353	0	0	1.6457147639772347	1.7355551765004267	TBC1D8;CORO1C
RNA processing (GO:0006396)	3/179	0.3490751819682634	0.4612504788883657	0	0	1.445543093270366	1.5213877888285563	ZCCHC8;RRAGC;PPARGC1A
regulation of cell cycle process (GO:0010564)	2/106	0.352574431945596	0.4620641973643801	0	0	1.6298076923076923	1.6990639655156696	FLCN;KLHL21
chromosome organization (GO:0051276)	2/106	0.352574431945596	0.4620641973643801	0	0	1.6298076923076923	1.6990639655156696	MYC;GEM
positive regulation of protein serine/threonine kinase activity (GO:0071902)	2/106	0.352574431945596	0.4620641973643801	0	0	1.6298076923076923	1.6990639655156696	ADRB2;VEGFA
proton transmembrane transport (GO:1902600)	1/37	0.3532828427377854	0.4620641973643801	0	0	2.3521697663328567	2.447400390486261	ATP6V1F
regulation of glucose import (GO:0046324)	1/37	0.3532828427377854	0.4620641973643801	0	0	2.3521697663328567	2.447400390486261	PRKAG2
centromere complex assembly (GO:0034508)	1/37	0.3532828427377854	0.4620641973643801	0	0	2.3521697663328567	2.447400390486261	CENPO
glutamate receptor signaling pathway (GO:0007215)	1/37	0.3532828427377854	0.4620641973643801	0	0	2.3521697663328567	2.447400390486261	CPEB4
negative regulation of endothelial cell proliferation (GO:0001937)	1/37	0.3532828427377854	0.4620641973643801	0	0	2.3521697663328567	2.447400390486261	ATOH8
negative regulation of epithelial cell apoptotic process (GO:1904036)	1/37	0.3532828427377854	0.4620641973643801	0	0	2.3521697663328567	2.447400390486261	TEK
negative regulation of G1/S transition of mitotic cell cycle (GO:2000134)	1/37	0.3532828427377854	0.4620641973643801	0	0	2.3521697663328567	2.447400390486261	CDKN1A
phagocytosis, engulfment (GO:0006911)	1/37	0.3532828427377854	0.4620641973643801	0	0	2.3521697663328567	2.447400390486261	RHOBTB2
phagosome maturation (GO:0090382)	1/37	0.3532828427377854	0.4620641973643801	0	0	2.3521697663328567	2.447400390486261	ATP6V1F
positive regulation of exocytosis (GO:0045921)	1/37	0.3532828427377854	0.4620641973643801	0	0	2.3521697663328567	2.447400390486261	SDC4
positive regulation of signaling receptor activity (GO:2000273)	1/37	0.3532828427377854	0.4620641973643801	0	0	2.3521697663328567	2.447400390486261	ADRB2
regulation of cell communication (GO:0010646)	1/38	0.3608634446855846	0.46810993140066903	0	0	2.288481614661872	2.332547842624131	CRK
response to estradiol (GO:0032355)	1/38	0.3608634446855846	0.46810993140066903	0	0	2.288481614661872	2.332547842624131	MYOD1
histone exchange (GO:0043486)	1/38	0.3608634446855846	0.46810993140066903	0	0	2.288481614661872	2.332547842624131	CENPO
sterol biosynthetic process (GO:0016126)	1/38	0.3608634446855846	0.46810993140066903	0	0	2.288481614661872	2.332547842624131	PRKAG2
lysosome organization (GO:0007040)	1/38	0.3608634446855846	0.46810993140066903	0	0	2.288481614661872	2.332547842624131	VPS18
synaptic vesicle endocytosis (GO:0048488)	1/38	0.3608634446855846	0.46810993140066903	0	0	2.288481614661872	2.332547842624131	SYNJ2
negative regulation of proteasomal protein catabolic process (GO:1901799)	1/38	0.3608634446855846	0.46810993140066903	0	0	2.288481614661872	2.332547842624131	KLHL40
negative regulation of ubiquitin-dependent protein catabolic process (GO:2000059)	1/38	0.3608634446855846	0.46810993140066903	0	0	2.288481614661872	2.332547842624131	KLHL40
positive regulation of cell development (GO:0010720)	1/38	0.3608634446855846	0.46810993140066903	0	0	2.288481614661872	2.332547842624131	MYOD1
positive regulation of insulin secretion (GO:0032024)	1/38	0.3608634446855846	0.46810993140066903	0	0	2.288481614661872	2.332547842624131	SOX4
positive regulation of production of molecular mediator of immune response (GO:0002702)	1/38	0.3608634446855846	0.46810993140066903	0	0	2.288481614661872	2.332547842624131	SLC7A5
negative regulation of transmembrane receptor protein serine/threonine kinase signaling pathway (GO:0090101)	2/108	0.36102426136342547	0.46810993140066903	0	0	1.5988939492517893	1.628969331371277	SMAD3;HSPA1A
cellular component assembly (GO:0022607)	4/261	0.3649238714249046	0.472825821896585	0	0	1.3201827102013195	1.330831988578405	SLC9A3R2;RHOJ;TEX12;PPARGC1A
lipid transport (GO:0006869)	2/109	0.3652339919622434	0.4728874331588787	0	0	1.5838704479535932	1.5953013311471038	PITPNC1;PPARD
regulation of dendrite development (GO:0050773)	1/39	0.3683555644631067	0.4735248905053927	0	0	2.2281454709735713	2.225263586532541	BMP5
regulation of nitric-oxide synthase activity (GO:0050999)	1/39	0.3683555644631067	0.4735248905053927	0	0	2.2281454709735713	2.225263586532541	NOS3
DNA replication-independent nucleosome assembly (GO:0006336)	1/39	0.3683555644631067	0.4735248905053927	0	0	2.2281454709735713	2.225263586532541	CENPO
regulation of T cell differentiation (GO:0045580)	1/39	0.3683555644631067	0.4735248905053927	0	0	2.2281454709735713	2.225263586532541	ZMIZ1
vesicle cytoskeletal trafficking (GO:0099518)	1/39	0.3683555644631067	0.4735248905053927	0	0	2.2281454709735713	2.225263586532541	ACTN4
negative regulation of protein secretion (GO:0050709)	1/39	0.3683555644631067	0.4735248905053927	0	0	2.2281454709735713	2.225263586532541	MIDN
organophosphate biosynthetic process (GO:0090407)	1/39	0.3683555644631067	0.4735248905053927	0	0	2.2281454709735713	2.225263586532541	IP6K3
phospholipid dephosphorylation (GO:0046839)	1/39	0.3683555644631067	0.4735248905053927	0	0	2.2281454709735713	2.225263586532541	SYNJ2
positive regulation of intracellular transport (GO:0032388)	1/39	0.3683555644631067	0.4735248905053927	0	0	2.2281454709735713	2.225263586532541	PCNT
protein acylation (GO:0043543)	1/39	0.3683555644631067	0.4735248905053927	0	0	2.2281454709735713	2.225263586532541	FOXO1
regulation of protein serine/threonine kinase activity (GO:0071900)	2/111	0.37362139639534386	0.47960950456736584	0	0	1.5546504270800379	1.5305724729492869	CDKN1A;ADRB2
Fc-epsilon receptor signaling pathway (GO:0038095)	2/111	0.37362139639534386	0.47960950456736584	0	0	1.5546504270800379	1.5305724729492869	NR4A3;FOS
autophagy of mitochondrion (GO:0000422)	1/40	0.3757602304574449	0.4799604078396158	0	0	2.170903488500055	2.124889070158272	GABARAPL1
regulation of nitric oxide biosynthetic process (GO:0045428)	1/40	0.3757602304574449	0.4799604078396158	0	0	2.170903488500055	2.124889070158272	SMAD3
glycolipid biosynthetic process (GO:0009247)	1/40	0.3757602304574449	0.4799604078396158	0	0	2.170903488500055	2.124889070158272	ST3GAL5
response to organonitrogen compound (GO:0010243)	1/40	0.3757602304574449	0.4799604078396158	0	0	2.170903488500055	2.124889070158272	RRAGC
sulfur compound catabolic process (GO:0044273)	1/40	0.3757602304574449	0.4799604078396158	0	0	2.170903488500055	2.124889070158272	CHAC1
positive regulation of cation channel activity (GO:2001259)	1/40	0.3757602304574449	0.4799604078396158	0	0	2.170903488500055	2.124889070158272	ADRB2
positive regulation of intrinsic apoptotic signaling pathway (GO:2001244)	1/40	0.3757602304574449	0.4799604078396158	0	0	2.170903488500055	2.124889070158272	DDIT3
protein-containing complex subunit organization (GO:0043933)	2/112	0.3777984223233315	0.48188028229767704	0	0	1.5404388714733541	1.4994547248946704	SLC9A3R2;PPARGC1A
regulation of macroautophagy (GO:0016241)	2/112	0.3777984223233315	0.48188028229767704	0	0	1.5404388714733541	1.4994547248946704	RRAGC;PRKAG2
protein-containing complex assembly (GO:0065003)	4/267	0.3808304921506274	0.48381788573692314	0	0	1.2896677136716812	1.245046378373767	SLC9A3R2;TLE3;MYC;PPARGC1A
negative regulation of signal transduction (GO:0009968)	4/267	0.3808304921506274	0.48381788573692314	0	0	1.2896677136716812	1.245046378373767	HEY1;DDIT4;CHAC1;BMP5
protein deubiquitination (GO:0016579)	4/267	0.3808304921506274	0.48381788573692314	0	0	1.2896677136716812	1.245046378373767	SMAD3;MYC;USP2;ADRB2
regulation of GTPase activity (GO:0043087)	3/189	0.380899144463717	0.48381788573692314	0	0	1.3671274961597542	1.3195796926522223	FLCN;PLXNA2;CRK
sulfur compound biosynthetic process (GO:0044272)	2/113	0.38196391375805244	0.48381788573692314	0	0	1.5264833799316557	1.4691320887697006	CHST15;CHAC1
acylglycerol metabolic process (GO:0006639)	1/41	0.3830784592231274	0.48381788573692314	0	0	2.1165236051502148	2.0308371130041802	ABHD2
regulation of filopodium assembly (GO:0051489)	1/41	0.3830784592231274	0.48381788573692314	0	0	2.1165236051502148	2.0308371130041802	MYO10
cortical cytoskeleton organization (GO:0030865)	1/41	0.3830784592231274	0.48381788573692314	0	0	2.1165236051502148	2.0308371130041802	RHOBTB2
regulation of mitochondrial membrane potential (GO:0051881)	1/41	0.3830784592231274	0.48381788573692314	0	0	2.1165236051502148	2.0308371130041802	SLC25A33
epithelial cell migration (GO:0010631)	1/41	0.3830784592231274	0.48381788573692314	0	0	2.1165236051502148	2.0308371130041802	NOS3
gluconeogenesis (GO:0006094)	1/41	0.3830784592231274	0.48381788573692314	0	0	2.1165236051502148	2.0308371130041802	PPARGC1A
response to growth factor (GO:0070848)	1/41	0.3830784592231274	0.48381788573692314	0	0	2.1165236051502148	2.0308371130041802	MYC
T cell differentiation (GO:0030217)	1/41	0.3830784592231274	0.48381788573692314	0	0	2.1165236051502148	2.0308371130041802	SOX4
positive regulation of biomineral tissue development (GO:0070169)	1/41	0.3830784592231274	0.48381788573692314	0	0	2.1165236051502148	2.0308371130041802	CEBPB
negative regulation of cell motility (GO:2000146)	2/114	0.3861175689631146	0.48697320847518866	0	0	1.5127770935960592	1.4395789127660512	FLCN;CRK
positive regulation of cellular component organization (GO:0051130)	2/114	0.3861175689631146	0.48697320847518866	0	0	1.5127770935960592	1.4395789127660512	FNIP2;VEGFA
negative regulation of Wnt signaling pathway (GO:0030178)	3/191	0.3872283713334287	0.4880323980206473	0	0	1.352445426913512	1.2831199577367074	TLE3;LATS2;DDIT3
ceramide biosynthetic process (GO:0046513)	1/42	0.39031125545239764	0.4888390619400335	0	0	2.064796399036952	1.9425826844137637	ST3GAL5
determination of left/right symmetry (GO:0007368)	1/42	0.39031125545239764	0.4888390619400335	0	0	2.064796399036952	1.9425826844137637	PKD1L1
heterophilic cell-cell adhesion via plasma membrane cell adhesion molecules (GO:0007157)	1/42	0.39031125545239764	0.4888390619400335	0	0	2.064796399036952	1.9425826844137637	FAT4
histone H3 acetylation (GO:0043966)	1/42	0.39031125545239764	0.4888390619400335	0	0	2.064796399036952	1.9425826844137637	MYOD1
mitochondrial gene expression (GO:0140053)	1/42	0.39031125545239764	0.4888390619400335	0	0	2.064796399036952	1.9425826844137637	SLC25A33
monocyte chemotaxis (GO:0002548)	1/42	0.39031125545239764	0.4888390619400335	0	0	2.064796399036952	1.9425826844137637	IL6R
nucleic acid-templated transcription (GO:0097659)	1/42	0.39031125545239764	0.4888390619400335	0	0	2.064796399036952	1.9425826844137637	RRAGC
positive regulation of epithelial to mesenchymal transition (GO:0010718)	1/42	0.39031125545239764	0.4888390619400335	0	0	2.064796399036952	1.9425826844137637	SMAD3
positive regulation of protein tyrosine kinase activity (GO:0061098)	1/42	0.39031125545239764	0.4888390619400335	0	0	2.064796399036952	1.9425826844137637	DOK7
regulation of protein-containing complex assembly (GO:0043254)	2/116	0.39438820622970094	0.49299226010171526	0	0	1.486085904416213	1.3826833929665505	FNIP2;VEGFA
tumor necrosis factor-mediated signaling pathway (GO:0033209)	2/116	0.39438820622970094	0.49299226010171526	0	0	1.486085904416213	1.3826833929665505	ACTN4;MAP3K14
cellular response to tumor necrosis factor (GO:0071356)	3/194	0.3966932592307459	0.49299226010171526	0	0	1.3309988440878493	1.2306308083366	ACTN4;CD58;MAP3K14
regulation of programmed cell death (GO:0043067)	3/194	0.3966932592307459	0.49299226010171526	0	0	1.3309988440878493	1.2306308083366	SRA1;ACTN4;BCAR1
regulation of carbohydrate catabolic process (GO:0043470)	1/43	0.39745961225302084	0.49299226010171526	0	0	2.0155323932147966	1.859655057170254	PRKAG2
regulation of cell-substrate adhesion (GO:0010810)	1/43	0.39745961225302084	0.49299226010171526	0	0	2.0155323932147966	1.859655057170254	CORO1C
cellular response to retinoic acid (GO:0071300)	1/43	0.39745961225302084	0.49299226010171526	0	0	2.0155323932147966	1.859655057170254	WNT9A
regulation of purine nucleotide metabolic process (GO:1900542)	1/43	0.39745961225302084	0.49299226010171526	0	0	2.0155323932147966	1.859655057170254	PRKAG2
glutathione metabolic process (GO:0006749)	1/43	0.39745961225302084	0.49299226010171526	0	0	2.0155323932147966	1.859655057170254	CHAC1
heart looping (GO:0001947)	1/43	0.39745961225302084	0.49299226010171526	0	0	2.0155323932147966	1.859655057170254	TBX3
natural killer cell activation (GO:0030101)	1/43	0.39745961225302084	0.49299226010171526	0	0	2.0155323932147966	1.859655057170254	NFIL3
negative regulation of proteolysis (GO:0045861)	1/43	0.39745961225302084	0.49299226010171526	0	0	2.0155323932147966	1.859655057170254	CHAC1
positive regulation of axonogenesis (GO:0050772)	1/43	0.39745961225302084	0.49299226010171526	0	0	2.0155323932147966	1.859655057170254	PLXNA2
positive regulation of peptide hormone secretion (GO:0090277)	1/43	0.39745961225302084	0.49299226010171526	0	0	2.0155323932147966	1.859655057170254	SOX4
positive regulation of MAPK cascade (GO:0043410)	4/274	0.3993354947040321	0.49497813211422015	0	0	1.2557809983896941	1.1527484076691117	TAOK2;ADRB2;TEK;VEGFA
adenylate cyclase-activating G protein-coupled receptor signaling pathway (GO:0007189)	2/118	0.40260808869863146	0.4983485688977562	0	0	1.4603151010701545	1.328582521573677	ADM;ADRB2
positive regulation of protein-containing complex assembly (GO:0031334)	2/118	0.40260808869863146	0.4983485688977562	0	0	1.4603151010701545	1.328582521573677	FNIP2;VEGFA
regulation of endothelial cell apoptotic process (GO:2000351)	1/44	0.40452451124904554	0.49842514933816223	0	0	1.9685597365006489	1.781631107052612	TEK
response to amyloid-beta (GO:1904645)	1/44	0.40452451124904554	0.49842514933816223	0	0	1.9685597365006489	1.781631107052612	ADRB2
intracellular steroid hormone receptor signaling pathway (GO:0030518)	1/44	0.40452451124904554	0.49842514933816223	0	0	1.9685597365006489	1.781631107052612	ZMIZ1
mRNA stabilization (GO:0048255)	1/44	0.40452451124904554	0.49842514933816223	0	0	1.9685597365006489	1.781631107052612	GDNF
positive regulation of osteoblast differentiation (GO:0045669)	1/44	0.40452451124904554	0.49842514933816223	0	0	1.9685597365006489	1.781631107052612	IL6R
positive regulation of receptor-mediated endocytosis (GO:0048260)	1/44	0.40452451124904554	0.49842514933816223	0	0	1.9685597365006489	1.781631107052612	VEGFA
protein modification by small protein removal (GO:0070646)	4/276	0.404607200628758	0.49842514933816223	0	0	1.2464194373401534	1.127808365722073	SMAD3;MYC;USP2;ADRB2
cytoskeleton organization (GO:0007010)	2/120	0.41077510053082206	0.5051969785917025	0	0	1.4354178842782	1.2771048059721533	STRIP2;RHOBTB2
macroautophagy (GO:0016236)	2/120	0.41077510053082206	0.5051969785917025	0	0	1.4354178842782	1.2771048059721533	GABARAPL1;PRKAG2
cellular response to radiation (GO:0071478)	1/45	0.4115069225952402	0.5051969785917025	0	0	1.9237222005462349	1.708129568888013	CDKN1A
positive regulation of response to biotic stimulus (GO:0002833)	1/45	0.4115069225952402	0.5051969785917025	0	0	1.9237222005462349	1.708129568888013	SLC15A4
positive regulation of RNA metabolic process (GO:0051254)	1/45	0.4115069225952402	0.5051969785917025	0	0	1.9237222005462349	1.708129568888013	HSPA1A
endomembrane system organization (GO:0010256)	3/199	0.4123797396608035	0.5059236451833155	0	0	1.2967134905910416	1.1486426276534007	VPS18;TANGO2;EIF2AK3
regulation of macromolecule metabolic process (GO:0060255)	3/200	0.4155023441451383	0.5093963126498068	0	0	1.290065264684554	1.1330217794351636	GDNF;MYC;TOB1
alpha-amino acid metabolic process (GO:1901605)	1/46	0.4184078054226868	0.5093963126498068	0	0	1.8808774439675726	1.638806092473186	AADAT
regulation of DNA metabolic process (GO:0051052)	1/46	0.4184078054226868	0.5093963126498068	0	0	1.8808774439675726	1.638806092473186	MYC
erythrocyte differentiation (GO:0030218)	1/46	0.4184078054226868	0.5093963126498068	0	0	1.8808774439675726	1.638806092473186	VEGFA
establishment of protein localization to extracellular region (GO:0035592)	1/46	0.4184078054226868	0.5093963126498068	0	0	1.8808774439675726	1.638806092473186	TANGO2
regulation of telomerase activity (GO:0051972)	1/46	0.4184078054226868	0.5093963126498068	0	0	1.8808774439675726	1.638806092473186	MYC
vesicle organization (GO:0016050)	1/46	0.4184078054226868	0.5093963126498068	0	0	1.8808774439675726	1.638806092473186	VPS18
negative regulation of tumor necrosis factor production (GO:0032720)	1/46	0.4184078054226868	0.5093963126498068	0	0	1.8808774439675726	1.638806092473186	RARA
positive regulation of nucleocytoplasmic transport (GO:0046824)	1/46	0.4184078054226868	0.5093963126498068	0	0	1.8808774439675726	1.638806092473186	SMAD3
positive regulation of organelle assembly (GO:1902117)	1/46	0.4184078054226868	0.5093963126498068	0	0	1.8808774439675726	1.638806092473186	SDC4
positive regulation of response to stimulus (GO:0048584)	1/46	0.4184078054226868	0.5093963126498068	0	0	1.8808774439675726	1.638806092473186	MYC
ncRNA processing (GO:0034470)	3/201	0.418619691738902	0.5093963126498068	0	0	1.2834841925751017	1.1176483165801925	ZCCHC8;SMAD3;AGO2
epithelium development (GO:0060429)	2/122	0.4188872509907628	0.5093963126498068	0	0	1.4113505747126436	1.2280916225339469	FN3K;VEGFA
cellular response to organic substance (GO:0071310)	2/123	0.42292216413077843	0.5139560172736384	0	0	1.3996152750071245	1.2044628947391762	CSF3;SMAD3
axon guidance (GO:0007411)	3/203	0.424838020909682	0.5139837729886199	0	0	1.2705194805194806	1.0876247835714599	GDNF;PLXNA2;VEGFA
determination of heart left/right asymmetry (GO:0061371)	1/47	0.4252281075808127	0.5139837729886199	0	0	1.8398955028923307	1.5733489772313853	TBX3
embryonic heart tube morphogenesis (GO:0003143)	1/47	0.4252281075808127	0.5139837729886199	0	0	1.8398955028923307	1.5733489772313853	TBX3
epidermal growth factor receptor signaling pathway (GO:0007173)	1/47	0.4252281075808127	0.5139837729886199	0	0	1.8398955028923307	1.5733489772313853	BCAR1
regulation of wound healing (GO:0061041)	1/47	0.4252281075808127	0.5139837729886199	0	0	1.8398955028923307	1.5733489772313853	CRK
glycosphingolipid metabolic process (GO:0006687)	1/47	0.4252281075808127	0.5139837729886199	0	0	1.8398955028923307	1.5733489772313853	ST3GAL5
polyol metabolic process (GO:0019751)	1/47	0.4252281075808127	0.5139837729886199	0	0	1.8398955028923307	1.5733489772313853	IP6K3
positive regulation of pathway-restricted SMAD protein phosphorylation (GO:0010862)	1/47	0.4252281075808127	0.5139837729886199	0	0	1.8398955028923307	1.5733489772313853	BMP5
defense response to symbiont (GO:0140546)	2/124	0.4269426696774032	0.5157100926150255	0	0	1.388072357263991	1.181396070159719	DDIT4;MAP3K14
positive regulation of programmed cell death (GO:0043068)	4/286	0.43082291210206536	0.517615267803194	0	0	1.2016034535923528	1.0118199812914426	FLCN;LATS2;SOX4;FOXO1
regulation of protein secretion (GO:0050708)	2/125	0.43094855191849013	0.517615267803194	0	0	1.376717129240258	1.1588744489977654	MYH10;APBB3
platelet degranulation (GO:0002576)	2/125	0.43094855191849013	0.517615267803194	0	0	1.376717129240258	1.1588744489977654	ACTN4;VEGFA
cellular response to ionizing radiation (GO:0071479)	1/48	0.4319687659679071	0.517615267803194	0	0	1.800657474203269	1.5114754749912123	CDKN1A
histone H4 acetylation (GO:0043967)	1/48	0.4319687659679071	0.517615267803194	0	0	1.800657474203269	1.5114754749912123	MYOD1
inositol phosphate metabolic process (GO:0043647)	1/48	0.4319687659679071	0.517615267803194	0	0	1.800657474203269	1.5114754749912123	IP6K3
substrate adhesion-dependent cell spreading (GO:0034446)	1/48	0.4319687659679071	0.517615267803194	0	0	1.800657474203269	1.5114754749912123	TEK
myelination (GO:0042552)	1/48	0.4319687659679071	0.517615267803194	0	0	1.800657474203269	1.5114754749912123	PMP22
negative regulation of MAP kinase activity (GO:0043407)	1/48	0.4319687659679071	0.517615267803194	0	0	1.800657474203269	1.5114754749912123	DUSP1
negative regulation of mitotic cell cycle (GO:0045930)	1/48	0.4319687659679071	0.517615267803194	0	0	1.800657474203269	1.5114754749912123	SMAD3
negative regulation of tumor necrosis factor superfamily cytokine production (GO:1903556)	1/48	0.4319687659679071	0.517615267803194	0	0	1.800657474203269	1.5114754749912123	RARA
phosphatidic acid biosynthetic process (GO:0006654)	1/48	0.4319687659679071	0.517615267803194	0	0	1.800657474203269	1.5114754749912123	AGPAT2
synapse organization (GO:0050808)	2/126	0.4349396020251034	0.5208286058824543	0	0	1.3655450500556174	1.1368819416030846	DOK7;PPFIA4
aminoglycan biosynthetic process (GO:0006023)	1/49	0.438630706795119	0.522124192292141	0	0	1.7630543633762519	1.4529285777709902	SDC4
receptor internalization (GO:0031623)	1/49	0.438630706795119	0.522124192292141	0	0	1.7630543633762519	1.4529285777709902	ADM
response to glucose (GO:0009749)	1/49	0.438630706795119	0.522124192292141	0	0	1.7630543633762519	1.4529285777709902	SOX4
secondary alcohol metabolic process (GO:1902652)	1/49	0.438630706795119	0.522124192292141	0	0	1.7630543633762519	1.4529285777709902	PPARD
mitotic cytokinesis (GO:0000281)	1/49	0.438630706795119	0.522124192292141	0	0	1.7630543633762519	1.4529285777709902	MYH10
negative regulation of cell projection organization (GO:0031345)	1/49	0.438630706795119	0.522124192292141	0	0	1.7630543633762519	1.4529285777709902	RTN4RL1
oligosaccharide metabolic process (GO:0009311)	1/49	0.438630706795119	0.522124192292141	0	0	1.7630543633762519	1.4529285777709902	FUT7
positive regulation of actin filament polymerization (GO:0030838)	1/49	0.438630706795119	0.522124192292141	0	0	1.7630543633762519	1.4529285777709902	CSF3
positive regulation of reactive oxygen species metabolic process (GO:2000379)	1/49	0.438630706795119	0.522124192292141	0	0	1.7630543633762519	1.4529285777709902	CDKN1A
microtubule cytoskeleton organization involved in mitosis (GO:1902850)	2/128	0.4428764049490006	0.5268298581989102	0	0	1.3437328954570333	1.0944227992359237	CENPO;PCNT
regulation of generation of precursor metabolites and energy (GO:0043467)	1/50	0.4452148453049061	0.5275210107856158	0	0	1.7269860733993168	1.3974742204290327	PRKAG2
negative regulation of ERK1 and ERK2 cascade (GO:0070373)	1/50	0.4452148453049061	0.5275210107856158	0	0	1.7269860733993168	1.3974742204290327	FLCN
organic hydroxy compound biosynthetic process (GO:1901617)	1/50	0.4452148453049061	0.5275210107856158	0	0	1.7269860733993168	1.3974742204290327	PRKAG2
phosphatidic acid metabolic process (GO:0046473)	1/50	0.4452148453049061	0.5275210107856158	0	0	1.7269860733993168	1.3974742204290327	AGPAT2
positive regulation of cell morphogenesis involved in differentiation (GO:0010770)	1/50	0.4452148453049061	0.5275210107856158	0	0	1.7269860733993168	1.3974742204290327	CRK
positive regulation of ion transport (GO:0043270)	1/50	0.4452148453049061	0.5275210107856158	0	0	1.7269860733993168	1.3974742204290327	GDNF
positive regulation of macromolecule biosynthetic process (GO:0010557)	2/129	0.4468217739186774	0.5290769328254687	0	0	1.333084442030953	1.0739268008818752	MYC;SOX4
G2/M transition of mitotic cell cycle (GO:0000086)	2/130	0.45075154283089	0.5333794537703238	0	0	1.3226023706896552	1.0539011426495415	CDKN1A;PCNT
phosphate-containing compound metabolic process (GO:0006796)	3/212	0.4525225035848999	0.5351234595905481	0	0	1.2152488659665692	0.9635924395113424	SLC20A1;AGPAT2;IP6K3
cell cycle G2/M phase transition (GO:0044839)	2/131	0.4546655357742703	0.5369525442160399	0	0	1.3122828120823309	1.0343324106783527	CDKN1A;PCNT
cellular response to hypoxia (GO:0071456)	2/131	0.4546655357742703	0.5369525442160399	0	0	1.3122828120823309	1.0343324106783527	MYC;VEGFA
fatty acid beta-oxidation (GO:0006635)	1/52	0.45815332415603355	0.5400092518357438	0	0	1.6590928216780274	1.2950071948120008	PPARD
negative regulation of cellular biosynthetic process (GO:0031327)	1/52	0.45815332415603355	0.5400092518357438	0	0	1.6590928216780274	1.2950071948120008	SIK1
plasma membrane bounded cell projection morphogenesis (GO:0120039)	1/52	0.45815332415603355	0.5400092518357438	0	0	1.6590928216780274	1.2950071948120008	TAOK2
positive regulation of GTPase activity (GO:0043547)	3/214	0.45860204009686284	0.5401846136131131	0	0	1.2036068197205638	0.9382987293657102	FLCN;TBC1D8;CORO1C
regulation of cell motility (GO:2000145)	2/133	0.4624455212806865	0.544000250703146	0	0	1.2921163464069492	0.9965143942994549	PLXNA2;CRK
defense response to virus (GO:0051607)	2/133	0.4624455212806865	0.544000250703146	0	0	1.2921163464069492	0.9965143942994549	DDIT4;MAP3K14
negative regulation of cysteine-type endopeptidase activity (GO:2000117)	1/53	0.46450944265439076	0.5453595216561654	0	0	1.6271046550016508	1.2476205559304956	VEGFA
positive regulation of macroautophagy (GO:0016239)	1/53	0.46450944265439076	0.5453595216561654	0	0	1.6271046550016508	1.2476205559304956	ADRB2
positive regulation of NIK/NF-kappaB signaling (GO:1901224)	1/53	0.46450944265439076	0.5453595216561654	0	0	1.6271046550016508	1.2476205559304956	ACTN4
regulation of cyclin-dependent protein kinase activity (GO:1904029)	1/54	0.4707913156096618	0.551297242791288	0	0	1.5963235889545713	1.2025749708888887	CDKN1A
regulation of megakaryocyte differentiation (GO:0045652)	1/54	0.4707913156096618	0.551297242791288	0	0	1.5963235889545713	1.2025749708888887	NR4A3
glycosaminoglycan metabolic process (GO:0030203)	1/54	0.4707913156096618	0.551297242791288	0	0	1.5963235889545713	1.2025749708888887	SDC4
inorganic anion transport (GO:0015698)	1/54	0.4707913156096618	0.551297242791288	0	0	1.5963235889545713	1.2025749708888887	SLC25A30
negative regulation of inflammatory response to antigenic stimulus (GO:0002862)	2/136	0.47399313412508554	0.5543257367268046	0	0	1.262995367987648	0.9429049066144056	ADM;ADRB2
organic substance transport (GO:0071702)	2/136	0.47399313412508554	0.5543257367268046	0	0	1.262995367987648	0.9429049066144056	SLC22A5;SLC19A2
MAPK cascade (GO:0000165)	4/303	0.4746308052718446	0.5547112785818248	0	0	1.1322960593281954	0.8438074378303893	GDNF;MYC;TAOK2;TEK
pyruvate metabolic process (GO:0006090)	1/55	0.4769998065273084	0.5549590772323529	0	0	1.5666825623907168	1.1597198367632622	NR4A3
regulation of gene silencing by RNA (GO:0060966)	1/55	0.4769998065273084	0.5549590772323529	0	0	1.5666825623907168	1.1597198367632622	AGO2
ceramide metabolic process (GO:0006672)	1/55	0.4769998065273084	0.5549590772323529	0	0	1.5666825623907168	1.1597198367632622	FUT7
regulation of posttranscriptional gene silencing (GO:0060147)	1/55	0.4769998065273084	0.5549590772323529	0	0	1.5666825623907168	1.1597198367632622	AGO2
triglyceride metabolic process (GO:0006641)	1/55	0.4769998065273084	0.5549590772323529	0	0	1.5666825623907168	1.1597198367632622	LPIN1
negative regulation of cysteine-type endopeptidase activity involved in apoptotic process (GO:0043154)	1/55	0.4769998065273084	0.5549590772323529	0	0	1.5666825623907168	1.1597198367632622	VEGFA
positive regulation of response to DNA damage stimulus (GO:2001022)	1/55	0.4769998065273084	0.5549590772323529	0	0	1.5666825623907168	1.1597198367632622	MYC
regulation of inflammatory response to antigenic stimulus (GO:0002861)	2/137	0.47780911766185247	0.5555417823815341	0	0	1.2535759897828864	0.9258209777633923	ADM;ADRB2
transcription, DNA-templated (GO:0006351)	3/221	0.47964953612768946	0.5573218158490121	0	0	1.1645418801382104	0.8555884242028395	MNT;RRAGC;SLC25A33
autophagosome organization (GO:1905037)	1/56	0.4831357690272247	0.5595675369890879	0	0	1.5381193913382754	1.11891659407757	GABARAPL1
glycosaminoglycan catabolic process (GO:0006027)	1/56	0.4831357690272247	0.5595675369890879	0	0	1.5381193913382754	1.11891659407757	SDC4
Rho protein signal transduction (GO:0007266)	1/56	0.4831357690272247	0.5595675369890879	0	0	1.5381193913382754	1.11891659407757	RHOJ
peptidyl-tyrosine modification (GO:0018212)	1/56	0.4831357690272247	0.5595675369890879	0	0	1.5381193913382754	1.11891659407757	TEK
positive regulation of interleukin-1 beta production (GO:0032731)	1/56	0.4831357690272247	0.5595675369890879	0	0	1.5381193913382754	1.11891659407757	EGR1
positive regulation of response to external stimulus (GO:0032103)	2/139	0.4853904360512244	0.5618175933986216	0	0	1.2351497608859803	0.8927683334792033	THBD;SLC15A4
enzyme linked receptor protein signaling pathway (GO:0007167)	2/140	0.48915551720134054	0.5633307444781253	0	0	1.226136931534233	0.8767796321024277	TEK;BCAR1
cellular response to peptide (GO:1901653)	1/57	0.4892000468427473	0.5633307444781253	0	0	1.510576333537707	1.0800375760481693	ADRB2
regulation of mitotic nuclear division (GO:0007088)	1/57	0.4892000468427473	0.5633307444781253	0	0	1.510576333537707	1.0800375760481693	DUSP1
dicarboxylic acid metabolic process (GO:0043648)	1/57	0.4892000468427473	0.5633307444781253	0	0	1.510576333537707	1.0800375760481693	AADAT
renal system development (GO:0072001)	1/57	0.4892000468427473	0.5633307444781253	0	0	1.510576333537707	1.0800375760481693	VEGFA
monocarboxylic acid transport (GO:0015718)	1/57	0.4892000468427473	0.5633307444781253	0	0	1.510576333537707	1.0800375760481693	SLC16A6
positive regulation of gene expression, epigenetic (GO:0045815)	1/57	0.4892000468427473	0.5633307444781253	0	0	1.510576333537707	1.0800375760481693	ZMIZ1
positive regulation of interferon-gamma production (GO:0032729)	1/57	0.4892000468427473	0.5633307444781253	0	0	1.510576333537707	1.0800375760481693	SLC7A5
regulation of small GTPase mediated signal transduction (GO:0051056)	2/141	0.49290338603137507	0.5666095592903775	0	0	1.2172537831803523	0.8611365673513768	FLCN;RHOJ
positive regulation of cellular catabolic process (GO:0031331)	2/141	0.49290338603137507	0.5666095592903775	0	0	1.2172537831803523	0.8611365673513768	FLCN;FOXO1
neutrophil degranulation (GO:0043312)	6/481	0.49473250369681965	0.5666095592903775	0	0	1.0687534626038782	0.7521224873783645	STOM;CD58;SLC15A4;AGPAT2;HSPA1B;HSPA1A
receptor metabolic process (GO:0043112)	1/58	0.49519347380513834	0.5666095592903775	0	0	1.48399969881786	1.042964985450209	ADM
autophagosome assembly (GO:0000045)	1/58	0.49519347380513834	0.5666095592903775	0	0	1.48399969881786	1.042964985450209	GABARAPL1
regulation of pathway-restricted SMAD protein phosphorylation (GO:0060393)	1/58	0.49519347380513834	0.5666095592903775	0	0	1.48399969881786	1.042964985450209	BMP5
muscle organ development (GO:0007517)	1/58	0.49519347380513834	0.5666095592903775	0	0	1.48399969881786	1.042964985450209	MYOD1
negative regulation of hydrolase activity (GO:0051346)	1/58	0.49519347380513834	0.5666095592903775	0	0	1.48399969881786	1.042964985450209	PPP1R27
positive regulation of mitochondrion organization (GO:0010822)	1/58	0.49519347380513834	0.5666095592903775	0	0	1.48399969881786	1.042964985450209	PPARGC1A
positive regulation of protein binding (GO:0032092)	1/58	0.49519347380513834	0.5666095592903775	0	0	1.48399969881786	1.042964985450209	CSF3
chromatin organization (GO:0006325)	2/142	0.49663392865909917	0.5678969558825636	0	0	1.2084975369458129	0.8458299474387677	KDM4A;MYC
receptor-mediated endocytosis (GO:0006898)	2/143	0.5003470361541402	0.5708485076014732	0	0	1.1998654927855221	0.830850878839014	ADM;ADRB2
response to reactive oxygen species (GO:0000302)	1/59	0.5011168742464903	0.5708485076014732	0	0	1.458339499778008	1.0075899817904477	FOS
selective autophagy (GO:0061912)	1/59	0.5011168742464903	0.5708485076014732	0	0	1.458339499778008	1.0075899817904477	PCNT
negative regulation of autophagy (GO:0010507)	1/59	0.5011168742464903	0.5708485076014732	0	0	1.458339499778008	1.0075899817904477	KDM4A
phospholipid transport (GO:0015914)	1/59	0.5011168742464903	0.5708485076014732	0	0	1.458339499778008	1.0075899817904477	PITPNC1
positive regulation of apoptotic signaling pathway (GO:2001235)	1/59	0.5011168742464903	0.5708485076014732	0	0	1.458339499778008	1.0075899817904477	DDIT3
neutrophil activation involved in immune response (GO:0002283)	6/485	0.5027745046489633	0.5723747679347554	0	0	1.0596088341940446	0.7286013500207984	STOM;CD58;SLC15A4;AGPAT2;HSPA1B;HSPA1A
negative regulation of cell migration (GO:0030336)	2/144	0.5040426045219624	0.5734559259280191	0	0	1.1913550267119961	0.8161907545480788	FLCN;CORO1C
cellular response to chemokine (GO:1990869)	1/60	0.5069710628427886	0.5764235379923373	0	0	1.4335491379937442	0.973811867999811	DUSP1
neutrophil mediated immunity (GO:0002446)	6/488	0.5087769014489696	0.5781117977978513	0	0	1.052849967241756	0.7114588023985375	STOM;CD58;SLC15A4;AGPAT2;HSPA1B;HSPA1A
regulation of mRNA stability (GO:0043488)	2/146	0.5113807318347874	0.5807040971213443	0	0	1.1746886973180077	0.7877942782856608	GDNF;HSPA1A
positive regulation of DNA biosynthetic process (GO:2000573)	1/61	0.5127568448786402	0.5818998598780283	0	0	1.409585121602289	0.9415373617140887	MYC
I-kappaB kinase/NF-kappaB signaling (GO:0007249)	1/62	0.5184750162870125	0.5863680340162626	0	0	1.3864068106662915	0.9106799428306791	MAP3K14
negative regulation of kinase activity (GO:0033673)	1/62	0.5184750162870125	0.5863680340162626	0	0	1.3864068106662915	0.9106799428306791	PRKAG2
positive regulation of cysteine-type endopeptidase activity (GO:2001056)	1/62	0.5184750162870125	0.5863680340162626	0	0	1.3864068106662915	0.9106799428306791	MYC
positive regulation of interleukin-1 production (GO:0032732)	1/62	0.5184750162870125	0.5863680340162626	0	0	1.3864068106662915	0.9106799428306791	EGR1
positive regulation of intracellular protein transport (GO:0090316)	2/148	0.518647572564079	0.5863680340162626	0	0	1.158478979688238	0.7605769893023104	SMAD3;PCNT
positive regulation of transferase activity (GO:0051347)	2/148	0.518647572564079	0.5863680340162626	0	0	1.158478979688238	0.7605769893023104	MYC;TEK
protein modification by small protein conjugation (GO:0032446)	5/409	0.5233723368921976	0.5910780094669921	0	0	1.0464135933243979	0.6775131875894355	ANKRD9;VPS18;TRIM63;UBA7;KLHL21
actin cytoskeleton reorganization (GO:0031532)	1/63	0.5241263637527964	0.5910780094669921	0	0	1.3639761871798421	0.8811592675549247	BCAR1
cellular response to reactive oxygen species (GO:0034614)	1/63	0.5241263637527964	0.5910780094669921	0	0	1.3639761871798421	0.8811592675549247	FOS
organonitrogen compound catabolic process (GO:1901565)	1/63	0.5241263637527964	0.5910780094669921	0	0	1.3639761871798421	0.8811592675549247	GNPDA1
protein secretion (GO:0009306)	1/64	0.529711664916653	0.5951408038146551	0	0	1.342257646978677	0.8529006411412847	TANGO2
regulation of cellular ketone metabolic process (GO:0010565)	1/64	0.529711664916653	0.5951408038146551	0	0	1.342257646978677	0.8529006411412847	PRKAG2
regulation of innate immune response (GO:0045088)	1/64	0.529711664916653	0.5951408038146551	0	0	1.342257646978677	0.8529006411412847	SLC15A4
diterpenoid metabolic process (GO:0016101)	1/64	0.529711664916653	0.5951408038146551	0	0	1.342257646978677	0.8529006411412847	SDC4
negative regulation of cell cycle process (GO:0010948)	1/64	0.529711664916653	0.5951408038146551	0	0	1.342257646978677	0.8529006411412847	PPP1R10
negative regulation of intrinsic apoptotic signaling pathway (GO:2001243)	1/64	0.529711664916653	0.5951408038146551	0	0	1.342257646978677	0.8529006411412847	HSPA1A
regulation of cell-matrix adhesion (GO:0001952)	1/65	0.5352316883976876	0.5994728052265146	0	0	1.3212178111587982	0.8258345433346027	CORO1C
cellular response to type I interferon (GO:0071357)	1/65	0.5352316883976876	0.5994728052265146	0	0	1.3212178111587982	0.8258345433346027	EGR1
regulation of RNA metabolic process (GO:0051252)	1/65	0.5352316883976876	0.5994728052265146	0	0	1.3212178111587982	0.8258345433346027	MYOD1
steroid biosynthetic process (GO:0006694)	1/65	0.5352316883976876	0.5994728052265146	0	0	1.3212178111587982	0.8258345433346027	PRKAG2
type I interferon signaling pathway (GO:0060337)	1/65	0.5352316883976876	0.5994728052265146	0	0	1.3212178111587982	0.8258345433346027	EGR1
membrane organization (GO:0061024)	3/242	0.5403385377689757	0.6044553917389397	0	0	1.061076998315492	0.6531559353585894	ADRB2;SYNJ2;CORO1C
cell-cell junction assembly (GO:0007043)	1/66	0.5406871938319999	0.6044553917389397	0	0	1.300825354902608	0.7998962000758535	FLCN
ERBB signaling pathway (GO:0038127)	1/66	0.5406871938319999	0.6044553917389397	0	0	1.300825354902608	0.7998962000758535	BCAR1
positive regulation of NF-kappaB transcription factor activity (GO:0051092)	2/155	0.5435111363278046	0.6072354569022184	0	0	1.1050822627901735	0.6737742723222686	HSPA1B;HSPA1A
protein N-linked glycosylation (GO:0006487)	1/67	0.5460789322112586	0.6089709949922456	0	0	1.2810508518663024	0.7750251956798587	ALG2
regulation of gene silencing by miRNA (GO:0060964)	1/67	0.5460789322112586	0.6089709949922456	0	0	1.2810508518663024	0.7750251956798587	AGO2
positive regulation of catabolic process (GO:0009896)	1/67	0.5460789322112586	0.6089709949922456	0	0	1.2810508518663024	0.7750251956798587	FOXO1
regulation of signal transduction by p53 class mediator (GO:1901796)	2/156	0.5469897728408728	0.6096092703505025	0	0	1.0978504254366324	0.6623607984610893	USP2;PRKAG2
mitotic spindle organization (GO:0007052)	2/157	0.5504499203875154	0.6130861512788591	0	0	1.0907119021134595	0.6511760542262276	CENPO;PCNT
canonical Wnt signaling pathway (GO:0060070)	1/68	0.5514076456144852	0.6137732816759505	0	0	1.2618666325027224	0.7511651231829091	WNT9A
organonitrogen compound biosynthetic process (GO:1901566)	2/158	0.5538915337402923	0.6161572898494542	0	0	1.0836648983200707	0.6402144828669704	STARD7;LPIN1
negative regulation of cellular catabolic process (GO:0031330)	1/69	0.5566740676701578	0.6177264299901135	0	0	1.24324665488513	0.7282632656760709	KDM4A
peptidyl-tyrosine phosphorylation (GO:0018108)	1/69	0.5566740676701578	0.6177264299901135	0	0	1.24324665488513	0.7282632656760709	TEK
positive regulation of MAP kinase activity (GO:0043406)	1/69	0.5566740676701578	0.6177264299901135	0	0	1.24324665488513	0.7282632656760709	VEGFA
positive regulation of protein polymerization (GO:0032273)	1/69	0.5566740676701578	0.6177264299901135	0	0	1.24324665488513	0.7282632656760709	CSF3
organelle assembly (GO:0070925)	5/425	0.5575100956091964	0.6182732033202973	0	0	1.0057184445830734	0.5876158094008576	GABARAPL1;STARD9;PCNT;CC2D2A;CDS2
carbohydrate homeostasis (GO:0033500)	1/70	0.5618789233513617	0.6212056113909161	0	0	1.2251663867636997	0.7062703084829371	SOX4
cellular response to light stimulus (GO:0071482)	1/70	0.5618789233513617	0.6212056113909161	0	0	1.2251663867636997	0.7062703084829371	MYC
establishment of protein localization to membrane (GO:0090150)	1/70	0.5618789233513617	0.6212056113909161	0	0	1.2251663867636997	0.7062703084829371	TAOK2
wound healing (GO:0042060)	1/70	0.5618789233513617	0.6212056113909161	0	0	1.2251663867636997	0.7062703084829371	SMAD3
positive regulation of cell-substrate adhesion (GO:0010811)	1/70	0.5618789233513617	0.6212056113909161	0	0	1.2251663867636997	0.7062703084829371	CRK
positive regulation of protein kinase B signaling (GO:0051897)	2/161	0.5641047694651228	0.6232838587771081	0	0	1.063055736282802	0.6086156559925305	CSF3;TEK
regulation of G1/S transition of mitotic cell cycle (GO:2000045)	1/71	0.5670229295107172	0.6242104499075805	0	0	1.2076026977314531	0.685140075868075	CDKN1A
regulation of glycolytic process (GO:0006110)	1/71	0.5670229295107172	0.6242104499075805	0	0	1.2076026977314531	0.685140075868075	PRKAG2
fatty acid biosynthetic process (GO:0006633)	1/71	0.5670229295107172	0.6242104499075805	0	0	1.2076026977314531	0.685140075868075	ABHD2
gland development (GO:0048732)	1/71	0.5670229295107172	0.6242104499075805	0	0	1.2076026977314531	0.685140075868075	TBX3
histone acetylation (GO:0016573)	1/71	0.5670229295107172	0.6242104499075805	0	0	1.2076026977314531	0.685140075868075	MYOD1
positive regulation of cellular protein localization (GO:1903829)	1/71	0.5670229295107172	0.6242104499075805	0	0	1.2076026977314531	0.685140075868075	EIF2AK3
cell morphogenesis involved in differentiation (GO:0000904)	1/72	0.5721067944661732	0.6286542628636839	0	0	1.1905337605029318	0.6648292933512517	TEK
cytoskeleton-dependent cytokinesis (GO:0061640)	1/72	0.5721067944661732	0.6286542628636839	0	0	1.1905337605029318	0.6648292933512517	MYH10
negative regulation of epithelial cell proliferation (GO:0050680)	1/72	0.5721067944661732	0.6286542628636839	0	0	1.1905337605029318	0.6648292933512517	ATOH8
regulation of actin filament polymerization (GO:0030833)	1/73	0.5771312182835661	0.6318389457611892	0	0	1.173938960419647	0.6452973695570776	CSF3
defense response to Gram-negative bacterium (GO:0050829)	1/73	0.5771312182835661	0.6318389457611892	0	0	1.173938960419647	0.6452973695570776	IL6R
endoplasmic reticulum organization (GO:0007029)	1/73	0.5771312182835661	0.6318389457611892	0	0	1.173938960419647	0.6452973695570776	EIF2AK3
regulation of Rho protein signal transduction (GO:0035023)	1/73	0.5771312182835661	0.6318389457611892	0	0	1.173938960419647	0.6452973695570776	FLCN
response to molecule of bacterial origin (GO:0002237)	1/73	0.5771312182835661	0.6318389457611892	0	0	1.173938960419647	0.6452973695570776	NOS3
positive regulation of JNK cascade (GO:0046330)	1/73	0.5771312182835661	0.6318389457611892	0	0	1.173938960419647	0.6452973695570776	TAOK2
adenylate cyclase-modulating G protein-coupled receptor signaling pathway (GO:0007188)	2/165	0.5774608021781885	0.6318389457611892	0	0	1.036756928284324	0.5692984840648326	ADM;ADRB2
regulation of cytokine-mediated signaling pathway (GO:0001959)	1/74	0.5820968931598619	0.6357528833116503	0	0	1.1577988123934388	0.6265061969051632	AGPAT2
sphingolipid biosynthetic process (GO:0030148)	1/74	0.5820968931598619	0.6357528833116503	0	0	1.1577988123934388	0.6265061969051632	ST3GAL5
NIK/NF-kappaB signaling (GO:0038061)	1/74	0.5820968931598619	0.6357528833116503	0	0	1.1577988123934388	0.6265061969051632	MAP3K14
regulation of transcription from RNA polymerase II promoter in response to hypoxia (GO:0061418)	1/75	0.587004502909594	0.6395614698972649	0	0	1.142094884584155	0.6084199712223248	VEGFA
integrin-mediated signaling pathway (GO:0007229)	1/75	0.587004502909594	0.6395614698972649	0	0	1.142094884584155	0.6084199712223248	BCAR1
positive regulation of immune response (GO:0050778)	1/75	0.587004502909594	0.6395614698972649	0	0	1.142094884584155	0.6084199712223248	SLC15A4
positive regulation of T cell activation (GO:0050870)	1/75	0.587004502909594	0.6395614698972649	0	0	1.142094884584155	0.6084199712223248	ZMIZ1
supramolecular fiber organization (GO:0097435)	4/351	0.5901835901750789	0.6413540057899683	0	0	0.9732614960531262	0.5132218294610915	XIRP1;BCAR1;CORO1C;RHOBTB2
actomyosin structure organization (GO:0031032)	1/76	0.5918547238328302	0.6413540057899683	0	0	1.1268097281831186	0.5910050239935049	MYH10
cell morphogenesis involved in neuron differentiation (GO:0048667)	1/76	0.5918547238328302	0.6413540057899683	0	0	1.1268097281831186	0.5910050239935049	TAOK2
establishment of protein localization to organelle (GO:0072594)	1/76	0.5918547238328302	0.6413540057899683	0	0	1.1268097281831186	0.5910050239935049	PPP1R10
water-soluble vitamin metabolic process (GO:0006767)	1/76	0.5918547238328302	0.6413540057899683	0	0	1.1268097281831186	0.5910050239935049	SLC19A2
phospholipid metabolic process (GO:0006644)	1/76	0.5918547238328302	0.6413540057899683	0	0	1.1268097281831186	0.5910050239935049	AGPAT2
positive regulation of growth (GO:0045927)	1/76	0.5918547238328302	0.6413540057899683	0	0	1.1268097281831186	0.5910050239935049	SLC25A33
positive regulation of interleukin-6 production (GO:0032755)	1/76	0.5918547238328302	0.6413540057899683	0	0	1.1268097281831186	0.5910050239935049	IL6R
protein import into nucleus (GO:0006606)	1/76	0.5918547238328302	0.6413540057899683	0	0	1.1268097281831186	0.5910050239935049	PPP1R10
cholesterol metabolic process (GO:0008203)	1/77	0.5966482240999855	0.6449151908810202	0	0	1.1119268127400046	0.5742296715090686	PPARD
import into nucleus (GO:0051170)	1/77	0.5966482240999855	0.6449151908810202	0	0	1.1119268127400046	0.5742296715090686	PPP1R10
positive regulation of protein modification by small protein conjugation or removal (GO:1903322)	1/77	0.5966482240999855	0.6449151908810202	0	0	1.1119268127400046	0.5742296715090686	KLHL40
ubiquitin-dependent protein catabolic process (GO:0006511)	4/354	0.5969063026847903	0.6449151908810202	0	0	0.9647701863354037	0.49781671273391276	ANKRD9;RNF125;PTTG1;DDIT3
positive regulation of I-kappaB kinase/NF-kappaB signaling (GO:0043123)	2/171	0.5969314953907056	0.6449151908810202	0	0	0.9996429300142828	0.5157686889610021	SLC20A1;MAP3K14
protein modification process (GO:0036211)	1/78	0.6013856640966289	0.6485602281664842	0	0	1.097430466529179	0.558064074693459	UBA7
negative regulation of apoptotic signaling pathway (GO:2001234)	1/78	0.6013856640966289	0.6485602281664842	0	0	1.097430466529179	0.558064074693459	HSPA1A
negative regulation of blood vessel morphogenesis (GO:2000181)	1/78	0.6013856640966289	0.6485602281664842	0	0	1.097430466529179	0.558064074693459	TEK
regulation of neuron differentiation (GO:0045664)	1/79	0.6060676968402905	0.6528277045510545	0	0	1.0833058215032465	0.5424801102879041	HEY1
negative regulation of NF-kappaB transcription factor activity (GO:0032088)	1/79	0.6060676968402905	0.6528277045510545	0	0	1.0833058215032465	0.5424801102879041	DDIT3
regulation of NIK/NF-kappaB signaling (GO:1901222)	1/80	0.6106949675376676	0.656633812856919	0	0	1.0695387624273374	0.5274512539668612	ACTN4
glycerophospholipid metabolic process (GO:0006650)	1/80	0.6106949675376676	0.656633812856919	0	0	1.0695387624273374	0.5274512539668612	IP6K3
response to interferon-gamma (GO:0034341)	1/80	0.6106949675376676	0.656633812856919	0	0	1.0695387624273374	0.5274512539668612	CD58
defense response to bacterium (GO:0042742)	2/176	0.6126395560959069	0.6583316470935134	0	0	0.9706698374950455	0.47560736633596823	CEBPB;IL6R
negative regulation of protein modification process (GO:0031400)	1/81	0.6152681139905954	0.6599749096468507	0	0	1.056115879828326	0.5129524712857485	CORO1C
phospholipase C-activating G protein-coupled receptor signaling pathway (GO:0007200)	1/81	0.6152681139905954	0.6599749096468507	0	0	1.056115879828326	0.5129524712857485	GPR157
positive regulation of cellular amide metabolic process (GO:0034250)	1/81	0.6152681139905954	0.6599749096468507	0	0	1.056115879828326	0.5129524712857485	SOX4
negative regulation of immune response (GO:0050777)	2/178	0.6187911471953744	0.6633588429159937	0	0	0.9595415360501567	0.4605679111709197	ADM;ADRB2
ephrin receptor signaling pathway (GO:0048013)	1/82	0.6197877664907299	0.6636371982460193	0	0	1.0430244264292905	0.498960118108721	CRK
positive regulation of protein ubiquitination (GO:0031398)	1/82	0.6197877664907299	0.6636371982460193	0	0	1.0430244264292905	0.498960118108721	KLHL40
regulation of interleukin-1 beta production (GO:0032651)	1/83	0.6242545482520224	0.6674891280042696	0	0	1.0302522767716948	0.48545184789361145	EGR1
regulation of osteoblast differentiation (GO:0045667)	1/83	0.6242545482520224	0.6674891280042696	0	0	1.0302522767716948	0.48545184789361145	IL6R
inorganic cation transmembrane transport (GO:0098662)	3/274	0.6245070073370884	0.6674891280042696	0	0	0.934250251593425	0.4398382252956945	SLC11A2;KCNQ4;ATP6V1F
regulated exocytosis (GO:0045055)	2/180	0.6248676678596328	0.6674891280042696	0	0	0.9486633087950407	0.4460760811671453	ACTN4;VEGFA
anaphase-promoting complex-dependent catabolic process (GO:0031145)	1/84	0.6286690750697764	0.6707541494079783	0	0	1.0177878897564507	0.472406527389572	PTTG1
spindle assembly (GO:0051225)	1/84	0.6286690750697764	0.6707541494079783	0	0	1.0177878897564507	0.472406527389572	STARD9
B cell activation (GO:0042113)	1/85	0.633031955705134	0.6742108528828779	0	0	1.0056202738606173	0.459804157572602	KLF6
regulation of cell cycle G2/M phase transition (GO:1902749)	1/85	0.633031955705134	0.6742108528828779	0	0	1.0056202738606173	0.459804157572602	PCNT
positive regulation of protein catabolic process (GO:0045732)	1/85	0.633031955705134	0.6742108528828779	0	0	1.0056202738606173	0.459804157572602	FOXO1
plasma membrane bounded cell projection assembly (GO:0120031)	3/278	0.6342587989762011	0.6751182606123747	0	0	0.9204722550177096	0.4190893678164881	PMP22;PCNT;CC2D2A
regulation of Ras protein signal transduction (GO:0046578)	1/86	0.6373437917777434	0.678001281152815	0	0	0.9937389548093916	0.4476258013147821	FLCN
protein targeting to membrane (GO:0006612)	1/87	0.6416051779521106	0.6817291595821541	0	0	0.9821339455035433	0.4358535159743985	TAOK2
negative regulation of angiogenesis (GO:0016525)	1/87	0.6416051779521106	0.6817291595821541	0	0	0.9821339455035433	0.4358535159743985	TEK
metal ion transport (GO:0030001)	1/88	0.6458167019931875	0.6853953331112144	0	0	0.9707957180208179	0.42447029114772455	SLC3A2
positive regulation of neuron projection development (GO:0010976)	1/88	0.6458167019931875	0.6853953331112144	0	0	0.9707957180208179	0.42447029114772455	BMP5
protein import (GO:0017038)	1/89	0.6499789449337089	0.689406407435577	0	0	0.9597151775263363	0.413459990783698	PPP1R10
regulation of mRNA splicing, via spliceosome (GO:0048024)	1/90	0.6540924809228053	0.6929532694952778	0	0	0.948883637941843	0.4028072999312734	STH
mitochondrial respiratory chain complex assembly (GO:0033108)	1/90	0.6540924809228053	0.6929532694952778	0	0	0.948883637941843	0.4028072999312734	SLC25A33
regulation of stem cell differentiation (GO:2000736)	1/91	0.6581578774697598	0.6964408562415025	0	0	0.9382927992370053	0.3924976747038222	GDNF
positive regulation of supramolecular fiber organization (GO:1902905)	1/91	0.6581578774697598	0.6964408562415025	0	0	0.9382927992370053	0.3924976747038222	CSF3
cellular response to fibroblast growth factor stimulus (GO:0044344)	1/92	0.6621756955959914	0.6986399694015117	0	0	0.927934726217988	0.38251729590458294	NR4A1
retinoid metabolic process (GO:0001523)	1/92	0.6621756955959914	0.6986399694015117	0	0	0.927934726217988	0.38251729590458294	SDC4
T cell activation (GO:0042110)	1/92	0.6621756955959914	0.6986399694015117	0	0	0.927934726217988	0.38251729590458294	SOX4
Wnt signaling pathway (GO:0016055)	1/92	0.6621756955959914	0.6986399694015117	0	0	0.927934726217988	0.38251729590458294	WNT9A
negative regulation of mitotic cell cycle phase transition (GO:1901991)	1/92	0.6621756955959914	0.6986399694015117	0	0	0.927934726217988	0.38251729590458294	CDKN1A
interleukin-1-mediated signaling pathway (GO:0070498)	1/94	0.6700708081059303	0.7065559282194265	0	0	0.907886842955374	0.3634923698048386	EGR1
regulation of cell cycle phase transition (GO:1901987)	1/95	0.6739491921196801	0.7102296635503474	0	0	0.8981828143548535	0.3544234357092644	CDKN1A
calcium ion homeostasis (GO:0055074)	1/97	0.6815702927489391	0.7178409925385026	0	0	0.8793812589413448	0.3371159842903626	STC2
modification-dependent protein catabolic process (GO:0019941)	2/201	0.6841945365374886	0.720183728991243	0	0	0.8476433893605961	0.32169167855193975	RNF125;PTTG1
positive regulation of defense response (GO:0031349)	1/98	0.6853140614873884	0.7209407854782631	0	0	0.8702712269368612	0.3288564045346977	SLC15A4
response to UV (GO:0009411)	1/99	0.6890140005027005	0.7244099328110704	0	0	0.8613471139528773	0.3208463632467581	MYC
cell-matrix adhesion (GO:0007160)	1/100	0.6926706206788983	0.7278295144939882	0	0	0.8526032860796809	0.313076512912352	TAOK2
proteasomal protein catabolic process (GO:0010498)	2/205	0.6945861599952653	0.7294167196218501	0	0	0.8307711907593002	0.30276547517032953	ANKRD9;DDIT3
regulation of inflammatory response (GO:0050727)	2/206	0.6971397233294611	0.731671702631911	0	0	0.8266565246788371	0.29823239860513723	TEK;PPARD
protein O-linked glycosylation (GO:0006493)	1/102	0.6998559190246378	0.7319631301761746	0	0	0.835635065652488	0.2982221066346678	TET1
calcium-mediated signaling (GO:0019722)	1/102	0.6998559190246378	0.7319631301761746	0	0	0.835635065652488	0.2982221066346678	EIF2AK3
cell junction assembly (GO:0034329)	1/102	0.6998559190246378	0.7319631301761746	0	0	0.835635065652488	0.2982221066346678	FLCN
regulation of protein catabolic process (GO:0042176)	1/102	0.6998559190246378	0.7319631301761746	0	0	0.835635065652488	0.2982221066346678	FOXO1
positive regulation of cell growth (GO:0030307)	1/102	0.6998559190246378	0.7319631301761746	0	0	0.835635065652488	0.2982221066346678	SLC25A33
positive regulation of cellular protein metabolic process (GO:0032270)	1/102	0.6998559190246378	0.7319631301761746	0	0	0.835635065652488	0.2982221066346678	SOX4
cellular metal ion homeostasis (GO:0006875)	1/104	0.7068739266656393	0.7388740231716868	0	0	0.819325805241885	0.28422653928757596	STC2
regulation of JNK cascade (GO:0046328)	1/105	0.7103214120918863	0.7420469043952942	0	0	0.8114064047540442	0.27753159529138527	TAOK2
protein localization to nucleus (GO:0034504)	1/106	0.713728522262418	0.7451739528084724	0	0	0.8036378499897813	0.2710289622960246	PPP1R10
response to calcium ion (GO:0051592)	1/107	0.7170957281314002	0.7482557394928457	0	0	0.7960158717305045	0.2647118425434322	ALG2
cellular protein metabolic process (GO:0044267)	4/417	0.7220931306644247	0.7530340059795188	0	0	0.8149489419938941	0.26534831968686484	UBA7;ENAM;STC2;AGO2
regulation of interleukin-6 production (GO:0032675)	1/110	0.7269625459542348	0.7572351331773146	0	0	0.773989053825255	0.24680987825019673	IL6R
response to tumor necrosis factor (GO:0034612)	1/110	0.7269625459542348	0.7572351331773146	0	0	0.773989053825255	0.24680987825019673	CD58
proteasome-mediated ubiquitin-dependent protein catabolic process (GO:0043161)	3/321	0.7279082757428625	0.7577819679843326	0	0	0.7942497753818508	0.25223802918835847	ANKRD9;PTTG1;DDIT3
cellular response to lipid (GO:0071396)	2/219	0.7287557296625251	0.7582259209255966	0	0	0.7766168758938503	0.24573453275108215	MYOD1;WNT9A
cellular divalent inorganic cation homeostasis (GO:0072503)	1/111	0.7301747342891475	0.7592636815558629	0	0	0.7669137729223566	0.241172456625429	STC2
Fc receptor signaling pathway (GO:0038093)	1/112	0.733349291675926	0.7621246822321655	0	0	0.7599659745582492	0.2356906546268933	FOS
nuclear-transcribed mRNA catabolic process, nonsense-mediated decay (GO:0000184)	1/113	0.7364866571247446	0.7649437540263352	0	0	0.7531422440220723	0.2303592197098452	SMG8
protein ubiquitination (GO:0016567)	5/525	0.7387945716809118	0.7668985726785719	0	0	0.8081121934833725	0.24464415049410998	ANKRD9;VPS18;RNF125;TRIM63;KLHL21
histone modification (GO:0016570)	1/114	0.7395872645343015	0.7672791840013117	0	0	0.7464392874776862	0.22517311404238205	KDM4A
regulation of I-kappaB kinase/NF-kappaB signaling (GO:0043122)	2/224	0.7401533073392954	0.7674243560840938	0	0	0.7589313451382417	0.2283608799935497	SLC20A1;MAP3K14
calcium ion transport (GO:0006816)	1/115	0.7426515427210431	0.7686870278394244	0	0	0.7398539266621489	0.22012750412388765	SLC3A2
cellular amide metabolic process (GO:0043603)	1/115	0.7426515427210431	0.7686870278394244	0	0	0.7398539266621489	0.22012750412388765	FUT7
positive regulation of protein metabolic process (GO:0051247)	1/115	0.7426515427210431	0.7686870278394244	0	0	0.7398539266621489	0.22012750412388765	FOXO1
sphingolipid metabolic process (GO:0006665)	1/116	0.7456799155043412	0.7713782468830088	0	0	0.7333830938607949	0.2152177509313188	FUT7
positive regulation of cell projection organization (GO:0031346)	1/117	0.7486728019378487	0.7738986618480926	0	0	0.7270238271422229	0.2104394004733101	PLXNA2
cilium organization (GO:0044782)	2/228	0.748975773237771	0.7738986618480926	0	0	0.7453463533719866	0.21544135086305344	PCNT;CC2D2A
cellular response to interferon-gamma (GO:0071346)	1/121	0.7602976926718267	0.785146871847454	0	0	0.7026466380543633	0.192556953570651	CD58
regulation of mRNA catabolic process (GO:0061013)	1/122	0.7631192624792204	0.7871579563144765	0	0	0.6968041712481822	0.18837470343101237	HSPA1A
potassium ion transport (GO:0006813)	1/122	0.7631192624792204	0.7871579563144765	0	0	0.6968041712481822	0.18837470343101237	KCNQ4
regulation of anatomical structure morphogenesis (GO:0022603)	1/123	0.7659077592386595	0.7895820689117491	0	0	0.6910574825863646	0.18430056308566994	GDNF
regulation of tumor necrosis factor production (GO:0032680)	1/124	0.7686635688871207	0.7915169168471724	0	0	0.685404236016609	0.1803311546380017	RARA
non-canonical Wnt signaling pathway (GO:0035567)	1/124	0.7686635688871207	0.7915169168471724	0	0	0.685404236016609	0.1803311546380017	AGO2
regulation of ERK1 and ERK2 cascade (GO:0070372)	2/238	0.7699158734864964	0.7923534217995314	0	0	0.7133985973115138	0.18653520289349818	FLCN;TEK
protein targeting (GO:0006605)	1/125	0.7713870730523875	0.7934141168288691	0	0	0.6798421708431399	0.1764632270402082	TAOK2
axonogenesis (GO:0007409)	2/240	0.7739175396260423	0.7955624936452638	0	0	0.7073312083454071	0.18128187932627204	GDNF;TAOK2
plasma membrane bounded cell projection organization (GO:0120036)	1/128	0.7793675012197255	0.8007078549325303	0	0	0.6636815247879423	0.16543760871961044	GDNF
regulation of primary metabolic process (GO:0080090)	1/130	0.7845330567054246	0.8046378332155295	0	0	0.6533253485045081	0.15854022168023443	PPARD
Golgi organization (GO:0007030)	1/130	0.7845330567054246	0.8046378332155295	0	0	0.6533253485045081	0.15854022168023443	TANGO2
positive regulation of canonical Wnt signaling pathway (GO:0090263)	1/130	0.7845330567054246	0.8046378332155295	0	0	0.6533253485045081	0.15854022168023443	SOX4
cellular response to metal ion (GO:0071248)	1/131	0.7870704950460211	0.8067808546260012	0	0	0.648266754704523	0.15521934526875444	FOS
RNA metabolic process (GO:0016070)	1/133	0.7920564507619844	0.8114298451776644	0	0	0.6383795031863702	0.14882069818324176	AGO2
protein localization to plasma membrane (GO:0072659)	1/136	0.7993182338706721	0.8174742414543331	0	0	0.6240979176601494	0.13979551349840447	SLC9A3R2
cellular calcium ion homeostasis (GO:0006874)	1/136	0.7993182338706721	0.8174742414543331	0	0	0.6240979176601494	0.13979551349840447	STC2
ribonucleoprotein complex assembly (GO:0022618)	1/136	0.7993182338706721	0.8174742414543331	0	0	0.6240979176601494	0.13979551349840447	EIF5
potassium ion transmembrane transport (GO:0071805)	1/139	0.8063274652112328	0.8237071836899775	0	0	0.6104372706350687	0.13140598331891276	KCNQ4
protein dephosphorylation (GO:0006470)	1/139	0.8063274652112328	0.8237071836899775	0	0	0.6104372706350687	0.13140598331891276	DUSP1
neuron projection morphogenesis (GO:0048812)	1/140	0.8086092735698899	0.8251021539373211	0	0	0.6060147590082441	0.12874144401491278	TAOK2
protein localization to cell periphery (GO:1990778)	1/140	0.8086092735698899	0.8251021539373211	0	0	0.6060147590082441	0.12874144401491278	SLC9A3R2
protein transport (GO:0015031)	3/369	0.8091613081380644	0.8251979139052401	0	0	0.6883826555957704	0.1457698389706448	TANGO2;TBC1D8;ATP6V1F
Ras protein signal transduction (GO:0007265)	1/142	0.8130928915409873	0.8287381424251942	0	0	0.5973579277387149	0.1235992799784293	CDKN1A
monocarboxylic acid metabolic process (GO:0032787)	1/143	0.8152953229931582	0.8300434577222601	0	0	0.5931209575046847	0.12111818913469806	PPARD
neuron development (GO:0048666)	1/143	0.8152953229931582	0.8300434577222601	0	0	0.5931209575046847	0.12111818913469806	GDNF
positive regulation of cytosolic calcium ion concentration (GO:0007204)	1/147	0.8238496190237081	0.838278623650677	0	0	0.5767534834499383	0.11175594617056209	GPR157
regulation of cytosolic calcium ion concentration (GO:0051480)	1/148	0.8259258192445662	0.8399166575152253	0	0	0.5728007941373975	0.1095483332871007	SMAD3
regulation of G2/M transition of mitotic cell cycle (GO:0010389)	1/149	0.8279776513530915	0.8410534405453569	0	0	0.5689015195452963	0.10739103698147512	PCNT
positive regulation of hydrolase activity (GO:0051345)	1/149	0.8279776513530915	0.8410534405453569	0	0	0.5689015195452963	0.10739103698147512	FLCN
regulation of cytokine production (GO:0001817)	1/150	0.8300054001170628	0.8426379513026099	0	0	0.5650545842094651	0.10528270600444305	AGPAT2
dephosphorylation (GO:0016311)	1/153	0.8359469448945289	0.8477142160782921	0	0	0.5538174836232211	0.09923862741623468	DUSP1
positive regulation of Wnt signaling pathway (GO:0030177)	1/153	0.8359469448945289	0.8477142160782921	0	0	0.5538174836232211	0.09923862741623468	SOX4
cellular response to interleukin-1 (GO:0071347)	1/155	0.8397926318592527	0.8511347945855453	0	0	0.5465693105178083	0.09543115709112884	EGR1
T cell receptor signaling pathway (GO:0050852)	1/158	0.8453934893193685	0.8563294005985279	0	0	0.5360433011672726	0.09003012997395923	BCAR1
response to lipopolysaccharide (GO:0032496)	1/159	0.847216769385981	0.8576938738977806	0	0	0.5326234584668876	0.0883082722086567	NOS3
peptide biosynthetic process (GO:0043043)	1/162	0.8525591392702694	0.8626174212504243	0	0	0.5226188254738358	0.08336434026318647	AGO2
double-strand break repair (GO:0006302)	1/164	0.856016961341905	0.8656297290155928	0	0	0.5161536638668738	0.08024387497327644	KDM4A
regulation of neuron projection development (GO:0010975)	1/165	0.8577154703199632	0.8668605847622075	0	0	0.5129802156390663	0.07873366762689227	RTN4RL1
cell-cell adhesion via plasma-membrane adhesion molecules (GO:0098742)	1/170	0.865913357648513	0.8746550516685203	0	0	0.4976763085049648	0.07165066931427201	FAT4
nuclear-transcribed mRNA catabolic process (GO:0000956)	1/171	0.8674955996805517	0.875762093623696	0	0	0.4947235546579147	0.07032240031742125	SMG8
mRNA processing (GO:0006397)	2/300	0.8686799116165641	0.8763581794538796	0	0	0.5631798194862301	0.0792847718511715	ZCCHC8;PPARGC1A
positive regulation of ERK1 and ERK2 cascade (GO:0070374)	1/172	0.8690592495861349	0.8763581794538796	0	0	0.49180533594357856	0.06902191562452814	TEK
cellular macromolecule biosynthetic process (GO:0034645)	2/314	0.8847910974527613	0.8912241423447558	0	0	0.5375221043324492	0.06579469973102649	RRAGC;AGO2
cilium assembly (GO:0060271)	2/314	0.8847910974527613	0.8912241423447558	0	0	0.5375221043324492	0.06579469973102649	PCNT;CC2D2A
antigen receptor-mediated signaling pathway (GO:0050851)	1/185	0.8877904208732101	0.8937454153117114	0	0	0.456754991602911	0.0543627856079625	BCAR1
regulation of mitotic cell cycle phase transition (GO:1901990)	1/188	0.8917191191232972	0.8971989572855074	0	0	0.44935851828050766	0.05149832176394994	PCNT
cellular protein localization (GO:0034613)	2/329	0.9000161018506705	0.9048834547517247	0	0	0.5124696825898977	0.05398490153168791	RRAGC;TBC1D8
protein localization to membrane (GO:0072657)	1/195	0.9003615496474685	0.9048834547517247	0	0	0.4329896907216495	0.045446110606479434	SLC9A3R2
intracellular protein transport (GO:0006886)	2/336	0.9064624953745345	0.9105069459952797	0	0	0.5015486268841627	0.049254895189494025	PPP1R10;TBC1D8
translation (GO:0006412)	1/214	0.9205105519400443	0.9241022876499553	0	0	0.3939833565052691	0.03263238662358993	AGO2
gene expression (GO:0010467)	2/356	0.9228088311070647	0.925893428871211	0	0	0.4727255016559517	0.037975544150428045	RRAGC;AGO2
anterograde trans-synaptic signaling (GO:0098916)	1/244	0.9443845534807479	0.9470136864247366	0	0	0.344813578480722	0.019730863904780207	PMP22
RNA splicing, via transesterification reactions with bulged adenosine as nucleophile (GO:0000377)	1/251	0.9488355421097392	0.9509475856091488	0	0	0.33503862660944206	0.01759615877216677	ZCCHC8
mRNA splicing, via spliceosome (GO:0000398)	1/274	0.9611092124271352	0.9627128429261793	0	0	0.3064503450769545	0.012156036905143138	ZCCHC8
DNA repair (GO:0006281)	1/298	0.9707989036901973	0.971878168730431	0	0	0.2813398650308522	0.008337769788449858	KDM4A
chemical synaptic transmission (GO:0007268)	1/306	0.9734610703729388	0.9740018820787016	0	0	0.2738478857384085	0.007365808257202974	PMP22
protein polyubiquitination (GO:0000209)	1/314	0.9758814566475563	0.9758814566475563	0	0	0.26673888302321436	0.006512205314526166	RNF125

## Sheet: CC
Term	Overlap	P-value	Adjusted P-value	Old P-value	Old Adjusted P-value	Odds Ratio	Combined Score	Genes
nucleus (GO:0005634)	75/4484	4.1021024832994406E-4	0.04859688484655543	0	0	1.642972992635133	12.813284691443261	CSRNP1;CDKN1A;MIDN;PPP1R10;STH;PRKAG2;SRA1;ETS2;FLCN;HEY1;PTTG1;ZMIZ1;PTTG2;MYC;PIM1;CIC;SAMD13;IER2;SOX4;IER3;KLF10;TLE3;DUSP1;SLC11A2;STARD9;ALG2;TET1;ACTN4;FOS;PPRC1;LATS2;RRAGC;DDIT3;MYOD1;RARA;SIK1;SIK2;VGLL2;CRK;PPARD;ZCCHC8;CEBPB;UBA7;PERM1;TOB1;FOXO1;PDZD2;NFIL3;ATOH8;MKNK2;PPARGC1A;APBB3;MYH10;IP6K3;NKX2-2;EGR1;KDM4A;PHC2;SMAD3;NOS3;IRF2BP2;TBX3;FOSL2;NR4A1;KLF6;EIF5;NR4A3;AGO2;MAFF;BHLH…
cell projection membrane (GO:0031253)	6/92	7.419371732298539E-4	0.04859688484655543	0	0	6.02203182374541	43.39624268500299	SLC7A5;SLC22A5;PODXL;SLC11A2;SLC28A1;GPR157
external side of apical plasma membrane (GO:0098591)	2/5	0.0013317352973104383	0.05815244131588914	0	0	56.79022988505747	376.0235847008631	SLC7A5;SLC38A1
intracellular membrane-bounded organelle (GO:0043231)	81/5192	0.0019516598578418326	0.06391686034432002	0	0	1.518006145913658	9.47095428487938	CSRNP1;CDKN1A;MIDN;PPP1R10;STH;PRKAG2;SRA1;ETS2;FLCN;HEY1;PTTG1;ZMIZ1;PTTG2;MYC;PIM1;CIC;SAMD13;IER2;SOX4;IER3;KLF10;TLE3;DUSP1;SLC11A2;STARD9;ALG2;TET1;ACTN4;FOS;PPRC1;SLC7A5;RNF125;LATS2;RRAGC;DDIT3;MYOD1;RARA;SIK1;SIK2;VGLL2;CRK;PPARD;ZCCHC8;CEBPB;UBA7;PERM1;TOB1;FOXO1;RHOBTB2;PDZD2;NFIL3;PODXL;ATOH8;MKNK2;PRODH;PPARGC1A;APBB3;MYH10;IP6K3;NKX2-2;EGR1;KDM4A;PHC2;SMAD3;NOS3;IRF2BP2;TBX3;FOSL2;NR…
microvillus membrane (GO:0031528)	2/11	0.0069929094949092874	0.18321422876662333	0	0	18.924329501915707	93.91877089900699	SLC7A5;PODXL
brush border membrane (GO:0031526)	3/37	0.009165311124643763	0.20010929288805548	0	0	7.537051184110008	35.36632724658391	SLC22A5;SLC11A2;SLC28A1
vesicle (GO:0031982)	7/226	0.017334235249411432	0.32439783109612824	0	0	2.752378653470923	11.161093106859115	NOS3;SLC11A2;STOM;HSPA1B;HSPA1A;CORO1C;BMP5
microvillus (GO:0005902)	3/57	0.02912746203046934	0.4769621907489354	0	0	4.7407407407407405	16.763609303390844	SLC7A5;PODXL;TEK
filtration diaphragm (GO:0036056)	1/5	0.0571523543038795	0.5782970712307403	0	0	21.203862660944207	60.68619059136709	PODXL
flotillin complex (GO:0016600)	1/5	0.0571523543038795	0.5782970712307403	0	0	21.203862660944207	60.68619059136709	CORO1C
slit diaphragm (GO:0036057)	1/5	0.0571523543038795	0.5782970712307403	0	0	21.203862660944207	60.68619059136709	PODXL
aggresome (GO:0016235)	2/35	0.06302011011488112	0.5782970712307403	0	0	5.15491118077325	14.249728169937315	HSPA1B;HSPA1A
Cul3-RING ubiquitin ligase complex (GO:0031463)	2/36	0.06622750881965904	0.5782970712307403	0	0	5.003042596348885	13.581556419011052	KLHL21;KLHL40
myosin filament (GO:0032982)	1/6	0.06818640698976948	0.5782970712307403	0	0	16.962231759656653	45.552243776146206	MYH10
Cul5-RING ubiquitin ligase complex (GO:0031466)	1/6	0.06818640698976948	0.5782970712307403	0	0	16.962231759656653	45.552243776146206	ANKRD9
actin cytoskeleton (GO:0015629)	7/316	0.07875771409748024	0.5782970712307403	0	0	1.941733316225425	4.934680369145143	TAOK2;ALG2;RARA;ACTN4;TEK;APBB3;CORO1C
PTW/PP1 phosphatase complex (GO:0072357)	1/7	0.07909187657586492	0.5782970712307403	0	0	14.13447782546495	35.86122126390027	PPP1R10
protein serine/threonine phosphatase complex (GO:0008287)	1/8	0.08987025462085924	0.5782970712307403	0	0	12.11465358675659	29.18890417560212	PPP1R10
RISC-loading complex (GO:0070578)	1/8	0.08987025462085924	0.5782970712307403	0	0	12.11465358675659	29.18890417560212	AGO2
specific granule membrane (GO:0035579)	3/91	0.09107591501944948	0.5782970712307403	0	0	2.904073199527745	6.958339117008584	STOM;AGPAT2;SLC15A4
vacuolar membrane (GO:0005774)	2/45	0.09729833472225405	0.5782970712307403	0	0	3.9540898155573374	9.212924110501753	GABARAPL1;ATP6V1F
pseudopodium (GO:0031143)	1/9	0.10052301556852976	0.5782970712307403	0	0	10.599785407725323	24.35161381339332	ACTN4
basolateral plasma membrane (GO:0016323)	4/151	0.10153307357486278	0.5782970712307403	0	0	2.3210884353741497	5.309189645641692	SLC7A5;SLC38A1;SLC3A2;TEK
integral component of lysosomal membrane (GO:1905103)	1/10	0.11105161697319653	0.6061567426453643	0	0	9.421554601812112	20.706317424316197	SLC15A4
integral component of vacuolar membrane (GO:0031166)	1/12	0.13174208760983663	0.6371848924497124	0	0	7.707764338665626	15.622938059895318	SLC15A4
beta-catenin-TCF complex (GO:1990907)	1/13	0.14190678877598215	0.6371848924497124	0	0	7.065092989985694	13.795193564258874	TLE3
RISC complex (GO:0016442)	1/13	0.14190678877598215	0.6371848924497124	0	0	7.065092989985694	13.795193564258874	AGO2
axonal growth cone (GO:0044295)	1/14	0.15195299456728037	0.6371848924497124	0	0	6.52129415648729	12.28731844955561	TAOK2
caveola (GO:0005901)	2/60	0.15571958293066798	0.6371848924497124	0	0	2.9292508917954816	5.447523297940939	NOS3;CORO1C
PRC1 complex (GO:0035102)	1/15	0.16188208043965407	0.6371848924497124	0	0	6.0551808706315144	11.025800779806426	PHC2
proton-transporting V-type ATPase complex (GO:0033176)	1/15	0.16188208043965407	0.6371848924497124	0	0	6.0551808706315144	11.025800779806426	ATP6V1F
mitotic spindle (GO:0072686)	3/120	0.16616884404087393	0.6371848924497124	0	0	2.181041181041181	3.9144255676011417	FLCN;NUDCD2;GEM
cytoskeleton (GO:0005856)	10/600	0.16722725510349992	0.6371848924497124	0	0	1.4509685230024214	2.5949144028748967	NUDCD2;TAOK2;ALG2;RARA;SRA1;STOM;ACTN4;APBB3;CORO1C;RHOBTB2
focal adhesion (GO:0005925)	7/387	0.16952810776740976	0.6371848924497124	0	0	1.5731741247391606	2.7919696003978	SLC9A3R2;XIRP1;ACTN4;HSPA1B;BCAR1;HSPA1A;CORO1C
nuclear outer membrane (GO:0005640)	1/16	0.17169540592581647	0.6371848924497124	0	0	5.651216022889843	9.957630636073507	ITPRIP
cell-substrate junction (GO:0030055)	7/394	0.18031398523382627	0.6371848924497124	0	0	1.5441610035401656	2.6452336317400227	SLC9A3R2;XIRP1;ACTN4;HSPA1B;BCAR1;HSPA1A;CORO1C
endolysosome membrane (GO:0036020)	1/17	0.18139431490377292	0.6371848924497124	0	0	5.29774678111588	9.043688604506015	SLC15A4
platelet alpha granule lumen (GO:0031093)	2/67	0.18483225887854254	0.6371848924497124	0	0	2.612864721485411	4.411316686197664	ACTN4;VEGFA
glutamatergic synapse (GO:0098978)	2/69	0.1932907312616563	0.6492586101353071	0	0	2.534611425630468	4.1657855591445445	VPS18;SH3GL1
vacuolar proton-transporting V-type ATPase complex (GO:0016471)	1/19	0.2004541811929346	0.6564874434068608	0	0	4.708631378159275	7.567569119493165	ATP6V1F
nuclear membrane (GO:0031965)	4/204	0.21709173031595413	0.6936345529607315	0	0	1.7013913043478261	2.598765127867788	NR4A1;ITPRIP;SMAD3;LPIN1
autophagosome membrane (GO:0000421)	1/22	0.22821856949081867	0.7060756263033752	0	0	4.035356631923156	5.962043592288939	GABARAPL1
organelle outer membrane (GO:0031968)	3/142	0.23176528191637505	0.7060756263033752	0	0	1.8337849201158554	2.6810488149111382	ITPRIP;STARD7;LPIN1
actin-based cell projection (GO:0098858)	2/83	0.25351137046808725	0.7262606127520994	0	0	2.0950404427415923	2.8751216348263795	PODXL;TEK
lytic vacuole (GO:0000323)	4/219	0.25471681545808816	0.7262606127520994	0	0	1.5814762386248735	2.162831456272944	VPS18;FLCN;RRAGC;ADRB2
endolysosome (GO:0036019)	1/25	0.25502281058470666	0.7262606127520994	0	0	3.530400572246066	4.823947407297383	SLC15A4
cullin-RING ubiquitin ligase complex (GO:0031461)	3/157	0.2788281823952257	0.755516173571117	0	0	1.65390453702142	2.112299925575962	ANKRD9;KLHL21;KLHL40
nuclear inner membrane (GO:0005637)	1/28	0.2808999703287457	0.755516173571117	0	0	3.137656970274996	3.984060804998083	SMAD3
platelet alpha granule (GO:0031091)	2/90	0.2838739150630525	0.755516173571117	0	0	1.927703761755486	2.427412963027463	ACTN4;VEGFA
specific granule (GO:0042581)	3/160	0.2883649517447011	0.755516173571117	0	0	1.6220531061295393	2.0170691159462204	STOM;SLC15A4;AGPAT2
cyclin-dependent protein kinase holoenzyme complex (GO:0000307)	1/30	0.29765217935519117	0.7645575587358833	0	0	2.9209708450495784	3.5397190988336718	CDKN1A
ciliary membrane (GO:0060170)	1/31	0.3058819807602114	0.7705872976843787	0	0	2.82346208869814	3.3445487750220284	GPR157
non-motile cilium (GO:0097730)	1/32	0.3140157560899303	0.7761521518449221	0	0	2.7322442198532464	3.16479158291397	PKD1L1
lysosome (GO:0005764)	7/477	0.32548470243589434	0.7896017781315214	0	0	1.2660230574561815	1.4210346871091928	VPS18;FLCN;RRAGC;SDC4;SLC11A2;ADRB2;SLC15A4
endosome membrane (GO:0010008)	5/325	0.3320714826122022	0.7909338949490634	0	0	1.3268286026200873	1.4627025177387512	SLC11A2;ADRB2;SLC15A4;CORO1C;RHOBTB2
lysosomal membrane (GO:0005765)	5/330	0.3436147086749089	0.803812979221662	0	0	1.3060799462546187	1.3951993739303092	VPS18;FLCN;SLC11A2;STOM;SLC15A4
serine/threonine protein kinase complex (GO:1902554)	1/37	0.3532828427377854	0.8119307438359629	0	0	2.3521697663328567	2.447400390486261	CDKN1A
ficolin-1-rich granule (GO:0101002)	3/184	0.3650187982704714	0.8153494226136767	0	0	1.4052522063571786	1.4162222017711026	CD58;HSPA1B;HSPA1A
lytic vacuole membrane (GO:0098852)	4/267	0.3808304921506274	0.8153494226136767	0	0	1.2896677136716812	1.245046378373767	VPS18;FLCN;SLC11A2;SLC15A4
spindle (GO:0005819)	3/192	0.39038736545365543	0.8153494226136767	0	0	1.3452209166494882	1.265336032611124	FLCN;NUDCD2;GEM
cell-cell junction (GO:0005911)	4/271	0.3914139830471781	0.8153494226136767	0	0	1.2700863051620257	1.1913276169861364	FLCN;PDZD2;TEK;VEGFA
secretory granule membrane (GO:0030667)	4/274	0.3993354947040321	0.8153494226136767	0	0	1.2557809983896941	1.1527484076691117	STOM;CD58;SLC15A4;AGPAT2
bounding membrane of organelle (GO:0098588)	10/767	0.4090141743147831	0.8153494226136767	0	0	1.121025193432723	1.0022026521492076	RNF125;FUT7;NOS3;CHST15;ST3GAL5;CD58;ADRB2;GPR157;CORO1C;RHOBTB2
calcium channel complex (GO:0034704)	1/45	0.4115069225952402	0.8153494226136767	0	0	1.9237222005462349	1.708129568888013	PKD1L1
anchored component of plasma membrane (GO:0046658)	1/46	0.4184078054226868	0.8153494226136767	0	0	1.8808774439675726	1.638806092473186	RTN4RL1
ficolin-1-rich granule lumen (GO:1904813)	2/123	0.42292216413077843	0.8153494226136767	0	0	1.3996152750071245	1.2044628947391762	HSPA1B;HSPA1A
cell-cell contact zone (GO:0044291)	1/47	0.4252281075808127	0.8153494226136767	0	0	1.8398955028923307	1.5733489772313853	FLCN
mitochondrial outer membrane (GO:0005741)	2/126	0.4349396020251034	0.8153494226136767	0	0	1.3655450500556174	1.1368819416030846	STARD7;LPIN1
sperm flagellum (GO:0036126)	1/52	0.45815332415603355	0.8153494226136767	0	0	1.6590928216780274	1.2950071948120008	ABHD2
cytoplasmic vesicle membrane (GO:0030659)	5/380	0.4589145783550914	0.8153494226136767	0	0	1.1290247452692868	0.8793874274303347	NOS3;CD58;ADRB2;CORO1C;RHOBTB2
mitochondrial membrane (GO:0031966)	6/469	0.4703658955749661	0.8153494226136767	0	0	1.0971353870637717	0.827508206297544	SLC25A18;STARD7;PRODH;LPIN1;SLC25A33;CDS2
cytoplasmic side of plasma membrane (GO:0009898)	1/55	0.4769998065273084	0.8153494226136767	0	0	1.5666825623907168	1.1597198367632622	GEM
extracellular membrane-bounded organelle (GO:0065010)	1/56	0.4831357690272247	0.8153494226136767	0	0	1.5381193913382754	1.11891659407757	SLC11A2
9+2 motile cilium (GO:0097729)	1/57	0.4892000468427473	0.8153494226136767	0	0	1.510576333537707	1.0800375760481693	ABHD2
nucleolus (GO:0005730)	9/733	0.48924585004923593	0.8153494226136767	0	0	1.0520441988950275	0.7520960404278221	ZCCHC8;CDKN1A;KLF6;MYO10;PODXL;MYC;TAOK2;RARA;PIM1
azurophil granule membrane (GO:0035577)	1/58	0.49519347380513834	0.8153494226136767	0	0	1.48399969881786	1.042964985450209	STOM
filopodium (GO:0030175)	1/58	0.49519347380513834	0.8153494226136767	0	0	1.48399969881786	1.042964985450209	PODXL
extracellular vesicle (GO:1903561)	1/59	0.5011168742464903	0.8153494226136767	0	0	1.458339499778008	1.0075899817904477	SLC11A2
nuclear lumen (GO:0031981)	9/745	0.5088446661518403	0.8153494226136767	0	0	1.0342391304347827	0.6987448675092046	ZCCHC8;CDKN1A;KLF6;MYO10;PODXL;MYC;TAOK2;RARA;PIM1
ficolin-1-rich granule membrane (GO:0101003)	1/61	0.5127568448786402	0.8153494226136767	0	0	1.409585121602289	0.9415373617140887	CD58
cilium (GO:0005929)	3/237	0.5262499186843407	0.8153494226136767	0	0	1.084027084027084	0.695922675956951	FLCN;PKD1L1;GPR157
late endosome membrane (GO:0031902)	1/68	0.5514076456144852	0.8153494226136767	0	0	1.2618666325027224	0.7511651231829091	SLC11A2
endocytic vesicle membrane (GO:0030666)	2/158	0.5538915337402923	0.8153494226136767	0	0	1.0836648983200707	0.6402144828669704	NOS3;ADRB2
autophagosome (GO:0005776)	1/69	0.5566740676701578	0.8153494226136767	0	0	1.24324665488513	0.7282632656760709	GABARAPL1
clathrin-coated endocytic vesicle membrane (GO:0030669)	1/69	0.5566740676701578	0.8153494226136767	0	0	1.24324665488513	0.7282632656760709	ADRB2
membrane raft (GO:0045121)	2/163	0.5708202505234674	0.8153494226136767	0	0	1.0497429856500322	0.5885708593545765	STOM;TEK
actin filament (GO:0005884)	1/72	0.5721067944661732	0.8153494226136767	0	0	1.1905337605029318	0.6648292933512517	TEK
tertiary granule (GO:0070820)	2/164	0.5741499038152951	0.8153494226136767	0	0	1.0432098765432098	0.5788403980754543	STOM;CD58
cation channel complex (GO:0034703)	1/73	0.5771312182835661	0.8153494226136767	0	0	1.173938960419647	0.6452973695570776	PKD1L1
tertiary granule membrane (GO:0070821)	1/73	0.5771312182835661	0.8153494226136767	0	0	1.173938960419647	0.6452973695570776	STOM
vesicle membrane (GO:0012506)	1/73	0.5771312182835661	0.8153494226136767	0	0	1.173938960419647	0.6452973695570776	NOS3
voltage-gated potassium channel complex (GO:0008076)	1/73	0.5771312182835661	0.8153494226136767	0	0	1.173938960419647	0.6452973695570776	KCNQ4
organelle inner membrane (GO:0019866)	4/346	0.5788358496417705	0.8153494226136767	0	0	0.9877447241291635	0.5400359434917196	SLC25A18;SMAD3;PRODH;CDS2
P-body (GO:0000932)	1/80	0.6106949675376676	0.8400599509890931	0	0	1.0695387624273374	0.5274512539668612	AGO2
potassium channel complex (GO:0034705)	1/80	0.6106949675376676	0.8400599509890931	0	0	1.0695387624273374	0.5274512539668612	KCNQ4
plasma membrane raft (GO:0044853)	1/82	0.6197877664907299	0.8400599509890931	0	0	1.0430244264292905	0.498960118108721	NOS3
clathrin-coated endocytic vesicle (GO:0045334)	1/85	0.633031955705134	0.8400599509890931	0	0	1.0056202738606173	0.459804157572602	ADRB2
lysosomal lumen (GO:0043202)	1/86	0.6373437917777434	0.8400599509890931	0	0	0.9937389548093916	0.4476258013147821	SDC4
integral component of plasma membrane (GO:0005887)	16/1454	0.6376081201408598	0.8400599509890931	0	0	0.9354480611450664	0.4209810156536177	SLC38A1;SDC4;SLC20A1;SLC11A2;ADRB2;HCAR3;PODXL;SLC16A6;PLXNA2;KCNQ4;ST3GAL5;STOM;CD58;TEK;SLC28A1;IL6R
Golgi membrane (GO:0000139)	5/472	0.6501588331767579	0.8400599509890931	0	0	0.9023030960418167	0.3884763002047938	RNF125;FUT7;NOS3;CHST15;ST3GAL5
late endosome (GO:0005770)	2/189	0.6512877565354542	0.8400599509890931	0	0	0.9025908168910197	0.387034292798158	VPS18;SLC11A2
clathrin-coated vesicle membrane (GO:0030665)	1/90	0.6540924809228053	0.8400599509890931	0	0	0.948883637941843	0.4028072999312734	ADRB2
Golgi lumen (GO:0005796)	1/100	0.6926706206788983	0.8809694301838416	0	0	0.8526032860796809	0.313076512912352	SDC4
intracellular non-membrane-bounded organelle (GO:0043232)	12/1158	0.7084853288667946	0.8924190200149047	0	0	0.8782604594122919	0.3026713253075041	ZCCHC8;CDKN1A;KLF6;MYO10;PODXL;MYC;TAOK2;TEX12;RARA;PIM1;STOM;RHOBTB2
mitochondrial inner membrane (GO:0005743)	3/328	0.7412364158923408	0.922917898535922	0	0	0.7768631368631369	0.23262052206445766	SLC25A18;PRODH;CDS2
microtubule cytoskeleton (GO:0015630)	3/331	0.7467885285863185	0.922917898535922	0	0	0.7696388976876781	0.2247139534984807	NUDCD2;TRIM63;SRA1
intrinsic component of endoplasmic reticulum membrane (GO:0031227)	1/121	0.7602976926718267	0.9308317545795262	0	0	0.7026466380543633	0.192556953570651	EIF2AK3
trans-Golgi network (GO:0005802)	2/239	0.7719243265636345	0.932092324310918	0	0	0.7103521024297977	0.18388796532508525	FUT7;CHAC1
mitochondrial envelope (GO:0005740)	1/127	0.7767386686547106	0.932092324310918	0	0	0.6689829007425574	0.16901941223770642	SLC25A33
adherens junction (GO:0005912)	1/132	0.7895781771515283	0.932092324310918	0	0	0.6432853913442322	0.15198030944955818	VEGFA
asymmetric synapse (GO:0032279)	1/133	0.7920564507619844	0.932092324310918	0	0	0.6383795031863702	0.14882069818324176	CPEB4
polymeric cytoskeletal fiber (GO:0099513)	2/256	0.8038019917373669	0.932092324310918	0	0	0.6622318761878903	0.14463297752047308	TRIM63;TEK
postsynaptic density (GO:0014069)	1/138	0.8040185698254484	0.932092324310918	0	0	0.6149243444754237	0.13413523870234592	CPEB4
integral component of endoplasmic reticulum membrane (GO:0030176)	1/142	0.8130928915409873	0.9336574568483637	0	0	0.5973579277387149	0.1235992799784293	EIF2AK3
recycling endosome (GO:0055037)	1/145	0.8196229583019986	0.9336574568483637	0	0	0.5848235574630425	0.11632775174325469	SLC11A2
azurophil granule (GO:0042582)	1/155	0.8397926318592527	0.9365942373994918	0	0	0.5465693105178083	0.09543115709112884	STOM
chromosome (GO:0005694)	1/160	0.8490186379608176	0.9365942373994918	0	0	0.5292466326558156	0.08662398748602335	TEX12
endoplasmic reticulum lumen (GO:0005788)	2/285	0.8491518184854294	0.9365942373994918	0	0	0.5934872669672231	0.09704542853357033	ENAM;STC2
vacuolar lumen (GO:0005775)	1/161	0.8507993454239657	0.9365942373994918	0	0	0.525912017167382	0.08497631942637716	SDC4
microtubule (GO:0005874)	1/182	0.8837198078418397	0.9588749071173142	0	0	0.46439665188627793	0.057406497095926705	TRIM63
secretory granule lumen (GO:0034774)	2/316	0.8869380394123662	0.9588749071173142	0	0	0.534043487810235	0.06407461949015551	ACTN4;VEGFA
endocytic vesicle (GO:0030139)	1/189	0.8929980051016209	0.9588749071173142	0	0	0.4469454844306456	0.05058123704269513	NOS3
axon (GO:0030424)	1/204	0.9104713577221446	0.9670190450349376	0	0	0.41360282458402925	0.0387929827454717	TAOK2
integral component of organelle membrane (GO:0031301)	1/214	0.9205105519400443	0.9670190450349376	0	0	0.3939833565052691	0.03263238662358993	EIF2AK3
endoplasmic reticulum membrane (GO:0005789)	5/712	0.9227280964073832	0.9670190450349376	0	0	0.5885931699844968	0.04733505982613919	ALG2;EIF2AK3;LPIN1;AGPAT2;CDS2
intracellular organelle lumen (GO:0070013)	6/848	0.9351045129110486	0.9722118348519633	0	0	0.5914489311163895	0.039684435579578035	SDC4;ENAM;AADAT;STC2;HSPA1B;HSPA1A
early endosome (GO:0005769)	1/266	0.9572145623677893	0.9816895872947293	0	0	0.31583124139606444	0.013810576793047707	SLC11A2
dendrite (GO:0030425)	1/270	0.9592081463643157	0.9816895872947293	0	0	0.3110710467954752	0.012955232634999045	CPEB4
mitochondrial matrix (GO:0005759)	1/348	0.9839433645878789	0.9898042324156785	0	0	0.2401825580388616	0.003887820631869528	AADAT
collagen-containing extracellular matrix (GO:0062023)	1/380	0.9890583695477256	0.9898042324156785	0	0	0.21954091974588652	0.002415373907348096	ANGPTL2
neuron projection (GO:0043005)	2/556	0.9898042324156785	0.9898042324156785	0	0	0.2989543134569899	0.0030637138319651314	TAOK2;CPEB4

## Sheet: MF
Term	Overlap	P-value	Adjusted P-value	Old P-value	Old Adjusted P-value	Odds Ratio	Combined Score	Genes
sequence-specific DNA binding (GO:0043565)	24/707	3.134478632748336E-6	9.967642052139708E-4	0	0	3.1931395105626437	40.46680933986398	KLF10;EGR1;CSRNP1;CEBPB;SMAD3;SNAI3;TET1;FOS;KLF3;ETS2;FOXO1;TBX3;NR4A1;KLF6;HEY1;MYOD1;MAFF;BHLHE40;RARA;FOSB;JUNB;PPARGC1A;SOX4;PPARD
RNA polymerase II cis-regulatory region sequence-specific DNA binding (GO:0000978)	30/1149	3.2190233577756626E-5	0.003228801988037851	0	0	2.450586132576355	25.34848913428314	ZNF331;CEBPB;ETS2;FOXO1;MNT;HEY1;NFIL3;MYC;ATOH8;JUNB;SOX4;NKX2-2;KLF10;EGR1;SMAD3;SNAI3;FOS;KLF3;TBX3;FOSL2;NR4A1;KLF6;NR4A3;DDIT3;MYOD1;MAFF;BHLHE40;RARA;FOSB;PPARD
cis-regulatory region sequence-specific DNA binding (GO:0000987)	30/1149	3.2190233577756626E-5	0.003228801988037851	0	0	2.450586132576355	25.34848913428314	ZNF331;CEBPB;ETS2;FOXO1;MNT;HEY1;NFIL3;MYC;ATOH8;JUNB;SOX4;NKX2-2;KLF10;EGR1;SMAD3;SNAI3;FOS;KLF3;TBX3;FOSL2;NR4A1;KLF6;NR4A3;DDIT3;MYOD1;MAFF;BHLHE40;RARA;FOSB;PPARD
DNA-binding transcription activator activity, RNA polymerase II-specific (GO:0001228)	14/333	4.0613861484752843E-5	0.003228801988037851	0	0	3.879424337418068	39.22641564364744	KLF10;EGR1;SMAD3;FOXO1;FOSL2;NR4A1;KLF6;NR4A3;MYC;DDIT3;MYOD1;MAFF;SOX4;NKX2-2
RNA polymerase II transcription regulatory region sequence-specific DNA binding (GO:0000977)	33/1359	5.2916429255525384E-5	0.0033654849006514143	0	0	2.2831543639269714	22.481756845757165	ZNF331;CEBPB;ETS2;FOXO1;MNT;HEY1;NFIL3;MYC;ATOH8;CIC;JUNB;SOX4;NKX2-2;KLF10;EGR1;SMAD3;ZFP3;SNAI3;ACTN4;FOS;KLF3;TBX3;FOSL2;NR4A1;KLF6;NR4A3;DDIT3;MYOD1;MAFF;BHLHE40;RARA;FOSB;PPARD
transcription cis-regulatory region binding (GO:0000976)	18/549	8.739510264705242E-5	0.004454905741571603	0	0	3.018675455116133	28.209737391797248	KLF10;EGR1;CEBPB;SMAD3;ZFP3;ACTN4;FOS;FOSL2;MNT;NFIL3;MYC;DDIT3;MYOD1;AGO2;RARA;CIC;SOX4;NKX2-2
sequence-specific double-stranded DNA binding (GO:1990837)	21/712	1.0172178956813324E-4	0.004454905741571603	0	0	2.7216118709361816	25.02051010974762	KLF10;EGR1;CEBPB;SMAD3;SNAI3;FOS;KLF3;ETS2;TBX3;NR4A1;KLF6;HEY1;DDIT3;MYOD1;MAFF;BHLHE40;RARA;FOSB;JUNB;SOX4;PPARD
aromatic amino acid transmembrane transporter activity (GO:0015173)	3/9	1.2608223796900763E-4	0.004454905741571603	0	0	42.77056277056277	384.01875616640933	SLC7A5;SLC3A2;SLC15A4
glucocorticoid receptor binding (GO:0035259)	3/9	1.2608223796900763E-4	0.004454905741571603	0	0	42.77056277056277	384.01875616640933	NR4A1;NR4A3;SMAD3
DNA-binding transcription factor binding (GO:0140297)	10/208	1.7680169065471642E-4	0.005622293762819982	0	0	4.411976911976912	38.12160640973003	TLE3;SMAD3;MYC;DDIT3;MYOD1;BHLHE40;SIK1;FOS;TBX3;PPARD
double-stranded DNA binding (GO:0003690)	19/651	2.4980653345676036E-4	0.007221679785386345	0	0	2.6754930821312923	22.192743710087047	KLF10;EGR1;CEBPB;SNAI3;FOS;KLF3;ETS2;TBX3;NR4A1;KLF6;HEY1;MYOD1;MAFF;BHLHE40;RARA;FOSB;JUNB;SOX4;PPARD
L-amino acid transmembrane transporter activity (GO:0015179)	5/53	3.8151870400166134E-4	0.009332534451732946	0	0	8.969250363901018	70.60011495918295	SLC7A5;SLC38A1;SLC25A18;SLC3A2;SLC15A4
nuclear receptor coactivator activity (GO:0030374)	5/53	3.8151870400166134E-4	0.009332534451732946	0	0	8.969250363901018	70.60011495918295	ZMIZ1;SRA1;ACTN4;PPRC1;PPARGC1A
RNA polymerase II-specific DNA-binding transcription factor binding (GO:0061629)	9/190	4.139978324173548E-4	0.009403665050622774	0	0	4.32817679558011	33.71498159601084	GABARAPL1;SMAD3;MYOD1;BHLHE40;ACTN4;FOS;PPARGC1A;TBX3;PPARD
1-phosphatidylinositol-3-kinase regulator activity (GO:0046935)	3/16	7.911273147898826E-4	0.01677189907354551	0	0	19.733266733266735	140.9360102110244	CISH;PIK3R3;SOCS7
core promoter sequence-specific DNA binding (GO:0001046)	4/37	8.907924000177812E-4	0.017704498950353403	0	0	10.399472990777339	73.03964980811737	KLF10;MYC;AGO2;FOS
purine ribonucleoside triphosphate binding (GO:0035639)	14/460	0.001096867833784553	0.020199568550415176	0	0	2.7566245413779047	18.787213821968944	RRAD;PRKAG2;GEM;RHOBTB2;LATS2;RRAGC;RHOJ;MKNK2;PIM1;SIK1;SIK2;MYH10;HSPA1B;HSPA1A
E-box binding (GO:0070888)	4/41	0.0013169202344501423	0.020199568550415176	0	0	9.273325499412456	61.504955101809756	MYC;MYOD1;ATOH8;BHLHE40
L-leucine transmembrane transporter activity (GO:0015190)	2/5	0.0013317352973104383	0.020199568550415176	0	0	56.79022988505747	376.0235847008631	SLC7A5;SLC3A2
cadmium ion binding (GO:0046870)	2/5	0.0013317352973104383	0.020199568550415176	0	0	56.79022988505747	376.0235847008631	NOS3;SLC11A2
phosphatidylinositol 3-kinase regulator activity (GO:0035014)	3/19	0.0013339337721972287	0.020199568550415176	0	0	16.030844155844157	106.11814434278892	CISH;PIK3R3;SOCS7
organic anion transmembrane transporter activity (GO:0008514)	7/144	0.0015538643436964028	0.022460402786157095	0	0	4.418244959645005	28.572835775786785	SLC7A5;SLC38A1;SLC25A18;SLC3A2;SLC15A4;SLC25A25;SLC19A2
C3HC4-type RING finger domain binding (GO:0055131)	2/6	0.001982201412249974	0.027406089091108334	0	0	42.59051724137931	265.0640954964839	HSPA1B;HSPA1A
cation transmembrane transporter activity (GO:0008324)	4/48	0.0023740167524260044	0.03145572196964456	0	0	7.795256916996047	47.10807775827019	SLC7A5;SLC38A1;SLC3A2;SLC15A4
protein kinase binding (GO:0019901)	14/506	0.002649091666503987	0.03367992859401551	0	0	2.4929416112342944	14.791964941504936	MAP3K2;MAP2K3;CDKN1A;SMAD3;DUSP1;PRKAG2;RHOBTB2;NR4A3;TAOK2;DOK7;RARA;SIK1;CRK;BCAR1
branched-chain amino acid transmembrane transporter activity (GO:0015658)	2/7	0.0027537048535987525	0.03367992859401551	0	0	34.070689655172416	200.8401758016507	SLC7A5;SLC3A2
nuclear receptor binding (GO:0016922)	6/120	0.0029014469562799383	0.03417259748507483	0	0	4.536472760849493	26.504549494573563	NR4A1;SMAD3;NR4A3;MYOD1;ACTN4;PPARGC1A
DNA-binding transcription repressor activity, RNA polymerase II-specific (GO:0001227)	9/256	0.0032911444773762806	0.03679047408172711	0	0	3.1609716599190283	18.069757426445577	MNT;CEBPB;HEY1;NFIL3;MYC;BHLHE40;ETS2;TBX3;PPARD
adenyl ribonucleotide binding (GO:0032559)	10/306	0.0033551061269499567	0.03679047408172711	0	0	2.9364744208494207	16.729893134216283	LATS2;PDE10A;MKNK2;PIM1;PRKAG2;SIK1;SIK2;MYH10;HSPA1B;HSPA1A
ubiquitin protein ligase binding (GO:0031625)	9/265	0.004126415472624316	0.04274675791707392	0	0	3.0484375	16.73697716229612	KDM4A;GABARAPL1;CDKN1A;SMAD3;USP2;PPARGC1A;HSPA1B;FOXO1;HSPA1A
secondary active transmembrane transporter activity (GO:0015291)	4/56	0.004167136778079533	0.04274675791707392	0	0	6.593311036789298	36.13481324210654	SLC7A5;SLC20A1;SLC25A30;SLC28A1
carboxylic acid transmembrane transporter activity (GO:0046943)	4/57	0.0044411878479862525	0.04413430423936338	0	0	6.468580803937654	35.039224581636375	SLC7A5;SLC38A1;SLC16A6;SLC19A2
cAMP response element binding protein binding (GO:0008140)	2/9	0.004648286782829382	0.04479258172544677	0	0	24.33374384236453	130.70278126873157	DDIT3;SIK1
ATP binding (GO:0005524)	9/278	0.005615621702846867	0.052522579456038346	0	0	2.899182156133829	15.024150394965307	LATS2;MKNK2;PIM1;PRKAG2;SIK1;SIK2;MYH10;HSPA1B;HSPA1A
neutral amino acid transmembrane transporter activity (GO:0015175)	3/32	0.006106213429107465	0.05431332551254805	0	0	8.838781907747425	45.06407375200773	SLC7A5;SLC38A1;SLC3A2
ubiquitin-like protein ligase binding (GO:0044389)	9/282	0.0061486783599110995	0.05431332551254805	0	0	2.856117216117216	14.541972561805549	KDM4A;GABARAPL1;CDKN1A;SMAD3;USP2;PPARGC1A;HSPA1B;FOXO1;HSPA1A
kinase inhibitor activity (GO:0019210)	3/33	0.00665958944636023	0.05723647145790684	0	0	8.543722943722944	42.81855441384533	CDKN1A;ITPRIP;SH3BP5L
kinase binding (GO:0019900)	12/461	0.008344613397727203	0.06983123843361186	0	0	2.3255282008065974	11.130301334584217	MAP3K2;MAP2K3;CDKN1A;MIDN;SMAD3;NR4A3;DOK7;PRKAG2;SIK1;CRK;BCAR1;RHOBTB2
protein kinase inhibitor activity (GO:0004860)	3/43	0.013831604729893907	0.1127807770283657	0	0	6.404545454545454	27.41657246580257	CDKN1A;ITPRIP;SH3BP5L
solute:proton symporter activity (GO:0015295)	2/16	0.014682300719060109	0.11331463989880469	0	0	12.16256157635468	51.33954122914682	SLC11A2;SLC15A4
C4-dicarboxylate transmembrane transporter activity (GO:0015556)	2/16	0.014682300719060109	0.11331463989880469	0	0	12.16256157635468	51.33954122914682	SLC25A18;SLC25A30
DNA binding (GO:0003677)	17/811	0.01496608451493647	0.11331463989880469	0	0	1.8718963655991363	7.865649882128766	EGR1;CSRNP1;CEBPB;SMAD3;TET1;ETS2;FOXO1;TBX3;NR4A1;NR4A3;MYC;DDIT3;MAFF;FOSB;JUNB;PPARGC1A;PPARD
amino acid transmembrane transporter activity (GO:0015171)	3/49	0.019623785621754885	0.14449498783921122	0	0	5.567476002258611	21.88581996513418	SLC7A5;SLC38A1;SLC3A2
protein serine/threonine kinase activity (GO:0004674)	9/344	0.02038132972397301	0.14449498783921122	0	0	2.3201194029850747	9.032540387839186	MAP3K2;LATS2;TAOK2;MKNK2;EIF2AK3;PIM1;SIK1;SIK2;MAP3K14
R-SMAD binding (GO:0070412)	2/19	0.02044740393951102	0.14449498783921122	0	0	10.014705882352942	38.95619791497384	SMAD3;FOS
transcription coactivator binding (GO:0001223)	2/20	0.022546469745312568	0.15586472563063905	0	0	9.457854406130268	35.86585584488064	SMAD3;PPARD
3',5'-cyclic-nucleotide phosphodiesterase activity (GO:0004114)	2/21	0.024730356850838596	0.16732454209716327	0	0	8.95961887477314	33.148114900323094	PDE10A;PDE7A
bHLH transcription factor binding (GO:0043425)	2/22	0.02699681108868059	0.17885387346250892	0	0	8.511206896551725	30.742790205835593	SMAD3;BHLHE40
protein kinase regulator activity (GO:0019887)	4/98	0.028094949812444633	0.18233049061953863	0	0	3.6395929694727105	13.001228224025068	CDKN1A;ITPRIP;SH3BP5L;PRKAG2
cyclic-nucleotide phosphodiesterase activity (GO:0004112)	2/23	0.029343619029187154	0.18662541702563032	0	0	8.105500821018062	28.60171998191511	PDE10A;PDE7A
cytokine receptor binding (GO:0005126)	4/105	0.034934463111252693	0.2178266523407521	0	0	3.386138613861386	11.358061957602265	CSF3;SMAD3;IL6R;VEGFA
SH3 domain binding (GO:0017124)	3/62	0.0360967509260285	0.22074551527840505	0	0	4.337882456526525	14.408503970035525	SYNJ2;CRK;SOCS7
protein homodimerization activity (GO:0042803)	13/636	0.037070043403658784	0.2224202604219527	0	0	1.8074780473987349	5.955542726778724	CEBPB;SMAD3;AADAT;ACTN4;ADRB2;VEGFA;NR4A3;GDNF;DDIT3;STC2;MYOD1;BHLHE40;IL6R
transcription regulatory region nucleic acid binding (GO:0001067)	6/212	0.038887111775748426	0.22833272855174538	0	0	2.4987225344915687	8.113582951641432	EGR1;CEBPB;SMAD3;DDIT3;FOS;SOX4
ADP binding (GO:0043531)	2/27	0.03949150965517609	0.22833272855174538	0	0	6.807241379310345	21.998754859403263	PRKAG2;MYH10
guanyl ribonucleotide binding (GO:0032561)	6/214	0.040402413462712936	0.22942799073469133	0	0	2.474443319838057	7.940156435733575	PDE10A;RRAGC;RRAD;RHOJ;GEM;RHOBTB2
dicarboxylic acid transmembrane transporter activity (GO:0005310)	2/29	0.04499291672898153	0.24687449145875767	0	0	6.302362707535122	19.545203655265542	SLC25A18;SLC25A30
phosphatase binding (GO:0019902)	4/114	0.04502742297046524	0.24687449145875767	0	0	3.1076679841897232	9.63527354301447	SLC9A3R2;PPP1R27;SMAD3;EIF2AK3
solute:sodium symporter activity (GO:0015370)	2/30	0.04784351501006602	0.2529092121188782	0	0	6.076970443349754	18.47289445632811	SLC20A1;SLC28A1
protein serine/threonine kinase inhibitor activity (GO:0030291)	2/30	0.04784351501006602	0.2529092121188782	0	0	6.076970443349754	18.47289445632811	CDKN1A;PRKAG2
chemoattractant activity (GO:0042056)	2/32	0.053734951894237874	0.2529092121188782	0	0	5.671264367816092	16.581028083907476	GDNF;VEGFA
2-oxoglutarate-dependent dioxygenase activity (GO:0016706)	2/33	0.05677207645431022	0.2529092121188782	0	0	5.488042269187987	15.743605502046698	KDM4A;TET1
inorganic phosphate transmembrane transporter activity (GO:0005315)	1/5	0.0571523543038795	0.2529092121188782	0	0	21.203862660944207	60.68619059136709	SLC20A1
L-histidine transmembrane transporter activity (GO:0005290)	1/5	0.0571523543038795	0.2529092121188782	0	0	21.203862660944207	60.68619059136709	SLC15A4
structural constituent of tooth enamel (GO:0030345)	1/5	0.0571523543038795	0.2529092121188782	0	0	21.203862660944207	60.68619059136709	ENAM
ATPase inhibitor activity (GO:0042030)	1/5	0.0571523543038795	0.2529092121188782	0	0	21.203862660944207	60.68619059136709	FNIP2
uridine transmembrane transporter activity (GO:0015213)	1/5	0.0571523543038795	0.2529092121188782	0	0	21.203862660944207	60.68619059136709	SLC28A1
oligopeptide transmembrane transporter activity (GO:0035673)	1/5	0.0571523543038795	0.2529092121188782	0	0	21.203862660944207	60.68619059136709	SLC15A4
folic acid transmembrane transporter activity (GO:0008517)	1/5	0.0571523543038795	0.2529092121188782	0	0	21.203862660944207	60.68619059136709	SLC19A2
4-galactosyl-N-acetylglucosaminide 3-alpha-L-fucosyltransferase activity (GO:0017083)	1/6	0.06818640698976948	0.2529092121188782	0	0	16.962231759656653	45.552243776146206	FUT7
solute:cation symporter activity (GO:0015294)	1/6	0.06818640698976948	0.2529092121188782	0	0	16.962231759656653	45.552243776146206	SLC11A2
amidine-lyase activity (GO:0016842)	1/6	0.06818640698976948	0.2529092121188782	0	0	16.962231759656653	45.552243776146206	CHAC1
thyroid hormone transmembrane transporter activity (GO:0015349)	1/6	0.06818640698976948	0.2529092121188782	0	0	16.962231759656653	45.552243776146206	SLC7A5
calcium:cation antiporter activity (GO:0015368)	1/6	0.06818640698976948	0.2529092121188782	0	0	16.962231759656653	45.552243776146206	SLC3A2
double-stranded methylated DNA binding (GO:0010385)	1/6	0.06818640698976948	0.2529092121188782	0	0	16.962231759656653	45.552243776146206	EGR1
purine nucleobase transmembrane transporter activity (GO:0005345)	1/6	0.06818640698976948	0.2529092121188782	0	0	16.962231759656653	45.552243776146206	SLC28A1
calcium channel regulator activity (GO:0005246)	2/37	0.0694882098843582	0.2529092121188782	0	0	4.859852216748768	12.959273089634753	RRAD;GEM
phosphotyrosine residue binding (GO:0001784)	2/37	0.0694882098843582	0.2529092121188782	0	0	4.859852216748768	12.959273089634753	PIK3R3;CRK
protein heterodimerization activity (GO:0046982)	5/188	0.07038672173121976	0.2529092121188782	0	0	2.336483165103682	6.200443707313458	NR4A1;RRAGC;DDIT3;BHLHE40;ALG2
GTP binding (GO:0005525)	5/189	0.07164620839636865	0.2529092121188782	0	0	2.3236662236567307	6.125219123983461	RRAGC;RRAD;RHOJ;GEM;RHOBTB2
transition metal ion binding (GO:0046914)	9/445	0.07890203862817911	0.2529092121188782	0	0	1.773394495412844	4.503620822368474	ZNF331;EGR1;KDM4A;RNF125;SMAD3;NOS3;SLC11A2;PIM1;TET1
interleukin-6 receptor binding (GO:0005138)	1/7	0.07909187657586492	0.2529092121188782	0	0	14.13447782546495	35.86122126390027	IL6R
succinate transmembrane transporter activity (GO:0015141)	1/7	0.07909187657586492	0.2529092121188782	0	0	14.13447782546495	35.86122126390027	SLC25A30
long-chain fatty acid binding (GO:0036041)	1/7	0.07909187657586492	0.2529092121188782	0	0	14.13447782546495	35.86122126390027	PPARD
manganese ion transmembrane transporter activity (GO:0005384)	1/7	0.07909187657586492	0.2529092121188782	0	0	14.13447782546495	35.86122126390027	SLC11A2
organic acid:sodium symporter activity (GO:0005343)	1/7	0.07909187657586492	0.2529092121188782	0	0	14.13447782546495	35.86122126390027	SLC38A1
DEAD/H-box RNA helicase binding (GO:0017151)	1/7	0.07909187657586492	0.2529092121188782	0	0	14.13447782546495	35.86122126390027	SMAD3
peptide transmembrane transporter activity (GO:1904680)	1/7	0.07909187657586492	0.2529092121188782	0	0	14.13447782546495	35.86122126390027	SLC15A4
phosphatidic acid transfer activity (GO:1990050)	1/7	0.07909187657586492	0.2529092121188782	0	0	14.13447782546495	35.86122126390027	PITPNC1
phosphatidylinositol-4,5-bisphosphate 5-phosphatase activity (GO:0004439)	1/7	0.07909187657586492	0.2529092121188782	0	0	14.13447782546495	35.86122126390027	SYNJ2
pyrimidine nucleoside transmembrane transporter activity (GO:0015214)	1/7	0.07909187657586492	0.2529092121188782	0	0	14.13447782546495	35.86122126390027	SLC28A1
proton transmembrane transporter activity (GO:0015078)	2/40	0.07957354508682304	0.2529092121188782	0	0	4.475499092558984	11.32781755312889	SLC11A2;ATP6V1F
growth factor activity (GO:0008083)	3/87	0.08213148024217835	0.2529092121188782	0	0	3.0429808286951143	7.605729434910282	CSF3;GDNF;VEGFA
translation initiation factor activity (GO:0003743)	2/41	0.08303102933700574	0.2529092121188782	0	0	4.3605216622458	10.85133647399393	EIF5;AGO2
protein phosphorylated amino acid binding (GO:0045309)	2/42	0.08653375695329237	0.2529092121188782	0	0	4.251293103448276	10.403852430866987	PIK3R3;CRK
G protein-coupled receptor binding (GO:0001664)	4/143	0.0873578920958019	0.2529092121188782	0	0	2.4556771973725366	5.986307187618907	ADM;WNT9A;HSPA1B;HSPA1A
inositol hexakisphosphate kinase activity (GO:0000828)	1/8	0.08987025462085924	0.2529092121188782	0	0	12.11465358675659	29.18890417560212	IP6K3
intramolecular oxidoreductase activity, interconverting aldoses and ketoses (GO:0016861)	1/8	0.08987025462085924	0.2529092121188782	0	0	12.11465358675659	29.18890417560212	GNPDA1
siRNA binding (GO:0035197)	1/8	0.08987025462085924	0.2529092121188782	0	0	12.11465358675659	29.18890417560212	AGO2
iron ion transmembrane transporter activity (GO:0005381)	1/8	0.08987025462085924	0.2529092121188782	0	0	12.11465358675659	29.18890417560212	SLC11A2
alpha-(1->3)-fucosyltransferase activity (GO:0046920)	1/8	0.08987025462085924	0.2529092121188782	0	0	12.11465358675659	29.18890417560212	FUT7
L-glutamine transmembrane transporter activity (GO:0015186)	1/8	0.08987025462085924	0.2529092121188782	0	0	12.11465358675659	29.18890417560212	SLC38A1
arginine binding (GO:0034618)	1/8	0.08987025462085924	0.2529092121188782	0	0	12.11465358675659	29.18890417560212	NOS3
mitogen-activated protein kinase kinase binding (GO:0031434)	1/8	0.08987025462085924	0.2529092121188782	0	0	12.11465358675659	29.18890417560212	TAOK2
calcium-dependent protein kinase activity (GO:0010857)	1/8	0.08987025462085924	0.2529092121188782	0	0	12.11465358675659	29.18890417560212	MKNK2
calcium-dependent protein serine/threonine kinase activity (GO:0009931)	1/8	0.08987025462085924	0.2529092121188782	0	0	12.11465358675659	29.18890417560212	MKNK2
cAMP-dependent protein kinase inhibitor activity (GO:0004862)	1/8	0.08987025462085924	0.2529092121188782	0	0	12.11465358675659	29.18890417560212	PRKAG2
vascular endothelial growth factor receptor 2 binding (GO:0043184)	1/8	0.08987025462085924	0.2529092121188782	0	0	12.11465358675659	29.18890417560212	VEGFA
nucleoside transmembrane transporter activity (GO:0005337)	1/8	0.08987025462085924	0.2529092121188782	0	0	12.11465358675659	29.18890417560212	SLC28A1
ciliary neurotrophic factor receptor activity (GO:0004897)	1/8	0.08987025462085924	0.2529092121188782	0	0	12.11465358675659	29.18890417560212	IL6R
phosphatidylinositol phosphate 5-phosphatase activity (GO:0034595)	1/8	0.08987025462085924	0.2529092121188782	0	0	12.11465358675659	29.18890417560212	SYNJ2
G protein-coupled glutamate receptor binding (GO:0035256)	1/8	0.08987025462085924	0.2529092121188782	0	0	12.11465358675659	29.18890417560212	SLC9A3R2
protein kinase B binding (GO:0043422)	1/8	0.08987025462085924	0.2529092121188782	0	0	12.11465358675659	29.18890417560212	RARA
magnesium ion binding (GO:0000287)	4/146	0.09255415547568326	0.258177381063748	0	0	2.403429271279853	5.720068751904818	RRAGC;SIK1;SIK2;GEM
single-stranded RNA binding (GO:0003727)	2/45	0.09729833472225405	0.2596648102755625	0	0	3.9540898155573374	9.212924110501753	AGO2;SRA1
ATP hydrolysis activity (GO:0140603)	2/45	0.09729833472225405	0.2596648102755625	0	0	3.9540898155573374	9.212924110501753	HSPA1B;HSPA1A
L-alanine transmembrane transporter activity (GO:0015180)	1/9	0.10052301556852976	0.2596648102755625	0	0	10.599785407725323	24.35161381339332	SLC3A2
L-aspartate transmembrane transporter activity (GO:0015183)	1/9	0.10052301556852976	0.2596648102755625	0	0	10.599785407725323	24.35161381339332	SLC25A18
cytidylyltransferase activity (GO:0070567)	1/9	0.10052301556852976	0.2596648102755625	0	0	10.599785407725323	24.35161381339332	CDS2
phosphatidylinositol transfer activity (GO:0008526)	1/9	0.10052301556852976	0.2596648102755625	0	0	10.599785407725323	24.35161381339332	PITPNC1
phosphatidylinositol-4,5-bisphosphate phosphatase activity (GO:0106019)	1/9	0.10052301556852976	0.2596648102755625	0	0	10.599785407725323	24.35161381339332	SYNJ2
nucleoside-triphosphatase activity (GO:0017111)	6/278	0.10883753454197506	0.2596648102755625	0	0	1.8860294117647058	4.183022779245027	RRAGC;RHOJ;HSPA1B;GEM;HSPA1A;RHOBTB2
histone demethylase activity (H3-K36 specific) (GO:0051864)	1/10	0.11105161697319653	0.2596648102755625	0	0	9.421554601812112	20.706317424316197	KDM4A
1-phosphatidylinositol-3-kinase activity (GO:0016303)	1/10	0.11105161697319653	0.2596648102755625	0	0	9.421554601812112	20.706317424316197	PIK3R3
leucine zipper domain binding (GO:0043522)	1/10	0.11105161697319653	0.2596648102755625	0	0	9.421554601812112	20.706317424316197	DDIT3
symporter activity (GO:0015293)	1/10	0.11105161697319653	0.2596648102755625	0	0	9.421554601812112	20.706317424316197	SLC28A1
Tat protein binding (GO:0030957)	1/10	0.11105161697319653	0.2596648102755625	0	0	9.421554601812112	20.706317424316197	GABARAPL1
ATP transmembrane transporter activity (GO:0005347)	1/10	0.11105161697319653	0.2596648102755625	0	0	9.421554601812112	20.706317424316197	SLC25A25
MAP kinase tyrosine/serine/threonine phosphatase activity (GO:0017017)	1/10	0.11105161697319653	0.2596648102755625	0	0	9.421554601812112	20.706317424316197	DUSP1
calcium:sodium antiporter activity (GO:0005432)	1/10	0.11105161697319653	0.2596648102755625	0	0	9.421554601812112	20.706317424316197	SLC3A2
cAMP response element binding (GO:0035497)	1/10	0.11105161697319653	0.2596648102755625	0	0	9.421554601812112	20.706317424316197	NR4A3
cAMP-dependent protein kinase regulator activity (GO:0008603)	1/10	0.11105161697319653	0.2596648102755625	0	0	9.421554601812112	20.706317424316197	PRKAG2
nucleotide transmembrane transporter activity (GO:0015215)	1/10	0.11105161697319653	0.2596648102755625	0	0	9.421554601812112	20.706317424316197	SLC25A33
co-SMAD binding (GO:0070410)	1/10	0.11105161697319653	0.2596648102755625	0	0	9.421554601812112	20.706317424316197	SMAD3
cyclin-dependent protein serine/threonine kinase inhibitor activity (GO:0004861)	1/10	0.11105161697319653	0.2596648102755625	0	0	9.421554601812112	20.706317424316197	CDKN1A
protein tyrosine/threonine phosphatase activity (GO:0008330)	1/10	0.11105161697319653	0.2596648102755625	0	0	9.421554601812112	20.706317424316197	DUSP1
semaphorin receptor activity (GO:0017154)	1/11	0.1214574995857652	0.2627447950222676	0	0	8.478969957081546	17.875287093283262	PLXNA2
sodium:phosphate symporter activity (GO:0005436)	1/11	0.1214574995857652	0.2627447950222676	0	0	8.478969957081546	17.875287093283262	SLC20A1
amino acid:sodium symporter activity (GO:0005283)	1/11	0.1214574995857652	0.2627447950222676	0	0	8.478969957081546	17.875287093283262	SLC38A1
AMP binding (GO:0016208)	1/11	0.1214574995857652	0.2627447950222676	0	0	8.478969957081546	17.875287093283262	PRKAG2
transaminase activity (GO:0008483)	1/11	0.1214574995857652	0.2627447950222676	0	0	8.478969957081546	17.875287093283262	AADAT
MAP kinase kinase kinase activity (GO:0004709)	1/11	0.1214574995857652	0.2627447950222676	0	0	8.478969957081546	17.875287093283262	TAOK2
cGMP binding (GO:0030553)	1/11	0.1214574995857652	0.2627447950222676	0	0	8.478969957081546	17.875287093283262	PDE10A
FMN binding (GO:0010181)	1/11	0.1214574995857652	0.2627447950222676	0	0	8.478969957081546	17.875287093283262	NOS3
GABA receptor binding (GO:0050811)	1/11	0.1214574995857652	0.2627447950222676	0	0	8.478969957081546	17.875287093283262	GABARAPL1
purine ribonucleotide transmembrane transporter activity (GO:0005346)	1/11	0.1214574995857652	0.2627447950222676	0	0	8.478969957081546	17.875287093283262	SLC25A25
quaternary ammonium group transmembrane transporter activity (GO:0015651)	1/11	0.1214574995857652	0.2627447950222676	0	0	8.478969957081546	17.875287093283262	SLC22A5
growth factor receptor binding (GO:0070851)	3/105	0.12528543242685952	0.2651517965818231	0	0	2.5036923860453273	5.200571392619659	CSF3;IL6R;VEGFA
transcription coregulator binding (GO:0001221)	2/53	0.12763503668762305	0.2651517965818231	0	0	3.3324881676808653	6.860194703819981	SMAD3;PPARD
3',5'-cyclic-AMP phosphodiesterase activity (GO:0004115)	1/12	0.13174208760983663	0.2651517965818231	0	0	7.707764338665626	15.622938059895318	PDE7A
RNA stem-loop binding (GO:0035613)	1/12	0.13174208760983663	0.2651517965818231	0	0	7.707764338665626	15.622938059895318	MYH10
adenine nucleotide transmembrane transporter activity (GO:0000295)	1/12	0.13174208760983663	0.2651517965818231	0	0	7.707764338665626	15.622938059895318	SLC25A25
alanine transmembrane transporter activity (GO:0022858)	1/12	0.13174208760983663	0.2651517965818231	0	0	7.707764338665626	15.622938059895318	SLC3A2
MAP kinase phosphatase activity (GO:0033549)	1/12	0.13174208760983663	0.2651517965818231	0	0	7.707764338665626	15.622938059895318	DUSP1
cAMP binding (GO:0030552)	1/12	0.13174208760983663	0.2651517965818231	0	0	7.707764338665626	15.622938059895318	PDE10A
vascular endothelial growth factor receptor binding (GO:0005172)	1/12	0.13174208760983663	0.2651517965818231	0	0	7.707764338665626	15.622938059895318	VEGFA
phosphatidylinositol 3-kinase activity (GO:0035004)	1/12	0.13174208760983663	0.2651517965818231	0	0	7.707764338665626	15.622938059895318	PIK3R3
fucosyltransferase activity (GO:0008417)	1/12	0.13174208760983663	0.2651517965818231	0	0	7.707764338665626	15.622938059895318	FUT7
flavin adenine dinucleotide binding (GO:0050660)	2/55	0.13553266864081454	0.2654491695927195	0	0	3.2064085881587507	6.408144062626114	NOS3;PRODH
1-acylglycerol-3-phosphate O-acyltransferase activity (GO:0003841)	1/13	0.14190678877598215	0.2654491695927195	0	0	7.065092989985694	13.795193564258874	AGPAT2
histone demethylase activity (H3-K9 specific) (GO:0032454)	1/13	0.14190678877598215	0.2654491695927195	0	0	7.065092989985694	13.795193564258874	KDM4A
RNA 7-methylguanosine cap binding (GO:0000340)	1/13	0.14190678877598215	0.2654491695927195	0	0	7.065092989985694	13.795193564258874	AGO2
I-SMAD binding (GO:0070411)	1/13	0.14190678877598215	0.2654491695927195	0	0	7.065092989985694	13.795193564258874	SMAD3
acylglycerol lipase activity (GO:0047372)	1/13	0.14190678877598215	0.2654491695927195	0	0	7.065092989985694	13.795193564258874	ABHD2
titin binding (GO:0031432)	1/13	0.14190678877598215	0.2654491695927195	0	0	7.065092989985694	13.795193564258874	TRIM63
basic amino acid transmembrane transporter activity (GO:0015174)	1/13	0.14190678877598215	0.2654491695927195	0	0	7.065092989985694	13.795193564258874	SLC15A4
BMP receptor binding (GO:0070700)	1/13	0.14190678877598215	0.2654491695927195	0	0	7.065092989985694	13.795193564258874	BMP5
phosphatidate phosphatase activity (GO:0008195)	1/13	0.14190678877598215	0.2654491695927195	0	0	7.065092989985694	13.795193564258874	LPIN1
platelet-derived growth factor receptor binding (GO:0005161)	1/13	0.14190678877598215	0.2654491695927195	0	0	7.065092989985694	13.795193564258874	VEGFA
GDP-dissociation inhibitor activity (GO:0005092)	1/13	0.14190678877598215	0.2654491695927195	0	0	7.065092989985694	13.795193564258874	EIF5
cytokine activity (GO:0005125)	4/173	0.14541054199326872	0.2704125868646752	0	0	2.0166709544635966	3.888533264160803	CSF3;WNT9A;BMP5;VEGFA
RNA polymerase II core promoter sequence-specific DNA binding (GO:0000979)	1/14	0.15195299456728037	0.27455143336588156	0	0	6.52129415648729	12.28731844955561	FOS
L-glutamate transmembrane transporter activity (GO:0005313)	1/14	0.15195299456728037	0.27455143336588156	0	0	6.52129415648729	12.28731844955561	SLC25A18
sulfate transmembrane transporter activity (GO:0015116)	1/14	0.15195299456728037	0.27455143336588156	0	0	6.52129415648729	12.28731844955561	SLC25A30
LRR domain binding (GO:0030275)	1/14	0.15195299456728037	0.27455143336588156	0	0	6.52129415648729	12.28731844955561	DDIT3
phosphatidylglycerol binding (GO:1901611)	1/14	0.15195299456728037	0.27455143336588156	0	0	6.52129415648729	12.28731844955561	PITPNC1
acidic amino acid transmembrane transporter activity (GO:0015172)	1/15	0.16188208043965407	0.2859916754433889	0	0	6.0551808706315144	11.025800779806426	SLC25A18
lysophosphatidic acid acyltransferase activity (GO:0042171)	1/15	0.16188208043965407	0.2859916754433889	0	0	6.0551808706315144	11.025800779806426	AGPAT2
MAP kinase kinase activity (GO:0004708)	1/15	0.16188208043965407	0.2859916754433889	0	0	6.0551808706315144	11.025800779806426	MAP2K3
phosphatidylinositol kinase activity (GO:0052742)	1/15	0.16188208043965407	0.2859916754433889	0	0	6.0551808706315144	11.025800779806426	PIK3R3
PDZ domain binding (GO:0030165)	2/63	0.16809129036588277	0.29369796888104793	0	0	2.784765404183154	4.965927482647177	SLC22A5;SYNJ2
protein kinase activator activity (GO:0030295)	2/63	0.16809129036588277	0.29369796888104793	0	0	2.784765404183154	4.965927482647177	CDKN1A;PRKAG2
transmembrane receptor protein serine/threonine kinase binding (GO:0070696)	1/16	0.17169540592581647	0.29673445154570455	0	0	5.651216022889843	9.957630636073507	BMP5
organic cation transmembrane transporter activity (GO:0015101)	1/16	0.17169540592581647	0.29673445154570455	0	0	5.651216022889843	9.957630636073507	SLC22A5
ribosomal small subunit binding (GO:0043024)	1/17	0.18139431490377292	0.31180211967243127	0	0	5.29774678111588	9.043688604506015	PIM1
GDP binding (GO:0019003)	2/67	0.18483225887854254	0.3160035393729921	0	0	2.612864721485411	4.411316686197664	RRAGC;GEM
RNA polymerase binding (GO:0070063)	1/18	0.19098013565471894	0.31964043756947697	0	0	4.985862156021207	8.254522876203074	STOM
transforming growth factor beta receptor binding (GO:0005160)	1/18	0.19098013565471894	0.31964043756947697	0	0	4.985862156021207	8.254522876203074	SMAD3
phosphatidylcholine transporter activity (GO:0008525)	1/18	0.19098013565471894	0.31964043756947697	0	0	4.985862156021207	8.254522876203074	PITPNC1
retinoic acid receptor binding (GO:0042974)	1/18	0.19098013565471894	0.31964043756947697	0	0	4.985862156021207	8.254522876203074	ACTN4
RNA cap binding (GO:0000339)	1/19	0.2004541811929346	0.33200223760079794	0	0	4.708631378159275	7.567569119493165	AGO2
phosphatidic acid binding (GO:0070300)	1/19	0.2004541811929346	0.33200223760079794	0	0	4.708631378159275	7.567569119493165	PITPNC1
zinc ion binding (GO:0008270)	6/336	0.20182232210491016	0.3325362612920282	0	0	1.549920255183413	2.4804421003773567	ZNF331;EGR1;KDM4A;RNF125;SMAD3;TET1
protein tyrosine kinase binding (GO:1990782)	2/72	0.20606828740190872	0.33778203811240703	0	0	2.425615763546798	3.8313757346155	CRK;TOB1
acylglycerol O-acyltransferase activity (GO:0016411)	1/20	0.20981774927296237	0.3378316992570951	0	0	4.460582787440705	6.965271328031701	AGPAT2
antiporter activity (GO:0015297)	1/20	0.20981774927296237	0.3378316992570951	0	0	4.460582787440705	6.965271328031701	SLC25A30
tau-protein kinase activity (GO:0050321)	1/20	0.20981774927296237	0.3378316992570951	0	0	4.460582787440705	6.965271328031701	TAOK2
double-stranded RNA binding (GO:0003725)	2/73	0.2103480391600781	0.3378316992570951	0	0	2.391330743079165	3.72806499751386	AGO2;SLC3A2
actinin binding (GO:0042805)	1/21	0.21907212272305077	0.3448759159699512	0	0	4.237339055793991	6.433781873716096	RARA
sialyltransferase activity (GO:0008373)	1/21	0.21907212272305077	0.3448759159699512	0	0	4.237339055793991	6.433781873716096	ST3GAL5
ephrin receptor binding (GO:0046875)	1/21	0.21907212272305077	0.3448759159699512	0	0	4.237339055793991	6.433781873716096	CRK
histone acetyltransferase binding (GO:0035035)	1/21	0.21907212272305077	0.3448759159699512	0	0	4.237339055793991	6.433781873716096	EGR1
mannosyltransferase activity (GO:0000030)	1/22	0.22821856949081867	0.3522985684372832	0	0	4.035356631923156	5.962043592288939	ALG2
phospholipid transfer activity (GO:0120014)	1/22	0.22821856949081867	0.3522985684372832	0	0	4.035356631923156	5.962043592288939	PITPNC1
protein tyrosine/serine/threonine phosphatase activity (GO:0008138)	1/22	0.22821856949081867	0.3522985684372832	0	0	4.035356631923156	5.962043592288939	DUSP1
retinoic acid binding (GO:0001972)	1/22	0.22821856949081867	0.3522985684372832	0	0	4.035356631923156	5.962043592288939	RARA
low-density lipoprotein particle receptor binding (GO:0050750)	1/23	0.23725834291035508	0.3609959475860905	0	0	3.851736246586032	5.541129630841482	APBB3
cyclic nucleotide binding (GO:0030551)	1/23	0.23725834291035508	0.3609959475860905	0	0	3.851736246586032	5.541129630841482	PDE10A
disordered domain specific binding (GO:0097718)	1/23	0.23725834291035508	0.3609959475860905	0	0	3.851736246586032	5.541129630841482	HSPA1A
amyloid-beta binding (GO:0001540)	2/80	0.24051303810596003	0.36207849689292715	0	0	2.175950486295314	3.100688052926222	ADRB2;APBB3
alpha-actinin binding (GO:0051393)	1/24	0.24619268177230044	0.36207849689292715	0	0	3.6840828512782235	5.163760799565488	RARA
methyl-CpG binding (GO:0008327)	1/24	0.24619268177230044	0.36207849689292715	0	0	3.6840828512782235	5.163760799565488	TET1
calmodulin-dependent protein kinase activity (GO:0004683)	1/24	0.24619268177230044	0.36207849689292715	0	0	3.6840828512782235	5.163760799565488	MKNK2
Notch binding (GO:0005112)	1/24	0.24619268177230044	0.36207849689292715	0	0	3.6840828512782235	5.163760799565488	CHAC1
phosphotransferase activity, phosphate group as acceptor (GO:0016776)	1/24	0.24619268177230044	0.36207849689292715	0	0	3.6840828512782235	5.163760799565488	IP6K3
protein phosphatase 2A binding (GO:0051721)	1/24	0.24619268177230044	0.36207849689292715	0	0	3.6840828512782235	5.163760799565488	FOXO1
GTPase activity (GO:0003924)	4/216	0.24707872272253203	0.36207849689292715	0	0	1.604101722723544	2.242611650640774	RRAGC;RHOJ;GEM;RHOBTB2
actin monomer binding (GO:0003785)	1/25	0.25502281058470666	0.36862388075425784	0	0	3.530400572246066	4.823947407297383	NOS3
mRNA 5'-UTR binding (GO:0048027)	1/25	0.25502281058470666	0.36862388075425784	0	0	3.530400572246066	4.823947407297383	MYH10
FAD binding (GO:0071949)	1/25	0.25502281058470666	0.36862388075425784	0	0	3.530400572246066	4.823947407297383	PRODH
metal ion transmembrane transporter activity (GO:0046873)	1/27	0.27237526545808727	0.39192459011616176	0	0	3.2585011554968637	4.237923547270316	SLC11A2
histone demethylase activity (GO:0032452)	1/28	0.2808999703287457	0.39350744742088606	0	0	3.137656970274996	3.984060804998083	KDM4A
sodium ion transmembrane transporter activity (GO:0015081)	1/28	0.2808999703287457	0.39350744742088606	0	0	3.137656970274996	3.984060804998083	SLC3A2
lipoprotein particle receptor binding (GO:0070325)	1/28	0.2808999703287457	0.39350744742088606	0	0	3.137656970274996	3.984060804998083	APBB3
monocarboxylic acid transmembrane transporter activity (GO:0008028)	1/28	0.2808999703287457	0.39350744742088606	0	0	3.137656970274996	3.984060804998083	SLC16A6
endoribonuclease activity, producing 5'-phosphomonoesters (GO:0016891)	1/28	0.2808999703287457	0.39350744742088606	0	0	3.137656970274996	3.984060804998083	AGO2
protein serine/threonine/tyrosine kinase activity (GO:0004712)	1/28	0.2808999703287457	0.39350744742088606	0	0	3.137656970274996	3.984060804998083	MAP2K3
heme binding (GO:0020037)	2/91	0.2882064543705692	0.39829186572052744	0	0	1.9059473072452537	2.371147495694619	NOS3;STC2
inorganic anion transmembrane transporter activity (GO:0015103)	1/29	0.28932522321208126	0.39829186572052744	0	0	3.025444512568976	3.7521680345755533	SLC25A30
mitogen-activated protein kinase binding (GO:0051019)	1/29	0.28932522321208126	0.39829186572052744	0	0	3.025444512568976	3.7521680345755533	DUSP1
ubiquitin conjugating enzyme binding (GO:0031624)	1/29	0.28932522321208126	0.39829186572052744	0	0	3.025444512568976	3.7521680345755533	RNF125
receptor ligand activity (GO:0048018)	5/307	0.29091982801302396	0.3987607987419897	0	0	1.4072124699962405	1.7374958680243422	CSF3;GDNF;WNT9A;VEGFA;BMP5
histone deacetylase binding (GO:0042826)	2/93	0.29686228347911686	0.40278039589340764	0	0	1.8638688897309588	2.2636444239050286	HSPA1B;HSPA1A
transition metal ion transmembrane transporter activity (GO:0046915)	1/30	0.29765217935519117	0.40278039589340764	0	0	2.9209708450495784	3.5397190988336718	SLC11A2
miRNA binding (GO:0035198)	1/30	0.29765217935519117	0.40278039589340764	0	0	2.9209708450495784	3.5397190988336718	AGO2
kinase activator activity (GO:0019209)	1/31	0.3058819807602114	0.41042392355167606	0	0	2.82346208869814	3.3445487750220284	PRKAG2
monocarboxylic acid binding (GO:0033293)	1/31	0.3058819807602114	0.41042392355167606	0	0	2.82346208869814	3.3445487750220284	RARA
RNA polymerase II complex binding (GO:0000993)	1/32	0.3140157560899303	0.41263227453139606	0	0	2.7322442198532464	3.16479158291397	AGO2
SH2 domain binding (GO:0042169)	1/32	0.3140157560899303	0.41263227453139606	0	0	2.7322442198532464	3.16479158291397	CRK
amino acid binding (GO:0016597)	1/32	0.3140157560899303	0.41263227453139606	0	0	2.7322442198532464	3.16479158291397	NOS3
beta-tubulin binding (GO:0048487)	1/32	0.3140157560899303	0.41263227453139606	0	0	2.7322442198532464	3.16479158291397	GABARAPL1
potassium ion transmembrane transporter activity (GO:0015079)	1/32	0.3140157560899303	0.41263227453139606	0	0	2.7322442198532464	3.16479158291397	KCNQ4
cation channel activity (GO:0005261)	2/98	0.31842435492623006	0.41631451023724897	0	0	1.7663433908045978	2.0213509802177403	KCNQ4;PKD1L1
RNA polymerase core enzyme binding (GO:0043175)	1/33	0.32205462112692845	0.41631451023724897	0	0	2.646727467811159	2.9988325194163483	AGO2
basal RNA polymerase II transcription machinery binding (GO:0001099)	1/33	0.32205462112692845	0.41631451023724897	0	0	2.646727467811159	2.9988325194163483	AGO2
delayed rectifier potassium channel activity (GO:0005251)	1/33	0.32205462112692845	0.41631451023724897	0	0	2.646727467811159	2.9988325194163483	KCNQ4
cadherin binding (GO:0045296)	5/322	0.325163561178	0.41863162937086634	0	0	1.33959197167771	1.5049337338166593	SLC9A3R2;EIF5;SLC3A2;HSPA1A;SH3GL1
endoribonuclease activity (GO:0004521)	1/34	0.32999967856612133	0.41975959113610634	0	0	2.5663935492261674	2.845267107616883	AGO2
frizzled binding (GO:0005109)	1/34	0.32999967856612133	0.41975959113610634	0	0	2.5663935492261674	2.845267107616883	WNT9A
retinoid binding (GO:0005501)	1/34	0.32999967856612133	0.41975959113610634	0	0	2.5663935492261674	2.845267107616883	RARA
ubiquitin-like protein conjugating enzyme binding (GO:0044390)	1/35	0.3378520184663876	0.42633707092187006	0	0	2.490785155263822	2.702868772555712	RNF125
phosphatidylinositol-3,4,5-trisphosphate binding (GO:0005547)	1/35	0.3378520184663876	0.42633707092187006	0	0	2.490785155263822	2.702868772555712	MYO10
actin binding (GO:0003779)	3/177	0.34268546417107987	0.4307271842150332	0	0	1.4623078071353934	1.566047237454071	NOS3;ACTN4;MYH10
NADP binding (GO:0050661)	1/36	0.345612718195468	0.43099938974964247	0	0	2.4194972409564683	2.570562041066897	NOS3
oxidoreductase activity, acting on paired donors, with incorporation or reduction of molecular oxygen, NAD(P)H as one donor, and incorporation of one atom of oxygen (GO:0016709)	1/36	0.345612718195468	0.43099938974964247	0	0	2.4194972409564683	2.570562041066897	NOS3
ATPase regulator activity (GO:0060590)	1/38	0.3608634446855846	0.4482600601953746	0	0	2.288481614661872	2.332547842624131	FNIP2
sulfotransferase activity (GO:0008146)	1/40	0.3757602304574449	0.45958366648256727	0	0	2.170903488500055	2.124889070158272	CHST15
tau protein binding (GO:0048156)	1/40	0.3757602304574449	0.45958366648256727	0	0	2.170903488500055	2.124889070158272	TAOK2
cysteine-type endopeptidase inhibitor activity (GO:0004869)	1/40	0.3757602304574449	0.45958366648256727	0	0	2.170903488500055	2.124889070158272	PTTG1
regulatory RNA binding (GO:0061980)	1/40	0.3757602304574449	0.45958366648256727	0	0	2.170903488500055	2.124889070158272	AGO2
kinase activity (GO:0016301)	2/112	0.3777984223233315	0.46030612375026597	0	0	1.5404388714733541	1.4994547248946704	FN3K;IP6K3
carboxylic acid binding (GO:0031406)	1/41	0.3830784592231274	0.46495782455326146	0	0	2.1165236051502148	2.0308371130041802	NOS3
cyclin-dependent protein serine/threonine kinase regulator activity (GO:0016538)	1/44	0.40452451124904554	0.48912089192850366	0	0	1.9685597365006489	1.781631107052612	CDKN1A
protein phosphatase binding (GO:0019903)	2/123	0.42292216413077843	0.5094289704302558	0	0	1.3996152750071245	1.2044628947391762	EIF2AK3;FOXO1
ribosome binding (GO:0043022)	1/48	0.4319687659679071	0.5164137878864454	0	0	1.800657474203269	1.5114754749912123	CPEB4
manganese ion binding (GO:0030145)	1/48	0.4319687659679071	0.5164137878864454	0	0	1.800657474203269	1.5114754749912123	PIM1
lipase activity (GO:0016298)	1/49	0.438630706795119	0.5224141002278946	0	0	1.7630543633762519	1.4529285777709902	ABHD2
potassium channel regulator activity (GO:0015459)	1/50	0.4452148453049061	0.5282773164438811	0	0	1.7269860733993168	1.3974742204290327	ADRB2
inorganic cation transmembrane transporter activity (GO:0022890)	1/51	0.4517220863155205	0.5320282349938353	0	0	1.6923605150214591	1.344898832487841	ATP6V1F
endonuclease activity (GO:0004519)	1/51	0.4517220863155205	0.5320282349938353	0	0	1.6923605150214591	1.344898832487841	AGO2
iron ion binding (GO:0005506)	1/54	0.4707913156096618	0.5524414699773892	0	0	1.5963235889545713	1.2025749708888887	TET1
calcium ion transmembrane transporter activity (GO:0015085)	1/55	0.4769998065273084	0.5576688914547209	0	0	1.5666825623907168	1.1597198367632622	PKD1L1
microtubule motor activity (GO:0003777)	1/56	0.4831357690272247	0.5607196151483849	0	0	1.5381193913382754	1.11891659407757	STARD9
receptor tyrosine kinase binding (GO:0030971)	1/56	0.4831357690272247	0.5607196151483849	0	0	1.5381193913382754	1.11891659407757	TOB1
ubiquitin-protein transferase activity (GO:0004842)	5/392	0.4859346731033128	0.5619171856249217	0	0	1.093339200884646	0.7890422170494313	VPS18;RNF125;TRIM63;UBA7;KLHL21
transmembrane receptor protein kinase activity (GO:0019199)	1/60	0.5069710628427886	0.5820101010252953	0	0	1.4335491379937442	0.973811867999811	TEK
transmembrane receptor protein tyrosine kinase activity (GO:0004714)	1/60	0.5069710628427886	0.5820101010252953	0	0	1.4335491379937442	0.973811867999811	TEK
GTPase regulator activity (GO:0030695)	3/233	0.5148107465470737	0.588839482783107	0	0	1.1031055900621118	0.7324134960510078	FLCN;EIF5;TBC1D8
syntaxin binding (GO:0019905)	1/62	0.5184750162870125	0.588839482783107	0	0	1.3864068106662915	0.9106799428306791	VPS18
protein serine/threonine phosphatase activity (GO:0004722)	1/62	0.5184750162870125	0.588839482783107	0	0	1.3864068106662915	0.9106799428306791	DUSP1
methylation-dependent protein binding (GO:0140034)	1/63	0.5241263637527964	0.5931394436775418	0	0	1.3639761871798421	0.8811592675549247	KDM4A
motor activity (GO:0003774)	1/66	0.5406871938319999	0.6075566347652861	0	0	1.300825354902608	0.7998962000758535	STARD9
ribonuclease activity (GO:0004540)	1/66	0.5406871938319999	0.6075566347652861	0	0	1.300825354902608	0.7998962000758535	AGO2
methylated histone binding (GO:0035064)	1/68	0.5514076456144852	0.6174212369908673	0	0	1.2618666325027224	0.7511651231829091	KDM4A
metal ion binding (GO:0046872)	6/517	0.5653044270528955	0.6307607291327044	0	0	0.9916057266453806	0.5656028669986748	SNN;RRAGC;CETN3;SIK1;SIK2;GEM
ubiquitin binding (GO:0043130)	1/74	0.5820968931598619	0.6449714704698122	0	0	1.1577988123934388	0.6265061969051632	SMAD3
protein tyrosine phosphatase activity (GO:0004725)	1/74	0.5820968931598619	0.6449714704698122	0	0	1.1577988123934388	0.6265061969051632	DUSP1
ubiquitin protein ligase activity (GO:0061630)	3/263	0.5967901374547868	0.6566756529779315	0	0	0.9743256743256743	0.5029369320378296	VPS18;RNF125;TRIM63
mRNA binding (GO:0003729)	3/263	0.5967901374547868	0.6566756529779315	0	0	0.9743256743256743	0.5029369320378296	AGO2;MYH10;CPEB4
phosphatase activity (GO:0016791)	1/79	0.6060676968402905	0.6645845779145254	0	0	1.0833058215032465	0.5424801102879041	LPIN1
ubiquitin-like protein ligase activity (GO:0061659)	3/270	0.6145799562652426	0.6716028388053167	0	0	0.9484410720365777	0.4617165188908521	VPS18;RNF125;TRIM63
voltage-gated potassium channel activity (GO:0005249)	1/82	0.6197877664907299	0.6749743484385345	0	0	1.0430244264292905	0.498960118108721	KCNQ4
calcium channel activity (GO:0005262)	1/84	0.6286690750697764	0.6823097811337505	0	0	1.0177878897564507	0.472406527389572	PKD1L1
mRNA 3'-UTR binding (GO:0003730)	1/85	0.633031955705134	0.6847080337218797	0	0	1.0056202738606173	0.459804157572602	CPEB4
cytokine receptor activity (GO:0004896)	1/88	0.6458167019931875	0.6961685126570633	0	0	0.9707957180208179	0.42447029114772455	IL6R
potassium channel activity (GO:0005267)	1/91	0.6581578774697598	0.7070750170114312	0	0	0.9382927992370053	0.3924976747038222	KCNQ4
phosphatidylinositol binding (GO:0035091)	1/92	0.6621756955959914	0.7089961993250009	0	0	0.927934726217988	0.38251729590458294	PITPNC1
carboxylic ester hydrolase activity (GO:0052689)	1/96	0.6777821773084498	0.7232709140405604	0	0	0.8886830810932912	0.34563490204141684	ABHD2
voltage-gated cation channel activity (GO:0022843)	1/97	0.6815702927489391	0.7248807795791392	0	0	0.8793812589413448	0.3371159842903626	KCNQ4
cysteine-type peptidase activity (GO:0008234)	1/98	0.6853140614873884	0.7264329051766317	0	0	0.8702712269368612	0.3288564045346977	USP2
tubulin binding (GO:0015631)	3/307	0.6996595741180756	0.7369343783107114	0	0	0.8314251537935748	0.2969529593865935	GABARAPL1;STARD9;CETN3
phosphatidylinositol phosphate binding (GO:1901981)	1/102	0.6998559190246378	0.7369343783107114	0	0	0.835635065652488	0.2982221066346678	MYO10
cysteine-type endopeptidase activity (GO:0004197)	1/105	0.7103214120918863	0.7454858384330688	0	0	0.8114064047540442	0.27753159529138527	USP2
thiol-dependent deubiquitinase (GO:0004843)	1/106	0.713728522262418	0.7465975989455557	0	0	0.8036378499897813	0.2710289622960246	USP2
protein tyrosine kinase activity (GO:0004713)	1/108	0.7204234948782963	0.7511300700698301	0	0	0.7885363603545786	0.2585737305839046	TEK
deubiquitinase activity (GO:0101005)	1/112	0.733349291675926	0.7621080874279231	0	0	0.7599659745582492	0.2356906546268933	USP2
omega peptidase activity (GO:0008242)	1/113	0.7364866571247446	0.7628754298555986	0	0	0.7531422440220723	0.2303592197098452	USP2
endopeptidase inhibitor activity (GO:0004866)	1/115	0.7426515427210431	0.7667636057964017	0	0	0.7398539266621489	0.22012750412388765	PTTG1
hexosyltransferase activity (GO:0016758)	1/119	0.7545537669364774	0.7745914307851329	0	0	0.7146286462500909	0.20125996637949453	FUT7
GTPase activator activity (GO:0005096)	3/336	0.7558312835668309	0.7745914307851329	0	0	0.7578877578877579	0.2121608992450115	FLCN;SH3BP5L;TBC1D8
microtubule binding (GO:0008017)	2/232	0.7575406760194224	0.7745914307851329	0	0	0.7322338830584708	0.20332527336831882	STARD9;CETN3
guanyl-nucleotide exchange factor activity (GO:0005085)	1/149	0.8279776513530915	0.8439002984944971	0	0	0.5689015195452963	0.10739103698147512	SH3BP5L
RNA binding (GO:0003723)	13/1406	0.8459714067006214	0.8571393570849576	0	0	0.7758540602170516	0.1297768899961187	ZCCHC8;PPP1R10;SLC3A2;ACTN4;PPRC1;EIF5;AGO2;XIRP1;PPARGC1A;MYH10;HSPA1B;CPEB4;HSPA1A
G protein-coupled receptor activity (GO:0004930)	2/283	0.8463577299518135	0.8571393570849576	0	0	0.5977727328506566	0.0997163585934534	ADRB2;GPR157
GTPase binding (GO:0051020)	1/201	0.907220363355485	0.9158605572922038	0	0	0.41987124463519315	0.040882821053065996	RRAGC
olfactory receptor activity (GO:0004984)	1/209	0.9156395281670832	0.9214347150542166	0	0	0.403557279630241	0.03556652000299391	OR5K3
endopeptidase activity (GO:0004175)	1/315	0.9761681163613534	0.9792475110501905	0	0	0.2658757278368552	0.006413044069193007	USP2
calcium ion binding (GO:0005509)	1/348	0.9839433645878789	0.9839433645878789	0	0	0.2401825580388616	0.003887820631869528	CETN3

## Sheet: KEGG
Term	Overlap	P-value	Adjusted P-value	Old P-value	Old Adjusted P-value	Odds Ratio	Combined Score	Genes
MAPK signaling pathway	15/294	2.116202449987167E-6	4.3805390714734356E-4	0	0	4.783964255904158	62.506738162893626	MAP3K2;MAP2K3;DUSP1;FOS;VEGFA;NR4A1;MYC;DDIT3;TAOK2;MKNK2;TEK;MAP3K14;CRK;HSPA1B;HSPA1A
mTOR signaling pathway	10/154	1.3989672701418208E-5	0.0014479311245967845	0	0	6.083209325396825	67.99319352509866	FLCN;SLC7A5;RRAGC;DDIT4;PIK3R3;SLC3A2;WNT9A;LPIN1;FNIP2;ATP6V1F
AGE-RAGE signaling pathway in diabetic complications	8/100	2.298181084962188E-5	0.0015857449486239097	0	0	7.569834551750674	80.85194555972721	EGR1;THBD;SMAD3;NOS3;PIM1;PIK3R3;FOXO1;VEGFA
Human T-cell leukemia virus 1 infection	10/219	2.6779648925865355E-4	0.012305562694331258	0	0	4.177417976760082	34.36044604714847	EGR1;CDKN1A;SMAD3;PTTG1;PTTG2;MYC;PIK3R3;FOS;MAP3K14;ETS2
HIF-1 signaling pathway	7/109	2.972358138727357E-4	0.012305562694331258	0	0	5.944890731623046	48.27836696062174	CDKN1A;NOS3;MKNK2;PIK3R3;TEK;IL6R;VEGFA
JAK-STAT signaling pathway	8/162	6.566895831953683E-4	0.02265579062024021	0	0	4.507987587633606	33.03588150407412	CSF3;CDKN1A;CISH;MYC;PIM1;PIK3R3;IL6R;SOCS7
Acute myeloid leukemia	5/67	0.001124716377952288	0.02658599781499735	0	0	6.9390054937315115	47.1174043014513	MYC;PIM1;RARA;PIK3R3;PPARD
Fluid shear stress and atherosclerosis	7/139	0.0012673842393739778	0.02658599781499735	0	0	4.5867707916166065	30.59743131478524	THBD;SDC4;DUSP1;NOS3;PIK3R3;FOS;VEGFA
Longevity regulating pathway	6/102	0.0012720574343983047	0.02658599781499735	0	0	5.391995614035087	35.949079977124484	PIK3R3;PRKAG2;PPARGC1A;FOXO1;HSPA1B;HSPA1A
Renal cell carcinoma	5/69	0.001284347720531273	0.02658599781499735	0	0	6.721479257641922	44.74827706007338	FLCN;CDKN1A;PIK3R3;CRK;VEGFA
Transcriptional misregulation in cancer	8/192	0.001951891883288251	0.03268010482098957	0	0	3.767218160831089	23.503509026621906	CDKN1A;CEBPB;NR4A3;MYC;DDIT3;RARA;KLF3;FOXO1
Chronic myeloid leukemia	5/76	0.001976503921919855	0.03268010482098957	0	0	6.056645550156836	37.71125345450082	CDKN1A;SMAD3;MYC;PIK3R3;CRK
TNF signaling pathway	6/112	0.0020523737327191515	0.03268010482098957	0	0	4.880834160873883	30.206302618016608	MAP2K3;CEBPB;PIK3R3;FOS;JUNB;MAP3K14
Growth hormone synthesis, secretion and action	6/119	0.0027830005922358137	0.04114865161377239	0	0	4.576851420586865	26.931226221506954	MAP2K3;PIK3R3;FOS;JUNB;CRK;BCAR1
Colorectal cancer	5/86	0.0033914412068372524	0.04675051314238015	0	0	5.306215968515823	30.17379876673254	CDKN1A;SMAD3;MYC;PIK3R3;FOS
Osteoclast differentiation	6/127	0.0038391411423631845	0.04675051314238015	0	0	4.2725097868638535	23.765863880480453	PIK3R3;FOSB;FOS;JUNB;MAP3K14;FOSL2
Lipid and atherosclerosis	8/215	0.0039061607287988248	0.04675051314238015	0	0	3.3447052285066907	18.547060430400062	MAP2K3;NOS3;DDIT3;EIF2AK3;PIK3R3;FOS;HSPA1B;HSPA1A
Pathways in cancer	14/531	0.004065262012380883	0.04675051314238015	0	0	2.3693159838227538	13.043740986630649	CDKN1A;SMAD3;PIK3R3;WNT9A;FOS;FOXO1;VEGFA;HEY1;MYC;RARA;PIM1;IL6R;CRK;PPARD
FoxO signaling pathway	6/131	0.004466700314326822	0.04866352447713959	0	0	4.134947368421052	22.37463573487137	GABARAPL1;CDKN1A;SMAD3;PIK3R3;PRKAG2;FOXO1
Apelin signaling pathway	6/137	0.00554565390981973	0.05217956178784928	0	0	3.9443551627159503	20.48990244614926	EGR1;GABARAPL1;SMAD3;NOS3;PRKAG2;PPARGC1A
Estrogen signaling pathway	6/137	0.00554565390981973	0.05217956178784928	0	0	3.9443551627159503	20.48990244614926	NOS3;RARA;PIK3R3;FOS;HSPA1B;HSPA1A
Insulin signaling pathway	6/137	0.00554565390981973	0.05217956178784928	0	0	3.9443551627159503	20.48990244614926	MKNK2;PIK3R3;PRKAG2;PPARGC1A;CRK;FOXO1
Breast cancer	6/147	0.007750253833503352	0.06975228450153016	0	0	3.662747293766331	17.80106057065536	CDKN1A;HEY1;MYC;PIK3R3;FOS;WNT9A
Glucagon signaling pathway	5/107	0.008504894851292572	0.07027048017836938	0	0	4.20926449182293	20.066041232037694	PRKAG2;SIK1;SIK2;PPARGC1A;FOXO1
Insulin resistance	5/108	0.00883493569154406	0.07027048017836938	0	0	4.16818586509518	19.711523735951367	NOS3;PIK3R3;PRKAG2;PPARGC1A;FOXO1
PI3K-Akt signaling pathway	10/354	0.009089562862739122	0.07027048017836938	0	0	2.520504568106312	11.847955511080595	NR4A1;CDKN1A;CSF3;NOS3;MYC;DDIT4;PIK3R3;TEK;IL6R;VEGFA
Prolactin signaling pathway	4/70	0.009165714805874267	0.07027048017836938	0	0	5.191040843214756	24.35784519953962	CISH;PIK3R3;FOS;SOCS7
Non-alcoholic fatty liver disease	6/155	0.00992170602068939	0.07295440074935311	0	0	3.464676792652773	15.982659351902436	DDIT3;EIF2AK3;PIK3R3;PRKAG2;FOS;IL6R
Cellular senescence	6/156	0.010220664839281354	0.07295440074935311	0	0	3.4414035087719297	15.773134896838256	MAP2K3;CDKN1A;SMAD3;MYC;PIK3R3;FOXO1
Hepatitis B	6/162	0.012150180558387107	0.0783778962514027	0	0	3.308029689608637	14.58977135353238	MAP2K3;CDKN1A;SMAD3;MYC;PIK3R3;FOS
Pancreatic cancer	4/76	0.012150606277929507	0.0783778962514027	0	0	4.757004830917874	20.980180941999055	CDKN1A;SMAD3;PIK3R3;VEGFA
Bladder cancer	3/41	0.012152673844667899	0.0783778962514027	0	0	6.74231032125769	29.73497786342081	CDKN1A;MYC;VEGFA
Hippo signaling pathway	6/163	0.012495026938629417	0.0783778962514027	0	0	3.286791820315119	14.404117192830538	SMAD3;LATS2;MYC;FAT4;WNT9A;BMP5
Cell cycle	5/124	0.015376536438151414	0.09361597184403948	0	0	3.6048218414003155	15.049815907769224	CDKN1A;SMAD3;PTTG1;PTTG2;MYC
Human cytomegalovirus infection	7/225	0.01696018919479981	0.10030740466638745	0	0	2.7651456977731077	11.273185147331997	CDKN1A;MYC;PIK3R3;IL6R;CRK;BCAR1;VEGFA
ErbB signaling pathway	4/85	0.017687622158755387	0.10170382741284348	0	0	4.226516371443908	17.053529475023627	CDKN1A;MYC;PIK3R3;CRK
Autophagy	5/137	0.02261830431683552	0.12234715563808428	0	0	3.247651184332407	12.305336616086137	GABARAPL1;RRAGC;DDIT4;EIF2AK3;PIK3R3
Yersinia infection	5/137	0.02261830431683552	0.12234715563808428	0	0	3.247651184332407	12.305336616086137	MAP2K3;PIK3R3;FOS;CRK;BCAR1
Rheumatoid arthritis	4/93	0.023744203597597956	0.12234715563808428	0	0	3.8450415241817293	14.382058057310225	FOS;TEK;ATP6V1F;VEGFA
Measles	5/139	0.023898570211097044	0.12234715563808428	0	0	3.1988528970866192	11.944314056435916	EIF2AK3;PIK3R3;FOS;HSPA1B;HSPA1A
IL-17 signaling pathway	4/94	0.024579104471041165	0.12234715563808428	0	0	3.8021256038647344	14.090139900610712	CSF3;CEBPB;FOSB;FOS
Apoptosis	5/142	0.025905134202841937	0.12234715563808428	0	0	3.128326905300736	11.42876078676342	DDIT3;EIF2AK3;PIK3R3;FOS;MAP3K14
Shigellosis	7/246	0.026086210223276823	0.12234715563808428	0	0	2.5194735774980184	9.186878569621241	GABARAPL1;RRAGC;PIK3R3;ACTN4;CRK;FOXO1;BCAR1
Kaposi sarcoma-associated herpesvirus infection	6/193	0.02628931338806227	0.12234715563808428	0	0	2.755277230509429	10.025331775642137	GABARAPL1;CDKN1A;MYC;PIK3R3;FOS;VEGFA
Signaling pathways regulating pluripotency of stem cells	5/143	0.02659720774740963	0.12234715563808428	0	0	3.1054996519207645	11.263488983137256	SMAD3;MYC;PIK3R3;WNT9A;TBX3
Phosphatidylinositol signaling system	4/97	0.02718942741267414	0.12235242335703363	0	0	3.6789153810191677	13.26222167951249	PIK3R3;SYNJ2;IP6K3;CDS2
MicroRNAs in cancer	8/310	0.029965342847362266	0.1293029614166127	0	0	2.281427650471781	8.0025952613457	CDKN1A;MYC;DDIT4;PIM1;PIK3R3;CRK;SOX4;VEGFA
Endometrial cancer	3/58	0.030458391638120374	0.1293029614166127	0	0	4.6543093270366	16.250026426725366	CDKN1A;MYC;PIK3R3
Gastric cancer	5/149	0.03099729656222489	0.1293029614166127	0	0	2.9751940805434254	10.33539368348233	CDKN1A;SMAD3;MYC;PIK3R3;WNT9A
VEGF signaling pathway	3/59	0.03182088703295457	0.1293029614166127	0	0	4.570964749536178	15.759006077770051	NOS3;PIK3R3;VEGFA
Epstein-Barr virus infection	6/202	0.03185725136351328	0.1293029614166127	0	0	2.627551020408163	9.055828974668811	MAP2K3;CDKN1A;MYC;PIK3R3;CD58;MAP3K14
Proteoglycans in cancer	6/205	0.033871512545670474	0.134834674941419	0	0	2.5875429780481354	8.759301211507788	CDKN1A;SDC4;MYC;PIK3R3;WNT9A;VEGFA
Th17 cell differentiation	4/107	0.03705065479616319	0.14339951040732138	0	0	3.320050654284508	10.941124853200927	SMAD3;RARA;FOS;IL6R
Rap1 signaling pathway	6/210	0.037408567932344705	0.14339951040732138	0	0	2.5234778121775028	8.291783477792134	MAP2K3;PIK3R3;TEK;CRK;BCAR1;VEGFA
Wnt signaling pathway	5/166	0.04583650148076967	0.17251192375489677	0	0	2.6587376929127453	8.196022967137276	TLE3;SMAD3;MYC;WNT9A;PPARD
Hepatocellular carcinoma	5/168	0.04781773068735282	0.17675482593360778	0	0	2.6258472419428296	7.983517699602345	CDKN1A;SMAD3;MYC;PIK3R3;WNT9A
Central carbon metabolism in cancer	3/70	0.04885647373133403	0.17742614144537097	0	0	3.81837565419655	11.527173550716798	SLC7A5;MYC;PIK3R3
Circadian rhythm	2/31	0.05075815153403622	0.1811540925438879	0	0	5.867122473246136	17.488032523522502	BHLHE40;PRKAG2
AMPK signaling pathway	4/120	0.0525696430222298	0.18443925602714523	0	0	2.9460269865067468	8.677865567433868	PIK3R3;PRKAG2;PPARGC1A;FOXO1
Bacterial invasion of epithelial cells	3/77	0.06158399996433817	0.2124647998769667	0	0	3.455949455949456	9.632951716396342	PIK3R3;CRK;BCAR1
Relaxin signaling pathway	4/129	0.06509005989482235	0.22087938357751188	0	0	2.7326608695652173	7.465584218777815	NOS3;PIK3R3;FOS;VEGFA
Aldosterone-regulated sodium reabsorption	2/37	0.0694882098843582	0.2283184039057484	0	0	4.859852216748768	12.959273089634753	SLC9A3R2;PIK3R3
Thyroid cancer	2/37	0.0694882098843582	0.2283184039057484	0	0	4.859852216748768	12.959273089634753	CDKN1A;MYC
Salmonella infection	6/249	0.07302327308528965	0.23618464888523372	0	0	2.114251678579164	5.532948182618358	MAP2K3;VPS18;PODXL;MYC;RHOJ;FOS
Ferroptosis	2/41	0.08303102933700574	0.2644218934270798	0	0	4.3605216622458	10.85133647399393	SLC11A2;SLC3A2
PD-L1 expression and PD-1 checkpoint pathway in cancer	3/89	0.0865542387513687	0.2710020167333079	0	0	2.9719118091211114	7.272220717543823	MAP2K3;PIK3R3;FOS
Focal adhesion	5/201	0.08771562860450063	0.2710020167333079	0	0	2.180064165404153	5.305524471070413	PIK3R3;ACTN4;CRK;BCAR1;VEGFA
Small cell lung cancer	3/92	0.09337307823763631	0.28186066625998024	0	0	2.871297242083759	6.8082828208423605	CDKN1A;MYC;PIK3R3
Human papillomavirus infection	7/331	0.09487838111193626	0.28186066625998024	0	0	1.8504106161962255	4.358011968359021	CDKN1A;HEY1;PIK3R3;WNT9A;FOXO1;VEGFA;ATP6V1F
GnRH signaling pathway	3/93	0.0956940424282365	0.28186066625998024	0	0	2.839249639249639	6.662581031549413	MAP2K3;MAP3K2;EGR1
Glycosphingolipid biosynthesis	2/45	0.09729833472225405	0.28186066625998024	0	0	3.9540898155573374	9.212924110501753	FUT7;ST3GAL5
TGF-beta signaling pathway	3/94	0.09803849261216704	0.28186066625998024	0	0	2.8079063793349506	6.521068004477317	SMAD3;MYC;BMP5
Prion disease	6/273	0.10210903434460301	0.2851691675310556	0	0	1.9218411196530651	4.385091927764756	EGR1;DDIT3;EIF2AK3;PIK3R3;HSPA1B;HSPA1A
Fc gamma R-mediated phagocytosis	3/97	0.10520957536638338	0.2851691675310556	0	0	2.717877866814037	6.120119995709088	MYO10;PIK3R3;CRK
Prostate cancer	3/97	0.10520957536638338	0.2851691675310556	0	0	2.717877866814037	6.120119995709088	CDKN1A;PIK3R3;FOXO1
Oxytocin signaling pathway	4/154	0.10710655479865029	0.2851691675310556	0	0	2.2743188405797103	5.080671591105184	CDKN1A;NOS3;PRKAG2;FOS
Choline metabolism in cancer	3/98	0.10764477564932093	0.2851691675310556	0	0	2.689131920710868	5.9938561216205715	SLC22A5;PIK3R3;FOS
Glycerophospholipid metabolism	3/98	0.10764477564932093	0.2851691675310556	0	0	2.689131920710868	5.9938561216205715	LPIN1;AGPAT2;CDS2
Cushing syndrome	4/155	0.10899469314825089	0.2851691675310556	0	0	2.2591419522027065	5.007288926051213	NR4A1;CDKN1A;RASD1;WNT9A
cAMP signaling pathway	5/216	0.1102103062921954	0.2851691675310556	0	0	2.023531116124092	4.462624422917382	HCAR3;PDE10A;PIK3R3;FOS;ADRB2
Hepatitis C	4/157	0.11281569698547486	0.28627535121347536	0	0	2.229383347541915	4.864514000462111	CDKN1A;MYC;EIF2AK3;PIK3R3
Regulation of actin cytoskeleton	5/218	0.11340376231644918	0.28627535121347536	0	0	2.0043258092953646	4.3630178464393525	PIK3R3;ACTN4;MYH10;CRK;BCAR1
Arginine and proline metabolism	2/50	0.11600781317535346	0.28932069069033933	0	0	3.5413074712643677	7.628322403441009	NOS3;PRODH
T cell receptor signaling pathway	3/104	0.12270397482280099	0.29882026809788004	0	0	2.5286100038575285	5.304974564011609	PIK3R3;FOS;MAP3K14
Toll-like receptor signaling pathway	3/104	0.12270397482280099	0.29882026809788004	0	0	2.5286100038575285	5.304974564011609	MAP2K3;PIK3R3;FOS
Parathyroid hormone synthesis, secretion and action	3/106	0.12788646028633038	0.3078197358054696	0	0	2.479258605472198	5.098874084334988	EGR1;CDKN1A;FOS
Regulation of lipolysis in adipocytes	2/55	0.13553266864081454	0.3224742805591794	0	0	3.2064085881587507	6.408144062626114	PIK3R3;ADRB2
Protein processing in endoplasmic reticulum	4/171	0.14114939215557035	0.33093531805956977	0	0	2.0410309815152305	3.996208914822706	DDIT3;EIF2AK3;HSPA1B;HSPA1A
Legionellosis	2/57	0.1435360651430819	0.33093531805956977	0	0	3.089498432601881	5.997238429430345	HSPA1B;HSPA1A
Toxoplasmosis	3/112	0.14388492089546512	0.33093531805956977	0	0	2.342070773263434	4.540669708865317	MAP2K3;HSPA1B;HSPA1A
Cholinergic synapse	3/113	0.14661359523408263	0.3327593572832982	0	0	2.3206611570247935	4.4555644275791035	KCNQ4;PIK3R3;FOS
Leukocyte transendothelial migration	3/114	0.14935916857374623	0.3327593572832982	0	0	2.2996372996372996	4.372533457662332	PIK3R3;ACTN4;BCAR1
Chemical carcinogenesis	5/239	0.14950058080843834	0.3327593572832982	0	0	1.8224909491285037	3.463562038826734	MYC;PIK3R3;FOS;ADRB2;VEGFA
Notch signaling pathway	2/59	0.151636089965515	0.333922027902783	0	0	2.9807924984875984	5.622584752996525	TLE3;HEY1
Glycerolipid metabolism	2/61	0.15982397141305366	0.34824802192107485	0	0	2.879456458211572	5.2800081914771555	LPIN1;AGPAT2
Basal cell carcinoma	2/63	0.16809129036588277	0.36069942318666226	0	0	2.784765404183154	4.965927482647177	CDKN1A;WNT9A
Thyroid hormone signaling pathway	3/121	0.16902340120341178	0.36069942318666226	0	0	2.1624477217697557	3.8442224660752227	MYC;PIK3R3;FOXO1
Fc epsilon RI signaling pathway	2/68	0.18905492441177127	0.39226648403100833	0	0	2.5731452455590387	4.286133582222996	MAP2K3;PIK3R3
Mitophagy	2/68	0.18905492441177127	0.39226648403100833	0	0	2.5731452455590387	4.286133582222996	GABARAPL1;EIF2AK3
Oocyte meiosis	3/129	0.1923453857740234	0.39226648403100833	0	0	2.024324881467739	3.3370239358303175	PTTG1;PTTG2;CPEB4
Adipocytokine signaling pathway	2/69	0.1932907312616563	0.39226648403100833	0	0	2.534611425630468	4.1657855591445445	PRKAG2;PPARGC1A
Amphetamine addiction	2/69	0.1932907312616563	0.39226648403100833	0	0	2.534611425630468	4.1657855591445445	FOSB;FOS
Epithelial cell signaling in Helicobacter pylori infection	2/70	0.1975387989000269	0.3969954502165589	0	0	2.497210953346856	4.050027327141329	MAP3K14;ATP6V1F
Adherens junction	2/71	0.2017982654517944	0.4016561629665523	0	0	2.460894552723638	3.9386291653422014	SMAD3;ACTN4
Melanoma	2/72	0.20606828740190872	0.4024163725678783	0	0	2.425615763546798	3.8313757346155	CDKN1A;PIK3R3
Non-small cell lung cancer	2/72	0.20606828740190872	0.4024163725678783	0	0	2.425615763546798	3.8313757346155	CDKN1A;PIK3R3
Glioma	2/75	0.21893351834621735	0.4235442831557663	0	0	2.3255786490316486	3.5325241177921067	CDKN1A;PIK3R3
Arginine biosynthesis	1/22	0.22821856949081867	0.43741892485740247	0	0	4.035356631923156	5.962043592288939	NOS3
Antigen processing and presentation	2/78	0.23186507536523984	0.44033092294132703	0	0	2.2334392014519056	3.2643939511088083	HSPA1B;HSPA1A
Spinocerebellar ataxia	3/143	0.2348597262977653	0.441929645208976	0	0	1.8205936920222634	2.6376157927459416	MYOD1;PIK3R3;CIC
Human immunodeficiency virus 1 infection	4/212	0.23697676627147987	0.441929645208976	0	0	1.635284280936455	2.354471147306035	MAP2K3;PIK3R3;FOS;CRK
B cell receptor signaling pathway	2/81	0.24484297367447558	0.4509901338660725	0	0	2.1482976865997383	3.022951734833236	PIK3R3;FOS
Vitamin digestion and absorption	1/24	0.24619268177230044	0.4509901338660725	0	0	3.6840828512782235	5.163760799565488	SLC19A2
Maturity onset diabetes of the young	1/26	0.26374993971191957	0.4789143642137487	0	0	3.389012875536481	4.5167198652957445	NKX2-2
Collecting duct acid secretion	1/27	0.27237526545808727	0.4902754778245571	0	0	3.2585011554968637	4.237923547270316	ATP6V1F
GABAergic synapse	2/89	0.27953900278877664	0.4988325308385928	0	0	1.9499603646452637	2.485445710202671	GABARAPL1;SLC38A1
Morphine addiction	2/91	0.2882064543705692	0.5015320481355511	0	0	1.9059473072452537	2.371147495694619	PDE10A;PDE7A
Coronavirus disease	4/232	0.2883203561745438	0.5015320481355511	0	0	1.4903127383676582	1.853476720548317	CSF3;PIK3R3;FOS;IL6R
Ras signaling pathway	4/232	0.2883203561745438	0.5015320481355511	0	0	1.4903127383676582	1.853476720548317	PIK3R3;TEK;ETS2;VEGFA
Calcium signaling pathway	4/240	0.3093081156028452	0.533556499414908	0	0	1.4392041267501843	1.6887871083843864	GDNF;NOS3;ADRB2;VEGFA
Circadian entrainment	2/97	0.3141227311854463	0.5358848899978018	0	0	1.78502722323049	2.0670106615661763	RASD1;FOS
Tight junction	3/169	0.3170979161236443	0.5358848899978018	0	0	1.5334063526834611	1.7611856919828168	PRKAG2;ACTN4;MYH10
Inflammatory mediator regulation of TRP channels	2/98	0.31842435492623006	0.5358848899978018	0	0	1.7663433908045978	2.0213509802177403	MAP2K3;PIK3R3
Hematopoietic cell lineage	2/99	0.3227196638095584	0.5387336323272467	0	0	1.7480447920369713	1.9769883974178046	CSF3;IL6R
Progesterone-mediated oocyte maturation	2/100	0.32700821798148466	0.5415256089773386	0	0	1.7301196340605207	1.933875783499837	PIK3R3;CPEB4
Parkinson disease	4/249	0.3330916643497419	0.5426688678676695	0	0	1.3856965394853593	1.523348250627756	UBA7;DUSP1;DDIT3;EIF2AK3
Amoebiasis	2/102	0.3355633579085106	0.5426688678676695	0	0	1.6953448275862069	1.8512224502100358	PIK3R3;ACTN4
Chagas disease	2/102	0.3355633579085106	0.5426688678676695	0	0	1.6953448275862069	1.8512224502100358	PIK3R3;FOS
Endocytosis	4/252	0.3410437656138948	0.5472562750548545	0	0	1.3687237026647967	1.4723969472906455	SMAD3;HSPA1B;HSPA1A;SH3GL1
C-type lectin receptor signaling pathway	2/104	0.34408647365829914	0.5478915388251379	0	0	1.6619337390128466	1.7730544118380216	PIK3R3;MAP3K14
Various types of N-glycan biosynthesis	1/39	0.3683555644631067	0.5820580293424663	0	0	2.2281454709735713	2.225263586532541	ALG2
Tryptophan metabolism	1/42	0.39031125545239764	0.6075953733000502	0	0	2.064796399036952	1.9425826844137637	AADAT
Chemokine signaling pathway	3/192	0.39038736545365543	0.6075953733000502	0	0	1.3452209166494882	1.265336032611124	PIK3R3;CRK;BCAR1
Fat digestion and absorption	1/43	0.39745961225302084	0.6139861174356367	0	0	2.0155323932147966	1.859655057170254	AGPAT2
Pathogenic Escherichia coli infection	3/197	0.4061193694240541	0.61450039757237	0	0	1.3102155576382382	1.1806459162411473	MYO10;FOS;MYH10
Neurotrophin signaling pathway	2/119	0.4066983307604574	0.61450039757237	0	0	1.4477600943118185	1.302525970774154	PIK3R3;CRK
Sphingolipid signaling pathway	2/119	0.4066983307604574	0.61450039757237	0	0	1.4477600943118185	1.302525970774154	NOS3;PIK3R3
Type II diabetes mellitus	1/46	0.4184078054226868	0.6207523973232633	0	0	1.8808774439675726	1.638806092473186	PIK3R3
Diabetic cardiomyopathy	3/203	0.424838020909682	0.6207523973232633	0	0	1.2705194805194806	1.0876247835714599	SMAD3;NOS3;PIK3R3
Viral carcinogenesis	3/203	0.424838020909682	0.6207523973232633	0	0	1.2705194805194806	1.0876247835714599	CDKN1A;PIK3R3;ACTN4
Carbohydrate digestion and absorption	1/47	0.4252281075808127	0.6207523973232633	0	0	1.8398955028923307	1.5733489772313853	PIK3R3
Platelet activation	2/124	0.4269426696774032	0.6207523973232633	0	0	1.388072357263991	1.181396070159719	NOS3;PIK3R3
Amino sugar and nucleotide sugar metabolism	1/48	0.4319687659679071	0.6207523973232633	0	0	1.800657474203269	1.5114754749912123	GNPDA1
Intestinal immune network for IgA production	1/48	0.4319687659679071	0.6207523973232633	0	0	1.800657474203269	1.5114754749912123	MAP3K14
Cocaine addiction	1/49	0.438630706795119	0.6207523973232633	0	0	1.7630543633762519	1.4529285777709902	FOSB
Malaria	1/50	0.4452148453049061	0.6207523973232633	0	0	1.7269860733993168	1.3974742204290327	CSF3
N-Glycan biosynthesis	1/50	0.4452148453049061	0.6207523973232633	0	0	1.7269860733993168	1.3974742204290327	ALG2
Vibrio cholerae infection	1/50	0.4452148453049061	0.6207523973232633	0	0	1.7269860733993168	1.3974742204290327	ATP6V1F
Purine metabolism	2/129	0.4468217739186774	0.6207523973232633	0	0	1.333084442030953	1.0739268008818752	PDE10A;PDE7A
Cytokine-cytokine receptor interaction	4/295	0.4541549735223567	0.6267338634608521	0	0	1.1639025847900792	0.9186878495585064	CSF3;RELT;IL6R;BMP5
Vascular smooth muscle contraction	2/133	0.4624455212806865	0.6325885172990716	0	0	1.2921163464069492	0.9965143942994549	ADM;MYH10
Glycosaminoglycan biosynthesis	1/53	0.46450944265439076	0.6325885172990716	0	0	1.6271046550016508	1.2476205559304956	CHST15
Pathways of neurodegeneration	6/475	0.48259172855949073	0.6529182209922522	0	0	1.0827628773426103	0.7888839954478905	MAP2K3;GABARAPL1;UBA7;DDIT3;EIF2AK3;WNT9A
Ubiquitin mediated proteolysis	2/140	0.48915551720134054	0.6533187722351529	0	0	1.226136931534233	0.8767796321024277	UBA7;RHOBTB2
Glutathione metabolism	1/57	0.4892000468427473	0.6533187722351529	0	0	1.510576333537707	1.0800375760481693	CHAC1
Mineral absorption	1/60	0.5069710628427886	0.6727116026183156	0	0	1.4335491379937442	0.973811867999811	SLC11A2
Thermogenesis	3/232	0.5119282060990696	0.6749626666401746	0	0	1.107979356887654	0.7418707199240913	MAP2K3;PRKAG2;PPARGC1A
Cell adhesion molecules	2/148	0.518647572564079	0.6752204246588953	0	0	1.158478979688238	0.7605769893023104	SDC4;CD58
Phospholipase D signaling pathway	2/148	0.518647572564079	0.6752204246588953	0	0	1.158478979688238	0.7605769893023104	PIK3R3;AGPAT2
Lysine degradation	1/63	0.5241263637527964	0.6755668262092764	0	0	1.3639761871798421	0.8811592675549247	AADAT
Spliceosome	2/150	0.5258424609147997	0.6755668262092764	0	0	1.1427073625349486	0.7344792882352504	HSPA1B;HSPA1A
GnRH secretion	1/64	0.529711664916653	0.6755668262092764	0	0	1.342257646978677	0.8529006411412847	PIK3R3
Cortisol synthesis and secretion	1/65	0.5352316883976876	0.6755668262092764	0	0	1.3212178111587982	0.8258345433346027	NR4A1
Inflammatory bowel disease	1/65	0.5352316883976876	0.6755668262092764	0	0	1.3212178111587982	0.8258345433346027	SMAD3
Renin secretion	1/69	0.5566740676701578	0.6983729212589252	0	0	1.24324665488513	0.7282632656760709	ADRB2
RIG-I-like receptor signaling pathway	1/70	0.5618789233513617	0.7006562477935655	0	0	1.2251663867636997	0.7062703084829371	RNF125
Inositol phosphate metabolism	1/73	0.5771312182835661	0.7111081082422511	0	0	1.173938960419647	0.6452973695570776	SYNJ2
p53 signaling pathway	1/73	0.5771312182835661	0.7111081082422511	0	0	1.173938960419647	0.6452973695570776	CDKN1A
PPAR signaling pathway	1/74	0.5820968931598619	0.7111378603712967	0	0	1.1577988123934388	0.6265061969051632	PPARD
cGMP-PKG signaling pathway	2/167	0.5840262621406784	0.7111378603712967	0	0	1.024085684430512	0.5507628334979108	NOS3;ADRB2
Pertussis	1/76	0.5918547238328302	0.7164557183239524	0	0	1.1268097281831186	0.5910050239935049	FOS
Leishmaniasis	1/77	0.5966482240999855	0.7180591999342849	0	0	1.1119268127400046	0.5742296715090686	FOS
Synaptic vesicle cycle	1/78	0.6013856640966289	0.71957706628903	0	0	1.097430466529179	0.558064074693459	ATP6V1F
RNA degradation	1/79	0.6060676968402905	0.7210115703789663	0	0	1.0833058215032465	0.5424801102879041	TOB1
Amyotrophic lateral sclerosis	4/364	0.6188375473753563	0.7319964131811357	0	0	0.937487922705314	0.4499121580809303	MAP2K3;GABARAPL1;DDIT3;EIF2AK3
Alzheimer disease	4/369	0.6295213755167239	0.736166375454847	0	0	0.9244073853484217	0.4278115501271032	DDIT3;EIF2AK3;PIK3R3;WNT9A
Axon guidance	2/182	0.6308692661913247	0.736166375454847	0	0	0.9380268199233717	0.4321082671713589	PLXNA2;PIK3R3
Complement and coagulation cascades	1/85	0.633031955705134	0.736166375454847	0	0	1.0056202738606173	0.459804157572602	THBD
ECM-receptor interaction	1/88	0.6458167019931875	0.7426892072921656	0	0	0.9707957180208179	0.42447029114772455	SDC4
Gap junction	1/88	0.6458167019931875	0.7426892072921656	0	0	0.9707957180208179	0.42447029114772455	MAP3K2
Hypertrophic cardiomyopathy	1/90	0.6540924809228053	0.748050516856468	0	0	0.948883637941843	0.4028072999312734	PRKAG2
Th1 and Th2 cell differentiation	1/92	0.6621756955959914	0.7531338955404957	0	0	0.927934726217988	0.38251729590458294	FOS
Salivary secretion	1/93	0.6661464898289694	0.7535099639048998	0	0	0.9178018286993842	0.3728530261054519	ADRB2
Aldosterone synthesis and secretion	1/98	0.6853140614873884	0.7709783191733119	0	0	0.8702712269368612	0.3288564045346977	NR4A1
Viral protein interaction with cytokine and cytokine receptor	1/100	0.6926706206788983	0.7748971850750191	0	0	0.8526032860796809	0.313076512912352	IL6R
Melanogenesis	1/101	0.6962844271688579	0.7748971850750191	0	0	0.8440343347639485	0.30553793286943676	WNT9A
Protein digestion and absorption	1/103	0.7033855896604195	0.7783133128712092	0	0	0.8274004880922327	0.29112089966719423	SLC3A2
NF-kappa B signaling pathway	1/104	0.7068739266656393	0.7783133128712092	0	0	0.819325805241885	0.28422653928757596	MAP3K14
Serotonergic synapse	1/113	0.7364866571247446	0.8057608618873706	0	0	0.7531422440220723	0.2303592197098452	DUSP1
Glutamatergic synapse	1/114	0.7395872645343015	0.8057608618873706	0	0	0.7464392874776862	0.22517311404238205	SLC38A1
Lysosome	1/128	0.7793675012197255	0.8446548311648335	0	0	0.6636815247879423	0.16543760871961044	SLC11A2
Natural killer cell mediated cytotoxicity	1/131	0.7870704950460211	0.8451323984934576	0	0	0.648266754704523	0.15521934526875444	PIK3R3
Dopaminergic synapse	1/132	0.7895781771515283	0.8451323984934576	0	0	0.6432853913442322	0.15198030944955818	FOS
Oxidative phosphorylation	1/133	0.7920564507619844	0.8451323984934576	0	0	0.6383795031863702	0.14882069818324176	ATP6V1F
Systemic lupus erythematosus	1/135	0.796926141652036	0.8459677503690843	0	0	0.6287873935045801	0.14273050968959347	ACTN4
Adrenergic signaling in cardiomyocytes	1/150	0.8300054001170628	0.8763242763959584	0	0	0.5650545842094651	0.10528270600444305	ADRB2
Phagosome	1/152	0.8339897702898735	0.8763242763959584	0	0	0.5575135718955178	0.10120774822740423	ATP6V1F
Influenza A	1/172	0.8690592495861349	0.908561942749141	0	0	0.49180533594357856	0.06902191562452814	PIK3R3
Tuberculosis	1/180	0.8809247114649194	0.9105940249065789	0	0	0.4696333948737622	0.05954158458791887	CEBPB
NOD-like receptor signaling pathway	1/181	0.8823305233426776	0.9105940249065789	0	0	0.4670004768717215	0.058463112621294756	GABARAPL1
Alcoholism	1/186	0.8891155084033278	0.9105940249065789	0	0	0.45426284653752463	0.05338865888274381	FOSB
RNA transport	1/186	0.8891155084033278	0.9105940249065789	0	0	0.45426284653752463	0.05338865888274381	EIF5
Neutrophil extracellular trap formation	1/189	0.8929980051016209	0.9105940249065789	0	0	0.4469454844306456	0.05058123704269513	PIK3R3
Neuroactive ligand-receptor interaction	2/341	0.9108277806561464	0.9242223068422663	0	0	0.4940240056962669	0.046142555442692315	ADM;ADRB2
Herpes simplex virus 1 infection	3/498	0.9333180499593922	0.9424235919102155	0	0	0.5056014692378329	0.03489117650458357	ZNF331;EIF2AK3;PIK3R3
Huntington disease	1/306	0.9734610703729388	0.9781866095495065	0	0	0.2738478857384085	0.007365808257202974	PPARGC1A
Olfactory transduction	1/440	0.9946780358278652	0.9946780358278652	0	0	0.18894874226441288	0.001008263794730979	OR5K3
