# Supplementary material for: Skeletal Muscle Transcriptomic Comparison Between Men and Women in Response to Acute Sprint Exercise
Source: Front Genet. 2022 Jul 12;13:860815. doi: 10.3389/fgene.2022.860815 (PMC9315096; doi:10.3389/fgene.2022.860815)
Supplement: Supplementary file 7 [file Table7.XLSX]

## Sheet: BP
Term	Overlap	P-value	Adjusted P-value	Old P-value	Old Adjusted P-value	Odds Ratio	Combined Score	Genes
cellular response to amino acid starvation (GO:0034198)	5/74	1.0822432903373456E-4	0.05606961000045781	0	0	11.76288904727964	107.4105200952592	FLCN;CDKN1A;CEBPB;RRAGC;EIF2AK3
response to amino acid starvation (GO:1990928)	5/75	1.1536956790217656E-4	0.05606961000045781	0	0	11.594262295081966	105.12946550776357	FLCN;CDKN1A;CEBPB;RRAGC;EIF2AK3
cellular response to starvation (GO:0009267)	6/158	5.203994753534667E-4	0.16860943001452322	0	0	6.4335580687255325	48.643578110296176	KLF10;FLCN;CDKN1A;CEBPB;RRAGC;EIF2AK3
regulation of plasma membrane bounded cell projection assembly (GO:0120032)	4/70	0.0010285083708128583	0.19800853583115324	0	0	9.759546686375955	67.14222349294835	TBC1D19;MYO10;PODXL;TBC1D8
ER overload response (GO:0006983)	2/8	0.0010924869820753854	0.19800853583115324	0	0	52.97866666666667	361.2773446106595	DDIT3;EIF2AK3
neuron projection regeneration (GO:0031102)	2/10	0.001741231214115014	0.19800853583115324	0	0	39.73	252.41115890469297	RTN4RL1;OMG
PERK-mediated unfolded protein response (GO:0036499)	2/11	0.002119340192099299	0.19800853583115324	0	0	35.31377777777778	217.41458651355765	DDIT3;EIF2AK3
positive regulation of transcription from RNA polymerase II promoter in response to endoplasmic reticulum stress (GO:1990440)	2/11	0.002119340192099299	0.19800853583115324	0	0	35.31377777777778	217.41458651355765	CEBPB;DDIT3
phosphatidylinositol phosphate biosynthetic process (GO:0046854)	3/42	0.0023958168691002005	0.19800853583115324	0	0	12.303970223325061	74.24253816376469	CISH;PIK3R3;SOCS7
negative regulation of multicellular organismal process (GO:0051241)	6/214	0.0024726505943880373	0.19800853583115324	0	0	4.6880959949141765	28.140130197344735	TLE3;FLCN;HEY1;DDIT3;CORO1C;BMP5
negative regulation of cell morphogenesis involved in differentiation (GO:0010771)	2/13	0.0029807338522071644	0.19800853583115324	0	0	28.89018181818182	168.013329686665	ACTN4;CORO1C
negative regulation of myoblast differentiation (GO:0045662)	2/13	0.0029807338522071644	0.19800853583115324	0	0	28.89018181818182	168.013329686665	SRA1;TBX3
negative regulation of substrate adhesion-dependent cell spreading (GO:1900025)	2/13	0.0029807338522071644	0.19800853583115324	0	0	28.89018181818182	168.013329686665	ACTN4;CORO1C
positive regulation of protein kinase activity (GO:0045860)	5/154	0.003035964282396132	0.19800853583115324	0	0	5.425239300253053	31.45133932703004	MAP2K3;CDKN1A;DOK7;TAOK2;ADRB2
negative regulation of cellular process (GO:0048523)	10/566	0.0033034322589389374	0.19800853583115324	0	0	2.9694705773842465	16.963971537516535	KLF10;FLCN;CDKN1A;SMAD3;PODXL;PLXNA2;EIF2AK3;TOB1;SOX4;BMP5
negative regulation of cold-induced thermogenesis (GO:0120163)	3/47	0.003306916058885168	0.19800853583115324	0	0	10.903042521994134	62.27533567921042	FLCN;TLE3;DDIT3
C4-dicarboxylate transport (GO:0015740)	2/14	0.0034631122521909517	0.19800853583115324	0	0	26.481333333333332	150.03231374792333	SLC25A18;SLC25A30
integrated stress response signaling (GO:0140467)	2/15	0.003979347942816952	0.20872450455252317	0	0	24.443076923076923	135.0880208104625	DDIT3;EIF2AK3
intrinsic apoptotic signaling pathway (GO:0097193)	4/102	0.0040800057474258645	0.20872450455252317	0	0	6.562137049941928	36.10262646068061	CDKN1A;CEBPB;DDIT3;PRODH
negative regulation of transcription regulatory region DNA binding (GO:2000678)	2/16	0.004528998380373773	0.22010932128616537	0	0	22.696	122.49608749697616	HEY1;DDIT3
positive regulation of transcription by RNA polymerase II (GO:0045944)	13/908	0.005131372797369906	0.23092357664771518	0	0	2.4180535136724495	12.748901950546827	KLF10;CSF3;CEBPB;SMAD3;TET1;TBX3;BMP5;FLCN;KLF6;HEY1;ZMIZ1;DDIT3;SOX4
negative regulation of metabolic process (GO:0009892)	3/56	0.00542408057697371	0.23092357664771518	0	0	9.047474132684114	47.199829984439575	FLCN;TLE3;DDIT3
carbohydrate derivative transport (GO:1901264)	2/18	0.005726794167239465	0.23092357664771518	0	0	19.857	102.51373602728555	SLC15A4;SLC28A1
atrioventricular valve morphogenesis (GO:0003181)	2/19	0.006374075173539985	0.23092357664771518	0	0	18.688	94.47748804028022	HEY1;SOX4
heart trabecula morphogenesis (GO:0061384)	2/19	0.006374075173539985	0.23092357664771518	0	0	18.688	94.47748804028022	HEY1;BMP5
positive regulation of cellular process (GO:0048522)	10/625	0.006565814692619074	0.23092357664771518	0	0	2.676394969077896	13.451236421210954	FLCN;CSF3;FUT7;TBC1D8;TET1;ACTN4;PRODH;SOX4;TBX3;BMP5
cardiac epithelial to mesenchymal transition (GO:0060317)	2/20	0.007053042174090916	0.23092357664771518	0	0	17.648888888888887	87.43782388318907	HEY1;TBX3
granulocyte differentiation (GO:0030851)	2/20	0.007053042174090916	0.23092357664771518	0	0	17.648888888888887	87.43782388318907	CDKN1A;CSF3
regulation of protein phosphorylation (GO:0001932)	6/266	0.007092417291330393	0.23092357664771518	0	0	3.7405594405594407	18.511015177132293	FLCN;CEBPB;EIF2AK3;PIK3R3;SMG8;CORO1C
negative regulation of cell differentiation (GO:0045596)	5/191	0.007501388362615282	0.23092357664771518	0	0	4.337872377930548	21.223765730184503	SMAD3;HEY1;SRA1;TBX3;BMP5
anterior/posterior axis specification (GO:0009948)	2/21	0.007763273166114222	0.23092357664771518	0	0	16.719157894736842	81.22754138870916	DDIT3;TBX3
positive regulation of transcription, DNA-templated (GO:0045893)	15/1183	0.008081646407174322	0.23092357664771518	0	0	2.1448064456947162	10.334019903608871	MAP2K3;KLF10;CSF3;CEBPB;SMAD3;EIF2AK3;TET1;TBX3;BMP5;FLCN;KLF6;HEY1;ZMIZ1;DDIT3;SOX4
negative regulation of cellular macromolecule biosynthetic process (GO:2000113)	9/547	0.008225196192466203	0.23092357664771518	0	0	2.7410843677147	13.158721139458434	KLF10;PHC2;CDKN1A;HEY1;DDIT3;EIF2AK3;SAMD13;TOB1;TBX3
regulation of endoplasmic reticulum stress-induced intrinsic apoptotic signaling pathway (GO:1902235)	2/22	0.008504350155564217	0.23092357664771518	0	0	15.8824	75.7142193446179	DDIT3;EIF2AK3
glutamate metabolic process (GO:0006536)	2/22	0.008504350155564217	0.23092357664771518	0	0	15.8824	75.7142193446179	AADAT;PRODH
cellular response to nutrient levels (GO:0031669)	3/66	0.008552725061026488	0.23092357664771518	0	0	7.60752688172043	36.22327976672076	KLF10;FLCN;RRAGC
regulation of interleukin-4 production (GO:0032673)	2/23	0.009275859120658128	0.24367932608864057	0	0	15.125333333333334	70.79170332746214	CEBPB;DDIT3
positive regulation of protein phosphorylation (GO:0001934)	7/371	0.009564847724390414	0.24465873652914424	0	0	3.1264423076923076	14.536895604686189	MAP2K3;FLCN;CSF3;CDKN1A;TAOK2;PIK3R3;BMP5
positive regulation of transcription from RNA polymerase II promoter in response to stress (GO:0036003)	2/24	0.01007738998241015	0.2501999451797233	0	0	14.437090909090909	66.37396212190897	CEBPB;DDIT3
regulation of cell adhesion (GO:0030155)	4/133	0.010296294040317832	0.2501999451797233	0	0	4.9773744249070395	22.776322270859186	FLCN;FUT7;PODXL;PLXNA2
negative regulation of cell population proliferation (GO:0008285)	7/379	0.010669948771180354	0.2508699128309759	0	0	3.0579525089605735	13.884095212800725	KLF10;FLCN;CDKN1A;TOB1;SOX4;TBX3;BMP5
regulation of biomineral tissue development (GO:0070167)	2/26	0.011768896591017278	0.2508699128309759	0	0	13.232666666666667	58.78341042138074	CEBPB;HEY1
regulation of cell growth (GO:0001558)	5/217	0.01255676984231762	0.2508699128309759	0	0	3.80084287039901	16.638171912109204	FLCN;CDKN1A;SMAD3;CISH;TAOK2
cellular senescence (GO:0090398)	2/27	0.012658071594136367	0.2508699128309759	0	0	12.70272	55.504029428636514	CDKN1A;TBX3
ventricular septum morphogenesis (GO:0060412)	2/28	0.013575666941531178	0.2508699128309759	0	0	12.213538461538462	52.511818962010516	HEY1;SOX4
glial cell differentiation (GO:0010001)	2/29	0.014521291773665962	0.2508699128309759	0	0	11.760592592592593	49.77246620135527	SOX4;GPR157
intrinsic apoptotic signaling pathway in response to endoplasmic reticulum stress (GO:0070059)	2/29	0.014521291773665962	0.2508699128309759	0	0	11.760592592592593	49.77246620135527	CEBPB;DDIT3
alpha-amino acid catabolic process (GO:1901606)	2/30	0.015494558984158234	0.2508699128309759	0	0	11.34	47.256800408587836	AADAT;PRODH
positive regulation of nucleic acid-templated transcription (GO:1903508)	8/511	0.016379511369370683	0.2508699128309759	0	0	2.588836727533956	10.644582187349343	MAP2K3;CEBPB;KLF6;SMAD3;HEY1;ZMIZ1;DDIT3;SOX4
skeletal system development (GO:0001501)	4/158	0.01831814762590028	0.2508699128309759	0	0	4.164079822616408	16.655748965482942	EIF2AK3;SOX4;TBX3;BMP5
mitotic G2 DNA damage checkpoint signaling (GO:0007095)	2/33	0.018576399371609122	0.2508699128309759	0	0	10.241032258064516	40.819355194021576	CDKN1A;TAOK2
regulation of myoblast differentiation (GO:0045661)	2/34	0.019656438898232948	0.2508699128309759	0	0	9.9205	38.981119800380284	SRA1;TBX3
negative regulation of protein kinase activity (GO:0006469)	3/90	0.019680367301485518	0.2508699128309759	0	0	5.5022246941045605	21.613474377050885	CDKN1A;SH3BP5L;CORO1C
regulation of nucleic acid-templated transcription (GO:1903506)	7/430	0.020000577327577592	0.2508699128309759	0	0	2.6822301024428685	10.492868441455501	CEBPB;ZMIZ1;DDIT3;SNAI3;PERM1;ACTN4;SOX4
regulation of TORC1 signaling (GO:1903432)	2/35	0.020762240409482706	0.2508699128309759	0	0	9.61939393939394	37.271489478978104	FLCN;RRAGC
negative regulation of fat cell differentiation (GO:0045599)	2/36	0.02189343864405057	0.2508699128309759	0	0	9.336	35.67816157733114	FLCN;SMAD3
glutamine family amino acid metabolic process (GO:0009064)	2/37	0.02304967187347814	0.2508699128309759	0	0	9.0688	34.19031684324317	AADAT;PRODH
ventricular septum development (GO:0003281)	2/38	0.024230581883706387	0.2508699128309759	0	0	8.816444444444445	32.79840525010321	HEY1;SOX4
regulation of protein tyrosine kinase activity (GO:0061097)	2/39	0.02543581392360963	0.2508699128309759	0	0	8.57772972972973	31.49396760950185	SH3BP5L;DOK7
negative regulation of cell-substrate adhesion (GO:0010812)	2/40	0.02666501669875254	0.2508699128309759	0	0	8.351578947368422	30.26948619381673	ACTN4;CORO1C
negative regulation of protein kinase B signaling (GO:0051898)	2/40	0.02666501669875254	0.2508699128309759	0	0	8.351578947368422	30.26948619381673	FLCN;DDIT3
positive regulation of TOR signaling (GO:0032008)	2/41	0.027917842336178035	0.2508699128309759	0	0	8.137025641025641	29.118259062460876	FLCN;RRAGC
regulation of cell-cell adhesion (GO:0022407)	2/43	0.030492987588946162	0.2508699128309759	0	0	7.7393170731707315	27.012217484563482	FUT7;PODXL
negative regulation of type I interferon production (GO:0032480)	2/43	0.030492987588946162	0.2508699128309759	0	0	7.7393170731707315	27.012217484563482	RNF125;UBA7
positive regulation of T cell differentiation (GO:0045582)	2/43	0.030492987588946162	0.2508699128309759	0	0	7.7393170731707315	27.012217484563482	ZMIZ1;SOX4
pyrimidine nucleoside transport (GO:0015864)	1/5	0.0313522329588074	0.2508699128309759	0	0	39.42261904761905	136.49962740373687	SLC28A1
negative regulation of CREB transcription factor activity (GO:0032792)	1/5	0.0313522329588074	0.2508699128309759	0	0	39.42261904761905	136.49962740373687	DDIT3
negative regulation of heterochromatin assembly (GO:0031452)	1/5	0.0313522329588074	0.2508699128309759	0	0	39.42261904761905	136.49962740373687	TET1
negative regulation of insulin-like growth factor receptor signaling pathway (GO:0043569)	1/5	0.0313522329588074	0.2508699128309759	0	0	39.42261904761905	136.49962740373687	BMP5
cadmium ion transmembrane transport (GO:0070574)	1/5	0.0313522329588074	0.2508699128309759	0	0	39.42261904761905	136.49962740373687	SLC11A2
cadmium ion transport (GO:0015691)	1/5	0.0313522329588074	0.2508699128309759	0	0	39.42261904761905	136.49962740373687	SLC11A2
regulation of cell proliferation involved in heart morphogenesis (GO:2000136)	1/5	0.0313522329588074	0.2508699128309759	0	0	39.42261904761905	136.49962740373687	TBX3
negative regulation of myelination (GO:0031642)	1/5	0.0313522329588074	0.2508699128309759	0	0	39.42261904761905	136.49962740373687	EIF2AK3
negative regulation of organelle organization (GO:0010639)	1/5	0.0313522329588074	0.2508699128309759	0	0	39.42261904761905	136.49962740373687	FLCN
negative regulation of RNA polymerase II regulatory region sequence-specific DNA binding (GO:1903026)	1/5	0.0313522329588074	0.2508699128309759	0	0	39.42261904761905	136.49962740373687	DDIT3
negative regulation of smooth muscle contraction (GO:0045986)	1/5	0.0313522329588074	0.2508699128309759	0	0	39.42261904761905	136.49962740373687	ADRB2
regulation of hormone metabolic process (GO:0032350)	1/5	0.0313522329588074	0.2508699128309759	0	0	39.42261904761905	136.49962740373687	STC2
neutral lipid catabolic process (GO:0046461)	1/5	0.0313522329588074	0.2508699128309759	0	0	39.42261904761905	136.49962740373687	ABHD2
nucleoside transport (GO:0015858)	1/5	0.0313522329588074	0.2508699128309759	0	0	39.42261904761905	136.49962740373687	SLC28A1
regulation of microvillus assembly (GO:0032534)	1/5	0.0313522329588074	0.2508699128309759	0	0	39.42261904761905	136.49962740373687	PODXL
oxaloacetate transport (GO:0015729)	1/5	0.0313522329588074	0.2508699128309759	0	0	39.42261904761905	136.49962740373687	SLC25A30
p38MAPK cascade (GO:0038066)	1/5	0.0313522329588074	0.2508699128309759	0	0	39.42261904761905	136.49962740373687	MAP2K3
regulation of nucleotide-binding oligomerization domain containing signaling pathway (GO:0070424)	1/5	0.0313522329588074	0.2508699128309759	0	0	39.42261904761905	136.49962740373687	SLC15A4
positive regulation of AMPA receptor activity (GO:2000969)	1/5	0.0313522329588074	0.2508699128309759	0	0	39.42261904761905	136.49962740373687	ADRB2
positive regulation of cAMP-dependent protein kinase activity (GO:2000481)	1/5	0.0313522329588074	0.2508699128309759	0	0	39.42261904761905	136.49962740373687	ADRB2
regulation of sodium:proton antiporter activity (GO:0032415)	1/5	0.0313522329588074	0.2508699128309759	0	0	39.42261904761905	136.49962740373687	ACTN4
female genitalia development (GO:0030540)	1/5	0.0313522329588074	0.2508699128309759	0	0	39.42261904761905	136.49962740373687	TBX3
positive regulation of gamma-delta T cell activation (GO:0046645)	1/5	0.0313522329588074	0.2508699128309759	0	0	39.42261904761905	136.49962740373687	SOX4
positive regulation of leukocyte tethering or rolling (GO:1903238)	1/5	0.0313522329588074	0.2508699128309759	0	0	39.42261904761905	136.49962740373687	FUT7
sinoatrial node cell differentiation (GO:0060921)	1/5	0.0313522329588074	0.2508699128309759	0	0	39.42261904761905	136.49962740373687	TBX3
kidney morphogenesis (GO:0060993)	1/5	0.0313522329588074	0.2508699128309759	0	0	39.42261904761905	136.49962740373687	SOX4
positive regulation of nucleotide-binding oligomerization domain containing signaling pathway (GO:0070426)	1/5	0.0313522329588074	0.2508699128309759	0	0	39.42261904761905	136.49962740373687	SLC15A4
left/right axis specification (GO:0070986)	1/5	0.0313522329588074	0.2508699128309759	0	0	39.42261904761905	136.49962740373687	PKD1L1
medium-chain fatty acid catabolic process (GO:0051793)	1/5	0.0313522329588074	0.2508699128309759	0	0	39.42261904761905	136.49962740373687	ABHD2
positive regulation of toll-like receptor 9 signaling pathway (GO:0034165)	1/5	0.0313522329588074	0.2508699128309759	0	0	39.42261904761905	136.49962740373687	SLC15A4
uridine transport (GO:0015862)	1/5	0.0313522329588074	0.2508699128309759	0	0	39.42261904761905	136.49962740373687	SLC28A1
positive regulation of cell population proliferation (GO:0008284)	7/474	0.03172749078617283	0.2508699128309759	0	0	2.4240185581727336	8.364249974511315	CSF3;CDKN1A;TBC1D8;TET1;SOX4;TBX3;BMP5
cardiac ventricle morphogenesis (GO:0003208)	2/44	0.031814628288623616	0.2508699128309759	0	0	7.554666666666667	26.047199467548552	HEY1;SOX4
regulation of protein kinase activity (GO:0045859)	3/110	0.03302233401201225	0.2508699128309759	0	0	4.469249321676213	15.24269283527244	MAP2K3;CDKN1A;SMG8
response to endoplasmic reticulum stress (GO:0034976)	3/110	0.03302233401201225	0.2508699128309759	0	0	4.469249321676213	15.24269283527244	CEBPB;DDIT3;EIF2AK3
mitotic G2/M transition checkpoint (GO:0044818)	2/45	0.03315853394652948	0.2508699128309759	0	0	7.3786046511627905	25.134885896380784	CDKN1A;TAOK2
regulation of protein localization to nucleus (GO:1900180)	2/47	0.035911818555598836	0.2508699128309759	0	0	7.049955555555556	23.453008398578607	FLCN;EIF2AK3
epithelial to mesenchymal transition (GO:0001837)	2/47	0.035911818555598836	0.2508699128309759	0	0	7.049955555555556	23.453008398578607	HEY1;TBX3
positive regulation of cell-cell adhesion (GO:0022409)	2/47	0.035911818555598836	0.2508699128309759	0	0	7.049955555555556	23.453008398578607	FUT7;PODXL
positive regulation of blood vessel endothelial cell migration (GO:0043536)	2/48	0.03732054480779385	0.2508699128309759	0	0	6.896347826086957	22.676648883778718	MAP2K3;RHOJ
activation of transmembrane receptor protein tyrosine kinase activity (GO:0007171)	1/6	0.03750466576200578	0.2508699128309759	0	0	31.536507936507938	103.54349904331993	ADRB2
purine nucleobase transport (GO:0006863)	1/6	0.03750466576200578	0.2508699128309759	0	0	31.536507936507938	103.54349904331993	SLC28A1
radial glial cell differentiation (GO:0060019)	1/6	0.03750466576200578	0.2508699128309759	0	0	31.536507936507938	103.54349904331993	GPR157
anterior/posterior axis specification, embryo (GO:0008595)	1/6	0.03750466576200578	0.2508699128309759	0	0	31.536507936507938	103.54349904331993	TBX3
negative regulation of cytosolic calcium ion concentration (GO:0051481)	1/6	0.03750466576200578	0.2508699128309759	0	0	31.536507936507938	103.54349904331993	SMAD3
cardiac ventricle formation (GO:0003211)	1/6	0.03750466576200578	0.2508699128309759	0	0	31.536507936507938	103.54349904331993	SOX4
cellular response to cold (GO:0070417)	1/6	0.03750466576200578	0.2508699128309759	0	0	31.536507936507938	103.54349904331993	EIF2AK3
regulation of hormone biosynthetic process (GO:0046885)	1/6	0.03750466576200578	0.2508699128309759	0	0	31.536507936507938	103.54349904331993	STC2
neuroepithelial cell differentiation (GO:0060563)	1/6	0.03750466576200578	0.2508699128309759	0	0	31.536507936507938	103.54349904331993	SOX4
chondrocyte development (GO:0002063)	1/6	0.03750466576200578	0.2508699128309759	0	0	31.536507936507938	103.54349904331993	EIF2AK3
regulation of nucleotide-binding oligomerization domain containing 2 signaling pathway (GO:0070432)	1/6	0.03750466576200578	0.2508699128309759	0	0	31.536507936507938	103.54349904331993	SLC15A4
peroxisome proliferator activated receptor signaling pathway (GO:0035357)	1/6	0.03750466576200578	0.2508699128309759	0	0	31.536507936507938	103.54349904331993	ACTN4
regulation of pro-B cell differentiation (GO:2000973)	1/6	0.03750466576200578	0.2508699128309759	0	0	31.536507936507938	103.54349904331993	FLCN
epithelial tube formation (GO:0072175)	1/6	0.03750466576200578	0.2508699128309759	0	0	31.536507936507938	103.54349904331993	PODXL
positive regulation of anion transport (GO:1903793)	1/6	0.03750466576200578	0.2508699128309759	0	0	31.536507936507938	103.54349904331993	CEBPB
positive regulation of autophagosome maturation (GO:1901098)	1/6	0.03750466576200578	0.2508699128309759	0	0	31.536507936507938	103.54349904331993	ADRB2
positive regulation of cell-cell adhesion mediated by integrin (GO:0033634)	1/6	0.03750466576200578	0.2508699128309759	0	0	31.536507936507938	103.54349904331993	PODXL
positive regulation of endoplasmic reticulum stress-induced intrinsic apoptotic signaling pathway (GO:1902237)	1/6	0.03750466576200578	0.2508699128309759	0	0	31.536507936507938	103.54349904331993	DDIT3
ISG15-protein conjugation (GO:0032020)	1/6	0.03750466576200578	0.2508699128309759	0	0	31.536507936507938	103.54349904331993	UBA7
spinal cord motor neuron differentiation (GO:0021522)	1/6	0.03750466576200578	0.2508699128309759	0	0	31.536507936507938	103.54349904331993	SOX4
succinate transmembrane transport (GO:0071422)	1/6	0.03750466576200578	0.2508699128309759	0	0	31.536507936507938	103.54349904331993	SLC25A30
medium-chain fatty acid biosynthetic process (GO:0051792)	1/6	0.03750466576200578	0.2508699128309759	0	0	31.536507936507938	103.54349904331993	ABHD2
tripartite regional subdivision (GO:0007351)	1/6	0.03750466576200578	0.2508699128309759	0	0	31.536507936507938	103.54349904331993	TBX3
positive regulation of toll-like receptor 7 signaling pathway (GO:0034157)	1/6	0.03750466576200578	0.2508699128309759	0	0	31.536507936507938	103.54349904331993	SLC15A4
regulation of axonogenesis (GO:0050770)	2/51	0.04167121022878449	0.2508699128309759	0	0	6.473142857142857	20.57129062297526	OMG;PLXNA2
regulation of epithelial cell migration (GO:0010632)	2/51	0.04167121022878449	0.2508699128309759	0	0	6.473142857142857	20.57129062297526	RHOJ;CORO1C
regulation of protein modification process (GO:0031399)	2/51	0.04167121022878449	0.2508699128309759	0	0	6.473142857142857	20.57129062297526	FLCN;CORO1C
regulation of substrate adhesion-dependent cell spreading (GO:1900024)	2/51	0.04167121022878449	0.2508699128309759	0	0	6.473142857142857	20.57129062297526	ACTN4;CORO1C
regulation of gene expression (GO:0010468)	12/1079	0.04172099539432619	0.2508699128309759	0	0	1.8391426592233406	5.842497895996263	FLCN;CEBPB;SMAD3;HEY1;DDIT3;STC2;SNAI3;PERM1;EIF2AK3;PIK3R3;TOB1;SOX4
regulation of intrinsic apoptotic signaling pathway (GO:2001242)	2/52	0.043161876784411	0.2508699128309759	0	0	6.34336	19.93589693403078	DDIT3;EIF2AK3
negative regulation of axon regeneration (GO:0048681)	1/7	0.04361832846546804	0.2508699128309759	0	0	26.27910052910053	82.31344422437296	RTN4RL1
regulation of aldosterone biosynthetic process (GO:0032347)	1/7	0.04361832846546804	0.2508699128309759	0	0	26.27910052910053	82.31344422437296	BMP5
aspartate transmembrane transport (GO:0015810)	1/7	0.04361832846546804	0.2508699128309759	0	0	26.27910052910053	82.31344422437296	SLC25A18
atrioventricular valve formation (GO:0003190)	1/7	0.04361832846546804	0.2508699128309759	0	0	26.27910052910053	82.31344422437296	HEY1
cardiac pacemaker cell development (GO:0060926)	1/7	0.04361832846546804	0.2508699128309759	0	0	26.27910052910053	82.31344422437296	TBX3
negative regulation of nervous system process (GO:0031645)	1/7	0.04361832846546804	0.2508699128309759	0	0	26.27910052910053	82.31344422437296	EIF2AK3
regulation of cortisol biosynthetic process (GO:2000064)	1/7	0.04361832846546804	0.2508699128309759	0	0	26.27910052910053	82.31344422437296	BMP5
Cdc42 protein signal transduction (GO:0032488)	1/7	0.04361832846546804	0.2508699128309759	0	0	26.27910052910053	82.31344422437296	RHOJ
negative regulation of protein kinase activity by regulation of protein phosphorylation (GO:0044387)	1/7	0.04361832846546804	0.2508699128309759	0	0	26.27910052910053	82.31344422437296	CORO1C
regulation of extracellular matrix assembly (GO:1901201)	1/7	0.04361832846546804	0.2508699128309759	0	0	26.27910052910053	82.31344422437296	SMAD3
negative regulation of RIG-I signaling pathway (GO:0039536)	1/7	0.04361832846546804	0.2508699128309759	0	0	26.27910052910053	82.31344422437296	RNF125
negative regulation of steroid metabolic process (GO:0045939)	1/7	0.04361832846546804	0.2508699128309759	0	0	26.27910052910053	82.31344422437296	BMP5
nodal signaling pathway (GO:0038092)	1/7	0.04361832846546804	0.2508699128309759	0	0	26.27910052910053	82.31344422437296	SMAD3
noradrenergic neuron differentiation (GO:0003357)	1/7	0.04361832846546804	0.2508699128309759	0	0	26.27910052910053	82.31344422437296	SOX4
dendrite arborization (GO:0140059)	1/7	0.04361832846546804	0.2508699128309759	0	0	26.27910052910053	82.31344422437296	TAOK2
pericardium morphogenesis (GO:0003344)	1/7	0.04361832846546804	0.2508699128309759	0	0	26.27910052910053	82.31344422437296	BMP5
dorsal aorta development (GO:0035907)	1/7	0.04361832846546804	0.2508699128309759	0	0	26.27910052910053	82.31344422437296	HEY1
dorsal aorta morphogenesis (GO:0035912)	1/7	0.04361832846546804	0.2508699128309759	0	0	26.27910052910053	82.31344422437296	HEY1
regulation of toll-like receptor 7 signaling pathway (GO:0034155)	1/7	0.04361832846546804	0.2508699128309759	0	0	26.27910052910053	82.31344422437296	SLC15A4
glandular epithelial cell development (GO:0002068)	1/7	0.04361832846546804	0.2508699128309759	0	0	26.27910052910053	82.31344422437296	BMP5
regulation of transforming growth factor beta2 production (GO:0032909)	1/7	0.04361832846546804	0.2508699128309759	0	0	26.27910052910053	82.31344422437296	SMAD3
glomerular epithelial cell development (GO:0072310)	1/7	0.04361832846546804	0.2508699128309759	0	0	26.27910052910053	82.31344422437296	PODXL
glomerular visceral epithelial cell development (GO:0072015)	1/7	0.04361832846546804	0.2508699128309759	0	0	26.27910052910053	82.31344422437296	PODXL
heart trabecula formation (GO:0060347)	1/7	0.04361832846546804	0.2508699128309759	0	0	26.27910052910053	82.31344422437296	HEY1
positive regulation of lamellipodium morphogenesis (GO:2000394)	1/7	0.04361832846546804	0.2508699128309759	0	0	26.27910052910053	82.31344422437296	CORO1C
iron import into cell (GO:0033212)	1/7	0.04361832846546804	0.2508699128309759	0	0	26.27910052910053	82.31344422437296	SLC11A2
SMAD protein complex assembly (GO:0007183)	1/7	0.04361832846546804	0.2508699128309759	0	0	26.27910052910053	82.31344422437296	SMAD3
left/right pattern formation (GO:0060972)	1/7	0.04361832846546804	0.2508699128309759	0	0	26.27910052910053	82.31344422437296	PKD1L1
succinate transport (GO:0015744)	1/7	0.04361832846546804	0.2508699128309759	0	0	26.27910052910053	82.31344422437296	SLC25A30
lymphoid progenitor cell differentiation (GO:0002320)	1/7	0.04361832846546804	0.2508699128309759	0	0	26.27910052910053	82.31344422437296	SOX4
membrane fission (GO:0090148)	1/7	0.04361832846546804	0.2508699128309759	0	0	26.27910052910053	82.31344422437296	CORO1C
type B pancreatic cell development (GO:0003323)	1/7	0.04361832846546804	0.2508699128309759	0	0	26.27910052910053	82.31344422437296	BMP5
mitral valve development (GO:0003174)	1/7	0.04361832846546804	0.2508699128309759	0	0	26.27910052910053	82.31344422437296	SOX4
proline metabolic process (GO:0006560)	1/7	0.04361832846546804	0.2508699128309759	0	0	26.27910052910053	82.31344422437296	PRODH
cardiac muscle tissue development (GO:0048738)	2/53	0.04467224809045609	0.25392646282996095	0	0	6.218666666666667	19.330120992466444	HEY1;BMP5
heart morphogenesis (GO:0003007)	2/53	0.04467224809045609	0.25392646282996095	0	0	6.218666666666667	19.330120992466444	HEY1;TBX3
regulation of phosphorylation (GO:0042325)	3/125	0.04544150541203427	0.2543185983313607	0	0	3.9167768376520358	12.108047295322823	FLCN;CDKN1A;CORO1C
regulation of cell migration (GO:0030334)	6/408	0.046005690121064334	0.2543185983313607	0	0	2.4017515727149377	7.39496953567131	FLCN;PODXL;PLXNA2;PIK3R3;ACTN4;CORO1C
negative regulation of cell growth (GO:0030308)	3/126	0.046341136842790634	0.2543185983313607	0	0	3.8847364280094414	11.932842888622934	FLCN;CDKN1A;SMAD3
negative regulation of growth (GO:0045926)	3/126	0.046341136842790634	0.2543185983313607	0	0	3.8847364280094414	11.932842888622934	FLCN;CDKN1A;SMAD3
circulatory system development (GO:0072359)	3/126	0.046341136842790634	0.2543185983313607	0	0	3.8847364280094414	11.932842888622934	CDKN1A;HEY1;SOX4
phosphatidylinositol biosynthetic process (GO:0006661)	3/126	0.046341136842790634	0.2543185983313607	0	0	3.8847364280094414	11.932842888622934	CISH;PIK3R3;SOCS7
DNA damage response, signal transduction by p53 class mediator resulting in cell cycle arrest (GO:0006977)	2/56	0.049318545962750863	0.2543185983313607	0	0	5.872296296296296	17.672411936694196	CDKN1A;SOX4
basic amino acid transport (GO:0015802)	1/8	0.049693463055301444	0.2543185983313607	0	0	22.523809523809526	67.61381573648762	SLC15A4
benzene-containing compound metabolic process (GO:0042537)	1/8	0.049693463055301444	0.2543185983313607	0	0	22.523809523809526	67.61381573648762	AADAT
negative regulation of neuron projection regeneration (GO:0070571)	1/8	0.049693463055301444	0.2543185983313607	0	0	22.523809523809526	67.61381573648762	RTN4RL1
cellular response to UV-B (GO:0071493)	1/8	0.049693463055301444	0.2543185983313607	0	0	22.523809523809526	67.61381573648762	CDKN1A
regulation of microvillus organization (GO:0032530)	1/8	0.049693463055301444	0.2543185983313607	0	0	22.523809523809526	67.61381573648762	PODXL
regulation of myeloid leukocyte differentiation (GO:0002761)	1/8	0.049693463055301444	0.2543185983313607	0	0	22.523809523809526	67.61381573648762	CEBPB
regulation of pattern recognition receptor signaling pathway (GO:0062207)	1/8	0.049693463055301444	0.2543185983313607	0	0	22.523809523809526	67.61381573648762	SLC15A4
regulation of RNA biosynthetic process (GO:2001141)	1/8	0.049693463055301444	0.2543185983313607	0	0	22.523809523809526	67.61381573648762	ACTN4
stress-induced premature senescence (GO:0090400)	1/8	0.049693463055301444	0.2543185983313607	0	0	22.523809523809526	67.61381573648762	CDKN1A
negative regulation of neuron projection development (GO:0010977)	2/58	0.05250907267399514	0.2543185983313607	0	0	5.662	16.68460784158263	RTN4RL1;OMG
chordate embryonic development (GO:0043009)	2/58	0.05250907267399514	0.2543185983313607	0	0	5.662	16.68460784158263	FLCN;BMP5
transmembrane receptor protein serine/threonine kinase signaling pathway (GO:0007178)	3/133	0.05288338271712376	0.2543185983313607	0	0	3.6742555831265507	10.80108463849234	SMAD3;ZMIZ1;BMP5
mitotic DNA damage checkpoint signaling (GO:0044773)	2/59	0.054131352519168	0.2543185983313607	0	0	5.562385964912281	16.22181831889152	CDKN1A;TAOK2
regulation of cell population proliferation (GO:0042127)	9/764	0.05461099503566031	0.2543185983313607	0	0	1.931327870692558	5.615374492146082	KLF10;CSF3;CDKN1A;TBC1D8;TET1;TOB1;SOX4;TBX3;BMP5
negative regulation of biomineralization (GO:0110150)	1/9	0.05573031012816855	0.2543185983313607	0	0	19.70734126984127	56.89964886057114	HEY1
ATF6-mediated unfolded protein response (GO:0036500)	1/9	0.05573031012816855	0.2543185983313607	0	0	19.70734126984127	56.89964886057114	DDIT3
negative regulation of fibrinolysis (GO:0051918)	1/9	0.05573031012816855	0.2543185983313607	0	0	19.70734126984127	56.89964886057114	THBD
axon regeneration (GO:0031103)	1/9	0.05573031012816855	0.2543185983313607	0	0	19.70734126984127	56.89964886057114	RTN4RL1
regulation of cell adhesion molecule production (GO:0060353)	1/9	0.05573031012816855	0.2543185983313607	0	0	19.70734126984127	56.89964886057114	FUT7
regulation of cellular extravasation (GO:0002691)	1/9	0.05573031012816855	0.2543185983313607	0	0	19.70734126984127	56.89964886057114	FUT7
regulation of DNA-templated transcription in response to stress (GO:0043620)	1/9	0.05573031012816855	0.2543185983313607	0	0	19.70734126984127	56.89964886057114	DDIT3
negative regulation of systemic arterial blood pressure (GO:0003085)	1/9	0.05573031012816855	0.2543185983313607	0	0	19.70734126984127	56.89964886057114	ADRB2
pericardium development (GO:0060039)	1/9	0.05573031012816855	0.2543185983313607	0	0	19.70734126984127	56.89964886057114	BMP5
phosphatidylglycerol biosynthetic process (GO:0006655)	1/9	0.05573031012816855	0.2543185983313607	0	0	19.70734126984127	56.89964886057114	CDS2
embryonic forelimb morphogenesis (GO:0035115)	1/9	0.05573031012816855	0.2543185983313607	0	0	19.70734126984127	56.89964886057114	TBX3
regulation of RNA polymerase II regulatory region sequence-specific DNA binding (GO:1903025)	1/9	0.05573031012816855	0.2543185983313607	0	0	19.70734126984127	56.89964886057114	DDIT3
fucose catabolic process (GO:0019317)	1/9	0.05573031012816855	0.2543185983313607	0	0	19.70734126984127	56.89964886057114	FUT7
positive regulation of extracellular matrix assembly (GO:1901203)	1/9	0.05573031012816855	0.2543185983313607	0	0	19.70734126984127	56.89964886057114	SMAD3
semaphorin-plexin signaling pathway involved in axon guidance (GO:1902287)	1/9	0.05573031012816855	0.2543185983313607	0	0	19.70734126984127	56.89964886057114	PLXNA2
kynurenine metabolic process (GO:0070189)	1/9	0.05573031012816855	0.2543185983313607	0	0	19.70734126984127	56.89964886057114	AADAT
L-fucose catabolic process (GO:0042355)	1/9	0.05573031012816855	0.2543185983313607	0	0	19.70734126984127	56.89964886057114	FUT7
L-fucose metabolic process (GO:0042354)	1/9	0.05573031012816855	0.2543185983313607	0	0	19.70734126984127	56.89964886057114	FUT7
positive regulation of protein kinase A signaling (GO:0010739)	1/9	0.05573031012816855	0.2543185983313607	0	0	19.70734126984127	56.89964886057114	ADRB2
type B pancreatic cell differentiation (GO:0003309)	1/9	0.05573031012816855	0.2543185983313607	0	0	19.70734126984127	56.89964886057114	BMP5
mitral valve morphogenesis (GO:0003183)	1/9	0.05573031012816855	0.2543185983313607	0	0	19.70734126984127	56.89964886057114	SOX4
regulation of DNA-templated transcription, initiation (GO:2000142)	2/61	0.05742850448241245	0.25813468222026775	0	0	5.373288135593221	15.352636801357923	CDKN1A;CEBPB
positive regulation of interleukin-8 production (GO:0032757)	2/61	0.05742850448241245	0.25813468222026775	0	0	5.373288135593221	15.352636801357923	DDIT3;CD58
stress-activated MAPK cascade (GO:0051403)	2/62	0.05910280898835828	0.25813468222026775	0	0	5.2834666666666665	14.944163029119755	MAP2K3;TAOK2
regulation of intracellular signal transduction (GO:1902531)	6/437	0.06024447017197793	0.25813468222026775	0	0	2.236812333416425	6.283976408971821	FLCN;RRAGC;RHOJ;TAOK2;SLC15A4;IER3
anterior/posterior pattern specification (GO:0009952)	2/63	0.06079389215457269	0.25813468222026775	0	0	5.1965901639344265	14.55183450796947	HEY1;DDIT3
negative regulation of leukocyte migration (GO:0002686)	1/10	0.06172910888015653	0.25813468222026775	0	0	17.516754850088184	48.78415662492463	BMP5
regulation of cell-cell adhesion mediated by integrin (GO:0033632)	1/10	0.06172910888015653	0.25813468222026775	0	0	17.516754850088184	48.78415662492463	PODXL
negative regulation of viral-induced cytoplasmic pattern recognition receptor signaling pathway (GO:0039532)	1/10	0.06172910888015653	0.25813468222026775	0	0	17.516754850088184	48.78415662492463	RNF125
regulation of leukocyte tethering or rolling (GO:1903236)	1/10	0.06172910888015653	0.25813468222026775	0	0	17.516754850088184	48.78415662492463	FUT7
regulation of peptidyl-lysine acetylation (GO:2000756)	1/10	0.06172910888015653	0.25813468222026775	0	0	17.516754850088184	48.78415662492463	FLCN
forelimb morphogenesis (GO:0035136)	1/10	0.06172910888015653	0.25813468222026775	0	0	17.516754850088184	48.78415662492463	TBX3
retinoic acid receptor signaling pathway (GO:0048384)	1/10	0.06172910888015653	0.25813468222026775	0	0	17.516754850088184	48.78415662492463	ACTN4
indolalkylamine catabolic process (GO:0046218)	1/10	0.06172910888015653	0.25813468222026775	0	0	17.516754850088184	48.78415662492463	AADAT
iron ion transmembrane transport (GO:0034755)	1/10	0.06172910888015653	0.25813468222026775	0	0	17.516754850088184	48.78415662492463	SLC11A2
L-glutamate transmembrane transport (GO:0015813)	1/10	0.06172910888015653	0.25813468222026775	0	0	17.516754850088184	48.78415662492463	SLC25A18
lipid droplet formation (GO:0140042)	1/10	0.06172910888015653	0.25813468222026775	0	0	17.516754850088184	48.78415662492463	CDS2
primary miRNA processing (GO:0031053)	1/10	0.06172910888015653	0.25813468222026775	0	0	17.516754850088184	48.78415662492463	SMAD3
morphogenesis of an epithelial sheet (GO:0002011)	1/10	0.06172910888015653	0.25813468222026775	0	0	17.516754850088184	48.78415662492463	BMP5
regulation of cilium assembly (GO:1902017)	2/64	0.06250147726565049	0.25813468222026775	0	0	5.112516129032258	14.17478372234047	TBC1D19;TBC1D8
regulation of transcription initiation from RNA polymerase II promoter (GO:0060260)	2/64	0.06250147726565049	0.25813468222026775	0	0	5.112516129032258	14.17478372234047	CDKN1A;CEBPB
positive regulation of cytokine production (GO:0001819)	5/335	0.06264875848594893	0.25813468222026775	0	0	2.4270988574267265	6.7235769589664205	CEBPB;DDIT3;EIF2AK3;CD58;AGPAT2
BMP signaling pathway (GO:0030509)	2/65	0.06422529035286546	0.25813468222026775	0	0	5.0311111111111115	13.812202220103451	SMAD3;BMP5
regulation of cellular catabolic process (GO:0031329)	2/65	0.06422529035286546	0.25813468222026775	0	0	5.0311111111111115	13.812202220103451	RRAGC;DDIT3
mitotic G1 DNA damage checkpoint signaling (GO:0031571)	2/65	0.06422529035286546	0.25813468222026775	0	0	5.0311111111111115	13.812202220103451	CDKN1A;SOX4
atrial septum morphogenesis (GO:0060413)	1/11	0.0676900970783306	0.25813468222026775	0	0	15.764285714285714	42.45031112549025	SOX4
negative regulation of interleukin-17 production (GO:0032700)	1/11	0.0676900970783306	0.25813468222026775	0	0	15.764285714285714	42.45031112549025	DDIT3
cell differentiation in spinal cord (GO:0021515)	1/11	0.0676900970783306	0.25813468222026775	0	0	15.764285714285714	42.45031112549025	SOX4
negative regulation of steroid biosynthetic process (GO:0010894)	1/11	0.0676900970783306	0.25813468222026775	0	0	15.764285714285714	42.45031112549025	BMP5
chromatin-mediated maintenance of transcription (GO:0048096)	1/11	0.0676900970783306	0.25813468222026775	0	0	15.764285714285714	42.45031112549025	ZMIZ1
regulation of lamellipodium morphogenesis (GO:2000392)	1/11	0.0676900970783306	0.25813468222026775	0	0	15.764285714285714	42.45031112549025	CORO1C
regulation of lipid kinase activity (GO:0043550)	1/11	0.0676900970783306	0.25813468222026775	0	0	15.764285714285714	42.45031112549025	PIK3R3
columnar/cuboidal epithelial cell differentiation (GO:0002065)	1/11	0.0676900970783306	0.25813468222026775	0	0	15.764285714285714	42.45031112549025	SOX4
Notch signaling involved in heart development (GO:0061314)	1/11	0.0676900970783306	0.25813468222026775	0	0	15.764285714285714	42.45031112549025	HEY1
copper ion transport (GO:0006825)	1/11	0.0676900970783306	0.25813468222026775	0	0	15.764285714285714	42.45031112549025	SLC11A2
desensitization of G protein-coupled receptor signaling pathway (GO:0002029)	1/11	0.0676900970783306	0.25813468222026775	0	0	15.764285714285714	42.45031112549025	ADRB2
regulation of T cell mediated immunity (GO:0002709)	1/11	0.0676900970783306	0.25813468222026775	0	0	15.764285714285714	42.45031112549025	FUT7
regulation of toll-like receptor 9 signaling pathway (GO:0034163)	1/11	0.0676900970783306	0.25813468222026775	0	0	15.764285714285714	42.45031112549025	SLC15A4
positive regulation of dendrite development (GO:1900006)	1/11	0.0676900970783306	0.25813468222026775	0	0	15.764285714285714	42.45031112549025	BMP5
insulin-like growth factor receptor signaling pathway (GO:0048009)	1/11	0.0676900970783306	0.25813468222026775	0	0	15.764285714285714	42.45031112549025	EIF2AK3
tryptophan catabolic process (GO:0006569)	1/11	0.0676900970783306	0.25813468222026775	0	0	15.764285714285714	42.45031112549025	AADAT
tryptophan metabolic process (GO:0006568)	1/11	0.0676900970783306	0.25813468222026775	0	0	15.764285714285714	42.45031112549025	AADAT
anion transmembrane transport (GO:0098656)	2/67	0.06772051848371222	0.25813468222026775	0	0	4.875815384615384	13.127479882987005	SLC25A18;SLC25A30
regulation of translational initiation (GO:0006446)	2/68	0.06949139936694511	0.2628235026640881	0	0	4.80169696969697	12.803976022509481	CEBPB;EIF2AK3
positive regulation of protein localization to nucleus (GO:1900182)	2/68	0.06949139936694511	0.2628235026640881	0	0	4.80169696969697	12.803976022509481	SMAD3;EIF2AK3
regulation of axon regeneration (GO:0048679)	1/12	0.0736135110460111	0.26419998355549057	0	0	14.330447330447331	37.38708660746238	RTN4RL1
negative regulation of hemostasis (GO:1900047)	1/12	0.0736135110460111	0.26419998355549057	0	0	14.330447330447331	37.38708660746238	THBD
regulation of leukocyte cell-cell adhesion (GO:1903037)	1/12	0.0736135110460111	0.26419998355549057	0	0	14.330447330447331	37.38708660746238	FUT7
phosphate ion transmembrane transport (GO:0035435)	1/12	0.0736135110460111	0.26419998355549057	0	0	14.330447330447331	37.38708660746238	SLC25A30
glomerular visceral epithelial cell differentiation (GO:0072112)	1/12	0.0736135110460111	0.26419998355549057	0	0	14.330447330447331	37.38708660746238	PODXL
intrinsic apoptotic signaling pathway in response to oxidative stress (GO:0008631)	1/12	0.0736135110460111	0.26419998355549057	0	0	14.330447330447331	37.38708660746238	PRODH
smooth muscle cell differentiation (GO:0051145)	1/12	0.0736135110460111	0.26419998355549057	0	0	14.330447330447331	37.38708660746238	HEY1
lysine catabolic process (GO:0006554)	1/12	0.0736135110460111	0.26419998355549057	0	0	14.330447330447331	37.38708660746238	AADAT
lysine metabolic process (GO:0006553)	1/12	0.0736135110460111	0.26419998355549057	0	0	14.330447330447331	37.38708660746238	AADAT
positive regulation of protein maturation (GO:1903319)	1/12	0.0736135110460111	0.26419998355549057	0	0	14.330447330447331	37.38708660746238	SOX4
mesoderm morphogenesis (GO:0048332)	1/12	0.0736135110460111	0.26419998355549057	0	0	14.330447330447331	37.38708660746238	TBX3
regulation of transcription, DNA-templated (GO:0006355)	20/2244	0.07405254053313953	0.26419998355549057	0	0	1.4833086801586768	3.8610234668575405	MAP2K3;KLF10;PHC2;CDKN1A;CEBPB;SMAD3;ZFP3;SNAI3;PERM1;SRA1;KLF3;TBX3;KLF6;HEY1;ZMIZ1;DDIT3;VGLL2;SAMD13;SOX4;NKX2-2
cellular response to BMP stimulus (GO:0071773)	2/71	0.0748939608314774	0.26419998355549057	0	0	4.592231884057971	11.901604812302306	SMAD3;BMP5
regulation of TOR signaling (GO:0032006)	2/71	0.0748939608314774	0.26419998355549057	0	0	4.592231884057971	11.901604812302306	FLCN;RRAGC
myeloid leukocyte differentiation (GO:0002573)	2/71	0.0748939608314774	0.26419998355549057	0	0	4.592231884057971	11.901604812302306	CDKN1A;CSF3
negative regulation of nucleic acid-templated transcription (GO:1903507)	6/464	0.07562853122588874	0.26419998355549057	0	0	2.1020246129416433	5.427262898659975	KLF10;PHC2;HEY1;DDIT3;SAMD13;TBX3
cell junction organization (GO:0034330)	2/72	0.07672392854075034	0.26419998355549057	0	0	4.5264	11.621720495155545	SMAD3;PPFIA4
positive regulation of protein secretion (GO:0050714)	2/72	0.07672392854075034	0.26419998355549057	0	0	4.5264	11.621720495155545	MYH10;SOX4
negative regulation of cell adhesion (GO:0007162)	2/73	0.07856803020991365	0.26419998355549057	0	0	4.462422535211267	11.351467617506296	PODXL;PLXNA2
regulation of actin filament-based process (GO:0032970)	2/73	0.07856803020991365	0.26419998355549057	0	0	4.462422535211267	11.351467617506296	TAOK2;RHOBTB2
regulation of autophagosome maturation (GO:1901096)	1/13	0.07949958565386017	0.26419998355549057	0	0	13.135582010582011	33.25933922123504	ADRB2
negative regulation of hippo signaling (GO:0035331)	1/13	0.07949958565386017	0.26419998355549057	0	0	13.135582010582011	33.25933922123504	MAP2K3
negative regulation of mononuclear cell migration (GO:0071676)	1/13	0.07949958565386017	0.26419998355549057	0	0	13.135582010582011	33.25933922123504	BMP5
cardiac right ventricle morphogenesis (GO:0003215)	1/13	0.07949958565386017	0.26419998355549057	0	0	13.135582010582011	33.25933922123504	SOX4
regulation of fibrinolysis (GO:0051917)	1/13	0.07949958565386017	0.26419998355549057	0	0	13.135582010582011	33.25933922123504	THBD
regulation of histone modification (GO:0031056)	1/13	0.07949958565386017	0.26419998355549057	0	0	13.135582010582011	33.25933922123504	FLCN
chromatin organization involved in regulation of transcription (GO:0034401)	1/13	0.07949958565386017	0.26419998355549057	0	0	13.135582010582011	33.25933922123504	ZMIZ1
regulation of leukocyte adhesion to vascular endothelial cell (GO:1904994)	1/13	0.07949958565386017	0.26419998355549057	0	0	13.135582010582011	33.25933922123504	FUT7
response to iron ion (GO:0010039)	1/13	0.07949958565386017	0.26419998355549057	0	0	13.135582010582011	33.25933922123504	SLC11A2
response to UV-B (GO:0010224)	1/13	0.07949958565386017	0.26419998355549057	0	0	13.135582010582011	33.25933922123504	CDKN1A
semaphorin-plexin signaling pathway involved in neuron projection guidance (GO:1902285)	1/13	0.07949958565386017	0.26419998355549057	0	0	13.135582010582011	33.25933922123504	PLXNA2
positive regulation of nuclear-transcribed mRNA poly(A) tail shortening (GO:0060213)	1/13	0.07949958565386017	0.26419998355549057	0	0	13.135582010582011	33.25933922123504	TOB1
spinal cord development (GO:0021510)	1/13	0.07949958565386017	0.26419998355549057	0	0	13.135582010582011	33.25933922123504	SOX4
negative regulation of alcohol biosynthetic process (GO:1902931)	1/13	0.07949958565386017	0.26419998355549057	0	0	13.135582010582011	33.25933922123504	BMP5
negative regulation of protein binding (GO:0032091)	2/74	0.08042601593615645	0.26419998355549057	0	0	4.400222222222222	11.090397417702835	CDKN1A;ADRB2
DNA damage response, signal transduction by p53 class mediator (GO:0030330)	2/74	0.08042601593615645	0.26419998355549057	0	0	4.400222222222222	11.090397417702835	CDKN1A;SOX4
protein autophosphorylation (GO:0046777)	3/159	0.0807583514093798	0.26419998355549057	0	0	3.057847394540943	7.6944427435703995	MKNK2;TAOK2;EIF2AK3
regulation of cell division (GO:0051302)	2/76	0.08418265274332382	0.26419998355549057	0	0	4.280864864864865	10.594140545002631	FLCN;KLHL21
regulation of epithelial to mesenchymal transition (GO:0010717)	2/76	0.08418265274332382	0.26419998355549057	0	0	4.280864864864865	10.594140545002631	SMAD3;BMP5
2-oxoglutarate metabolic process (GO:0006103)	1/14	0.08534855435846095	0.26419998355549057	0	0	12.124542124542124	29.838640846336183	AADAT
protein modification by small protein conjugation or removal (GO:0070647)	1/14	0.08534855435846095	0.26419998355549057	0	0	12.124542124542124	29.838640846336183	UBA7
negative regulation of cell activation (GO:0050866)	1/14	0.08534855435846095	0.26419998355549057	0	0	12.124542124542124	29.838640846336183	THBD
negative regulation of coagulation (GO:0050819)	1/14	0.08534855435846095	0.26419998355549057	0	0	12.124542124542124	29.838640846336183	THBD
regulation of cAMP-dependent protein kinase activity (GO:2000479)	1/14	0.08534855435846095	0.26419998355549057	0	0	12.124542124542124	29.838640846336183	ADRB2
cellular copper ion homeostasis (GO:0006878)	1/14	0.08534855435846095	0.26419998355549057	0	0	12.124542124542124	29.838640846336183	ANKRD9
regulation of DNA methylation-dependent heterochromatin assembly (GO:0090308)	1/14	0.08534855435846095	0.26419998355549057	0	0	12.124542124542124	29.838640846336183	TET1
regulation of histone methylation (GO:0031060)	1/14	0.08534855435846095	0.26419998355549057	0	0	12.124542124542124	29.838640846336183	TET1
ovarian follicle development (GO:0001541)	1/14	0.08534855435846095	0.26419998355549057	0	0	12.124542124542124	29.838640846336183	CEBPB
regulation of response to endoplasmic reticulum stress (GO:1905897)	1/14	0.08534855435846095	0.26419998355549057	0	0	12.124542124542124	29.838640846336183	EIF2AK3
genitalia development (GO:0048806)	1/14	0.08534855435846095	0.26419998355549057	0	0	12.124542124542124	29.838640846336183	TBX3
regulation of vasculogenesis (GO:2001212)	1/14	0.08534855435846095	0.26419998355549057	0	0	12.124542124542124	29.838640846336183	HEY1
respiratory electron transport chain (GO:0022904)	1/14	0.08534855435846095	0.26419998355549057	0	0	12.124542124542124	29.838640846336183	SLC25A18
sulfate transport (GO:0008272)	1/14	0.08534855435846095	0.26419998355549057	0	0	12.124542124542124	29.838640846336183	SLC25A30
positive regulation of protein-containing complex disassembly (GO:0043243)	1/14	0.08534855435846095	0.26419998355549057	0	0	12.124542124542124	29.838640846336183	ADRB2
manganese ion transport (GO:0006828)	1/14	0.08534855435846095	0.26419998355549057	0	0	12.124542124542124	29.838640846336183	SLC11A2
positive regulation of sodium ion transmembrane transporter activity (GO:2000651)	1/14	0.08534855435846095	0.26419998355549057	0	0	12.124542124542124	29.838640846336183	ACTN4
vasodilation (GO:0042311)	1/14	0.08534855435846095	0.26419998355549057	0	0	12.124542124542124	29.838640846336183	ADRB2
regulation of organelle assembly (GO:1902115)	2/77	0.08608081670734434	0.2656208058398054	0	0	4.223573333333333	10.358181380371494	TBC1D19;TBC1D8
heart development (GO:0007507)	3/164	0.08672445536014796	0.2667600335761513	0	0	2.962131837307153	7.242469707527785	CDKN1A;SOX4;BMP5
positive regulation of gene expression (GO:0010628)	6/482	0.0870224851220598	0.26683235185691523	0	0	2.020661157024793	4.93362353651274	SMAD3;HEY1;EIF2AK3;PIK3R3;AGPAT2;SOX4
axon development (GO:0061564)	2/79	0.08991563679295368	0.26730529857113083	0	0	4.1134545454545455	9.90883244205047	RTN4RL1;TAOK2
acute-phase response (GO:0006953)	1/15	0.09116064916464671	0.26730529857113083	0	0	11.257936507936508	26.96424346033221	CEBPB
androgen receptor signaling pathway (GO:0030521)	1/15	0.09116064916464671	0.26730529857113083	0	0	11.257936507936508	26.96424346033221	ZMIZ1
cellular response to arsenic-containing substance (GO:0071243)	1/15	0.09116064916464671	0.26730529857113083	0	0	11.257936507936508	26.96424346033221	MKNK2
cellular response to estrogen stimulus (GO:0071391)	1/15	0.09116064916464671	0.26730529857113083	0	0	11.257936507936508	26.96424346033221	SRA1
regulation of nuclear-transcribed mRNA catabolic process, deadenylation-dependent decay (GO:1900151)	1/15	0.09116064916464671	0.26730529857113083	0	0	11.257936507936508	26.96424346033221	TOB1
regulation of nuclear-transcribed mRNA poly(A) tail shortening (GO:0060211)	1/15	0.09116064916464671	0.26730529857113083	0	0	11.257936507936508	26.96424346033221	TOB1
engulfment of apoptotic cell (GO:0043652)	1/15	0.09116064916464671	0.26730529857113083	0	0	11.257936507936508	26.96424346033221	RHOBTB2
positive regulation of nuclear-transcribed mRNA catabolic process, deadenylation-dependent decay (GO:1900153)	1/15	0.09116064916464671	0.26730529857113083	0	0	11.257936507936508	26.96424346033221	TOB1
steroid hormone mediated signaling pathway (GO:0043401)	1/15	0.09116064916464671	0.26730529857113083	0	0	11.257936507936508	26.96424346033221	ABHD2
synaptonemal complex assembly (GO:0007130)	1/15	0.09116064916464671	0.26730529857113083	0	0	11.257936507936508	26.96424346033221	TEX12
synaptonemal complex organization (GO:0070193)	1/15	0.09116064916464671	0.26730529857113083	0	0	11.257936507936508	26.96424346033221	TEX12
positive regulation of response to cytokine stimulus (GO:0060760)	1/15	0.09116064916464671	0.26730529857113083	0	0	11.257936507936508	26.96424346033221	AGPAT2
medium-chain fatty acid metabolic process (GO:0051791)	1/15	0.09116064916464671	0.26730529857113083	0	0	11.257936507936508	26.96424346033221	ABHD2
central nervous system development (GO:0007417)	4/268	0.09151794213477767	0.26730529857113083	0	0	2.41549642769155	5.775983940342903	SOX4;TBX3;SH3GL1;NKX2-2
regulation of fat cell differentiation (GO:0045598)	2/80	0.09185182070242562	0.26730529857113083	0	0	4.0605128205128205	9.694793697819618	CEBPB;SMAD3
positive regulation of cell adhesion (GO:0045785)	2/80	0.09185182070242562	0.26730529857113083	0	0	4.0605128205128205	9.694793697819618	FLCN;FUT7
activation of cysteine-type endopeptidase activity involved in apoptotic process (GO:0006919)	2/81	0.09380020976829585	0.27075255698417033	0	0	4.0089113924050634	9.487442342539035	SMAD3;EIF2AK3
regulation of interleukin-8 production (GO:0032677)	2/81	0.09380020976829585	0.27075255698417033	0	0	4.0089113924050634	9.487442342539035	DDIT3;CD58
cell-cell junction organization (GO:0045216)	2/82	0.09576057395460738	0.27075255698417033	0	0	3.9586	9.286496461412842	FLCN;SMAD3
negative regulation of cell-substrate junction organization (GO:0150118)	1/16	0.09693610064865357	0.27075255698417033	0	0	10.506878306878306	24.519936301690542	CORO1C
aromatic amino acid family catabolic process (GO:0009074)	1/16	0.09693610064865357	0.27075255698417033	0	0	10.506878306878306	24.519936301690542	AADAT
regulation of ATP biosynthetic process (GO:2001169)	1/16	0.09693610064865357	0.27075255698417033	0	0	10.506878306878306	24.519936301690542	FLCN
negative regulation of focal adhesion assembly (GO:0051895)	1/16	0.09693610064865357	0.27075255698417033	0	0	10.506878306878306	24.519936301690542	CORO1C
negative regulation of platelet activation (GO:0010544)	1/16	0.09693610064865357	0.27075255698417033	0	0	10.506878306878306	24.519936301690542	THBD
neural tube development (GO:0021915)	1/16	0.09693610064865357	0.27075255698417033	0	0	10.506878306878306	24.519936301690542	SOX4
regulation of isotype switching (GO:0045191)	1/16	0.09693610064865357	0.27075255698417033	0	0	10.506878306878306	24.519936301690542	SLC15A4
glutamine family amino acid catabolic process (GO:0009065)	1/16	0.09693610064865357	0.27075255698417033	0	0	10.506878306878306	24.519936301690542	PRODH
positive regulation of leukocyte adhesion to vascular endothelial cell (GO:1904996)	1/16	0.09693610064865357	0.27075255698417033	0	0	10.506878306878306	24.519936301690542	FUT7
sympathetic nervous system development (GO:0048485)	1/16	0.09693610064865357	0.27075255698417033	0	0	10.506878306878306	24.519936301690542	SOX4
positive regulation of TORC1 signaling (GO:1904263)	1/16	0.09693610064865357	0.27075255698417033	0	0	10.506878306878306	24.519936301690542	FLCN
regulation of Notch signaling pathway (GO:0008593)	2/83	0.09773268562057552	0.2715036216509776	0	0	3.909530864197531	9.091689185450235	HEY1;ZMIZ1
regulation of cytokinesis (GO:0032465)	2/84	0.09971631948525622	0.2715036216509776	0	0	3.8616585365853657	8.902767721115561	FLCN;KLHL21
lymphocyte differentiation (GO:0030098)	2/84	0.09971631948525622	0.2715036216509776	0	0	3.8616585365853657	8.902767721115561	KLF6;SOX4
negative regulation of ATP metabolic process (GO:1903579)	1/17	0.10267513796999019	0.2715036216509776	0	0	9.849702380952381	22.419747526457723	FLCN
adenylate cyclase-activating adrenergic receptor signaling pathway (GO:0071880)	1/17	0.10267513796999019	0.2715036216509776	0	0	9.849702380952381	22.419747526457723	ADRB2
pulmonary valve morphogenesis (GO:0003184)	1/17	0.10267513796999019	0.2715036216509776	0	0	9.849702380952381	22.419747526457723	HEY1
aorta morphogenesis (GO:0035909)	1/17	0.10267513796999019	0.2715036216509776	0	0	9.849702380952381	22.419747526457723	HEY1
cell surface receptor signaling pathway involved in heart development (GO:0061311)	1/17	0.10267513796999019	0.2715036216509776	0	0	9.849702380952381	22.419747526457723	HEY1
cellular modified amino acid catabolic process (GO:0042219)	1/17	0.10267513796999019	0.2715036216509776	0	0	9.849702380952381	22.419747526457723	PRODH
negative regulation of vascular associated smooth muscle cell proliferation (GO:1904706)	1/17	0.10267513796999019	0.2715036216509776	0	0	9.849702380952381	22.419747526457723	CDKN1A
copper ion homeostasis (GO:0055070)	1/17	0.10267513796999019	0.2715036216509776	0	0	9.849702380952381	22.419747526457723	ANKRD9
pharyngeal system development (GO:0060037)	1/17	0.10267513796999019	0.2715036216509776	0	0	9.849702380952381	22.419747526457723	BMP5
phosphate ion transport (GO:0006817)	1/17	0.10267513796999019	0.2715036216509776	0	0	9.849702380952381	22.419747526457723	SLC25A30
positive regulation of blood coagulation (GO:0030194)	1/17	0.10267513796999019	0.2715036216509776	0	0	9.849702380952381	22.419747526457723	THBD
regulation of steroid biosynthetic process (GO:0050810)	1/17	0.10267513796999019	0.2715036216509776	0	0	9.849702380952381	22.419747526457723	BMP5
snRNA metabolic process (GO:0016073)	1/17	0.10267513796999019	0.2715036216509776	0	0	9.849702380952381	22.419747526457723	ZCCHC8
mesenchyme morphogenesis (GO:0072132)	1/17	0.10267513796999019	0.2715036216509776	0	0	9.849702380952381	22.419747526457723	HEY1
positive regulation of developmental process (GO:0051094)	3/177	0.10307146565963082	0.2715036216509776	0	0	2.7390155728587318	6.223954624608146	CEBPB;CORO1C;BMP5
glycerophospholipid biosynthetic process (GO:0046474)	3/177	0.10307146565963082	0.2715036216509776	0	0	2.7390155728587318	6.223954624608146	PIK3R3;AGPAT2;CDS2
negative regulation of cellular amide metabolic process (GO:0034249)	2/86	0.10371726432083146	0.2715036216509776	0	0	3.7693333333333334	8.541636112965913	EIF2AK3;TOB1
negative regulation of phosphorylation (GO:0042326)	2/86	0.10371726432083146	0.2715036216509776	0	0	3.7693333333333334	8.541636112965913	CDKN1A;CORO1C
regulation of transcription by RNA polymerase II (GO:0006357)	19/2206	0.10409561123743723	0.2715036216509776	0	0	1.4226913241545158	3.218761532084149	KLF10;CSF3;CDKN1A;CEBPB;SMAD3;ZFP3;SRA1;TET1;KLF3;TBX3;BMP5;FLCN;KLF6;HEY1;ZMIZ1;DDIT3;VGLL2;SOX4;NKX2-2
regulation of translation (GO:0006417)	3/178	0.10437670922176624	0.2715036216509776	0	0	2.723225806451613	6.153806030856951	EIF2AK3;TOB1;SOX4
acidic amino acid transport (GO:0015800)	1/18	0.10837798888948488	0.2715036216509776	0	0	9.26984126984127	20.598794838572697	SLC25A18
pulmonary valve development (GO:0003177)	1/18	0.10837798888948488	0.2715036216509776	0	0	9.26984126984127	20.598794838572697	HEY1
regulation of brown fat cell differentiation (GO:0090335)	1/18	0.10837798888948488	0.2715036216509776	0	0	9.26984126984127	20.598794838572697	FLCN
cell migration involved in sprouting angiogenesis (GO:0002042)	1/18	0.10837798888948488	0.2715036216509776	0	0	9.26984126984127	20.598794838572697	PIK3R3
negative regulation of Rho protein signal transduction (GO:0035024)	1/18	0.10837798888948488	0.2715036216509776	0	0	9.26984126984127	20.598794838572697	FLCN
embryonic axis specification (GO:0000578)	1/18	0.10837798888948488	0.2715036216509776	0	0	9.26984126984127	20.598794838572697	TBX3
embryonic digit morphogenesis (GO:0042733)	1/18	0.10837798888948488	0.2715036216509776	0	0	9.26984126984127	20.598794838572697	TBX3
regulation of protein sumoylation (GO:0033233)	1/18	0.10837798888948488	0.2715036216509776	0	0	9.26984126984127	20.598794838572697	ZMIZ1
positive regulation of cell adhesion mediated by integrin (GO:0033630)	1/18	0.10837798888948488	0.2715036216509776	0	0	9.26984126984127	20.598794838572697	PODXL
positive regulation of cell migration involved in sprouting angiogenesis (GO:0090050)	1/18	0.10837798888948488	0.2715036216509776	0	0	9.26984126984127	20.598794838572697	RHOJ
regulation of transcription by RNA polymerase I (GO:0006356)	1/18	0.10837798888948488	0.2715036216509776	0	0	9.26984126984127	20.598794838572697	EIF2AK3
regulation of transforming growth factor beta production (GO:0071634)	1/18	0.10837798888948488	0.2715036216509776	0	0	9.26984126984127	20.598794838572697	SMAD3
positive regulation of extracellular matrix organization (GO:1903055)	1/18	0.10837798888948488	0.2715036216509776	0	0	9.26984126984127	20.598794838572697	SMAD3
response to axon injury (GO:0048678)	1/18	0.10837798888948488	0.2715036216509776	0	0	9.26984126984127	20.598794838572697	RTN4RL1
positive regulation of interleukin-4 production (GO:0032753)	1/18	0.10837798888948488	0.2715036216509776	0	0	9.26984126984127	20.598794838572697	CEBPB
positive regulation of response to endoplasmic reticulum stress (GO:1905898)	1/18	0.10837798888948488	0.2715036216509776	0	0	9.26984126984127	20.598794838572697	DDIT3
positive regulation of stress-activated protein kinase signaling cascade (GO:0070304)	1/18	0.10837798888948488	0.2715036216509776	0	0	9.26984126984127	20.598794838572697	TAOK2
negative regulation of cytokine production (GO:0001818)	3/182	0.10966291642529807	0.27236271030149367	0	0	2.6618309605334294	5.883562130425709	RNF125;UBA7;DDIT3
regulation of type I interferon production (GO:0032479)	2/89	0.10979959971095211	0.27236271030149367	0	0	3.6388045977011494	8.038477398440062	RNF125;UBA7
transforming growth factor beta receptor signaling pathway (GO:0007179)	2/89	0.10979959971095211	0.27236271030149367	0	0	3.6388045977011494	8.038477398440062	SMAD3;ZMIZ1
cellular amino acid catabolic process (GO:0009063)	2/90	0.11184776566648685	0.27236271030149367	0	0	3.597272727272727	7.880245233840243	AADAT;PRODH
negative regulation of translation (GO:0017148)	2/90	0.11184776566648685	0.27236271030149367	0	0	3.597272727272727	7.880245233840243	EIF2AK3;TOB1
regulation of actin cytoskeleton organization (GO:0032956)	2/91	0.11390594140082137	0.27236271030149367	0	0	3.556674157303371	7.726455796199659	TAOK2;RHOBTB2
activin receptor signaling pathway (GO:0032924)	1/19	0.11404487972500815	0.27236271030149367	0	0	8.754409171075837	19.007251259887777	SMAD3
aspartate family amino acid catabolic process (GO:0009068)	1/19	0.11404487972500815	0.27236271030149367	0	0	8.754409171075837	19.007251259887777	AADAT
negative regulation of protein localization to nucleus (GO:1900181)	1/19	0.11404487972500815	0.27236271030149367	0	0	8.754409171075837	19.007251259887777	FLCN
regulation of epithelial cell differentiation (GO:0030856)	1/19	0.11404487972500815	0.27236271030149367	0	0	8.754409171075837	19.007251259887777	CEBPB
cellular response to interleukin-7 (GO:0098761)	1/19	0.11404487972500815	0.27236271030149367	0	0	8.754409171075837	19.007251259887777	CISH
regulation of insulin-like growth factor receptor signaling pathway (GO:0043567)	1/19	0.11404487972500815	0.27236271030149367	0	0	8.754409171075837	19.007251259887777	BMP5
detection of mechanical stimulus (GO:0050982)	1/19	0.11404487972500815	0.27236271030149367	0	0	8.754409171075837	19.007251259887777	PKD1L1
endocardial cushion morphogenesis (GO:0003203)	1/19	0.11404487972500815	0.27236271030149367	0	0	8.754409171075837	19.007251259887777	HEY1
positive regulation of actin cytoskeleton reorganization (GO:2000251)	1/19	0.11404487972500815	0.27236271030149367	0	0	8.754409171075837	19.007251259887777	CSF3
regulation of RIG-I signaling pathway (GO:0039535)	1/19	0.11404487972500815	0.27236271030149367	0	0	8.754409171075837	19.007251259887777	RNF125
glycerolipid catabolic process (GO:0046503)	1/19	0.11404487972500815	0.27236271030149367	0	0	8.754409171075837	19.007251259887777	ABHD2
interleukin-7-mediated signaling pathway (GO:0038111)	1/19	0.11404487972500815	0.27236271030149367	0	0	8.754409171075837	19.007251259887777	CISH
vesicle transport along actin filament (GO:0030050)	1/19	0.11404487972500815	0.27236271030149367	0	0	8.754409171075837	19.007251259887777	ACTN4
positive regulation of transmembrane receptor protein serine/threonine kinase signaling pathway (GO:0090100)	2/92	0.11597391981011895	0.27629080895940106	0	0	3.516977777777778	7.576941552007025	FLCN;BMP5
adrenergic receptor signaling pathway (GO:0071875)	1/20	0.11967603541200228	0.278034738583629	0	0	8.293233082706767	17.606259261193085	ADRB2
cardiac ventricle development (GO:0003231)	1/20	0.11967603541200228	0.278034738583629	0	0	8.293233082706767	17.606259261193085	HEY1
regulation of hippo signaling (GO:0035330)	1/20	0.11967603541200228	0.278034738583629	0	0	8.293233082706767	17.606259261193085	MAP2K3
regulation of protein kinase A signaling (GO:0010738)	1/20	0.11967603541200228	0.278034738583629	0	0	8.293233082706767	17.606259261193085	ADRB2
regulation of protein modification by small protein conjugation or removal (GO:1903320)	1/20	0.11967603541200228	0.278034738583629	0	0	8.293233082706767	17.606259261193085	ZMIZ1
regulation of smooth muscle contraction (GO:0006940)	1/20	0.11967603541200228	0.278034738583629	0	0	8.293233082706767	17.606259261193085	ADRB2
positive regulation of lymphocyte differentiation (GO:0045621)	1/20	0.11967603541200228	0.278034738583629	0	0	8.293233082706767	17.606259261193085	ZMIZ1
positive regulation of peptidyl-lysine acetylation (GO:2000758)	1/20	0.11967603541200228	0.278034738583629	0	0	8.293233082706767	17.606259261193085	SOX4
mesoderm development (GO:0007498)	1/20	0.11967603541200228	0.278034738583629	0	0	8.293233082706767	17.606259261193085	TBX3
regulation of cell cycle (GO:0051726)	4/296	0.1197999964075023	0.278034738583629	0	0	2.1807550952221852	4.627413199198931	CDKN1A;SMAD3;SRA1;TBX3
negative regulation of cellular protein metabolic process (GO:0032269)	2/94	0.1201384672892224	0.278034738583629	0	0	3.4401739130434783	7.290107998197815	EIF2AK3;TOB1
hemopoiesis (GO:0030097)	2/94	0.1201384672892224	0.278034738583629	0	0	3.4401739130434783	7.290107998197815	FLCN;MKNK2
cellular transition metal ion homeostasis (GO:0046916)	2/96	0.12433979493542943	0.2825152494156901	0	0	3.3666382978723406	7.018556029054545	ANKRD9;SLC11A2
actin filament-based transport (GO:0099515)	1/21	0.1252716795248585	0.2825152494156901	0	0	7.878174603174603	16.365099413225817	ACTN4
autonomic nervous system development (GO:0048483)	1/21	0.1252716795248585	0.2825152494156901	0	0	7.878174603174603	16.365099413225817	SOX4
regulation of cell-substrate junction assembly (GO:0090109)	1/21	0.1252716795248585	0.2825152494156901	0	0	7.878174603174603	16.365099413225817	CORO1C
negative regulation of response to wounding (GO:1903035)	1/21	0.1252716795248585	0.2825152494156901	0	0	7.878174603174603	16.365099413225817	RTN4RL1
regulation of fibroblast migration (GO:0010762)	1/21	0.1252716795248585	0.2825152494156901	0	0	7.878174603174603	16.365099413225817	CORO1C
cellular response to steroid hormone stimulus (GO:0071383)	1/21	0.1252716795248585	0.2825152494156901	0	0	7.878174603174603	16.365099413225817	ABHD2
chondroitin sulfate biosynthetic process (GO:0030206)	1/21	0.1252716795248585	0.2825152494156901	0	0	7.878174603174603	16.365099413225817	CHST15
endocardial cushion development (GO:0003197)	1/21	0.1252716795248585	0.2825152494156901	0	0	7.878174603174603	16.365099413225817	HEY1
focal adhesion assembly (GO:0048041)	1/21	0.1252716795248585	0.2825152494156901	0	0	7.878174603174603	16.365099413225817	TAOK2
response to progesterone (GO:0032570)	1/21	0.1252716795248585	0.2825152494156901	0	0	7.878174603174603	16.365099413225817	ABHD2
negative regulation of macromolecule metabolic process (GO:0010605)	3/194	0.12611973106190194	0.2837693948892794	0	0	2.4930754940043913	5.16197158884416	FLCN;STC2;TET1
positive regulation of cold-induced thermogenesis (GO:0120162)	2/97	0.12645375655164864	0.283863859972754	0	0	3.3310315789473686	6.888168913048758	CEBPB;ADRB2
negative regulation of biomineral tissue development (GO:0070168)	1/22	0.13083203417369998	0.28771207515121355	0	0	7.502645502645502	15.259187734338411	HEY1
negative regulation of cyclin-dependent protein kinase activity (GO:1904030)	1/22	0.13083203417369998	0.28771207515121355	0	0	7.502645502645502	15.259187734338411	CDKN1A
negative regulation of lipid biosynthetic process (GO:0051055)	1/22	0.13083203417369998	0.28771207515121355	0	0	7.502645502645502	15.259187734338411	BMP5
cell projection assembly (GO:0030031)	1/22	0.13083203417369998	0.28771207515121355	0	0	7.502645502645502	15.259187734338411	RHOJ
negative regulation of phosphate metabolic process (GO:0045936)	1/22	0.13083203417369998	0.28771207515121355	0	0	7.502645502645502	15.259187734338411	CDKN1A
regulation of platelet activation (GO:0010543)	1/22	0.13083203417369998	0.28771207515121355	0	0	7.502645502645502	15.259187734338411	THBD
female gonad development (GO:0008585)	1/22	0.13083203417369998	0.28771207515121355	0	0	7.502645502645502	15.259187734338411	CEBPB
limb morphogenesis (GO:0035108)	1/22	0.13083203417369998	0.28771207515121355	0	0	7.502645502645502	15.259187734338411	TBX3
lipid droplet organization (GO:0034389)	1/22	0.13083203417369998	0.28771207515121355	0	0	7.502645502645502	15.259187734338411	CDS2
negative regulation of intracellular signal transduction (GO:1902532)	3/198	0.1317936211868671	0.2891724600307784	0	0	2.441439205955335	4.947620632900682	MAP2K3;FLCN;DDIT3
regulation of transforming growth factor beta receptor signaling pathway (GO:0017015)	2/100	0.13284650794214892	0.29082613900848814	0	0	3.2285714285714286	6.5170680254594	FLCN;SMAD3
positive regulation of intracellular signal transduction (GO:1902533)	6/546	0.13463608733568447	0.2938787477117574	0	0	1.7752984389348025	3.5597925504634524	FLCN;CSF3;RRAGC;DDIT3;ACTN4;ADRB2
blood vessel endothelial cell migration (GO:0043534)	1/23	0.13635732018313024	0.2938787477117574	0	0	7.161255411255412	14.268633005851834	PIK3R3
cytoskeleton-dependent intracellular transport (GO:0030705)	1/23	0.13635732018313024	0.2938787477117574	0	0	7.161255411255412	14.268633005851834	MYO10
oligosaccharide biosynthetic process (GO:0009312)	1/23	0.13635732018313024	0.2938787477117574	0	0	7.161255411255412	14.268633005851834	FUT7
regulation of mononuclear cell migration (GO:0071675)	1/23	0.13635732018313024	0.2938787477117574	0	0	7.161255411255412	14.268633005851834	BMP5
positive regulation of protein autophosphorylation (GO:0031954)	1/23	0.13635732018313024	0.2938787477117574	0	0	7.161255411255412	14.268633005851834	TAOK2
positive regulation of transcription by RNA polymerase I (GO:0045943)	1/23	0.13635732018313024	0.2938787477117574	0	0	7.161255411255412	14.268633005851834	EIF2AK3
regulation of cell death (GO:0010941)	2/102	0.137148835073635	0.2949306807335691	0	0	3.16368	6.285246849096425	PRODH;SOX4
carbohydrate biosynthetic process (GO:0016051)	1/24	0.14184775694773202	0.2984329431887349	0	0	6.849551414768806	13.37718028791238	FUT7
regulation of cellular response to transforming growth factor beta stimulus (GO:1903844)	1/24	0.14184775694773202	0.2984329431887349	0	0	6.849551414768806	13.37718028791238	SMAD3
negative regulation of neuron differentiation (GO:0045665)	1/24	0.14184775694773202	0.2984329431887349	0	0	6.849551414768806	13.37718028791238	HEY1
negative regulation of protein tyrosine kinase activity (GO:0061099)	1/24	0.14184775694773202	0.2984329431887349	0	0	6.849551414768806	13.37718028791238	SH3BP5L
neuromuscular junction development (GO:0007528)	1/24	0.14184775694773202	0.2984329431887349	0	0	6.849551414768806	13.37718028791238	DOK7
positive regulation of cellular response to transforming growth factor beta stimulus (GO:1903846)	1/24	0.14184775694773202	0.2984329431887349	0	0	6.849551414768806	13.37718028791238	FLCN
positive regulation of neuron apoptotic process (GO:0043525)	1/24	0.14184775694773202	0.2984329431887349	0	0	6.849551414768806	13.37718028791238	DDIT3
mammary gland development (GO:0030879)	1/24	0.14184775694773202	0.2984329431887349	0	0	6.849551414768806	13.37718028791238	TBX3
positive regulation of transforming growth factor beta receptor signaling pathway (GO:0030511)	1/24	0.14184775694773202	0.2984329431887349	0	0	6.849551414768806	13.37718028791238	FLCN
protein kinase B signaling (GO:0043491)	1/24	0.14184775694773202	0.2984329431887349	0	0	6.849551414768806	13.37718028791238	PIK3R3
activation of GTPase activity (GO:0090630)	2/105	0.14365936424990775	0.3014296058755678	0	0	3.0710679611650487	5.958824820773415	TBC1D8;CORO1C
regulation of protein kinase B signaling (GO:0051896)	3/207	0.1448784568678053	0.3014296058755678	0	0	2.3326612903225805	4.506375312239528	FLCN;CSF3;DDIT3
negative regulation of transcription by RNA polymerase II (GO:0000122)	7/684	0.1452467075410019	0.3014296058755678	0	0	1.6540128015755786	3.191122543773921	KLF10;FLCN;CEBPB;SMAD3;HEY1;DDIT3;TBX3
regulation of cell cycle process (GO:0010564)	2/106	0.14584402859403256	0.3014296058755678	0	0	3.0413846153846156	5.8553269636628515	FLCN;KLHL21
regulation of phosphatidylinositol 3-kinase signaling (GO:0014066)	2/106	0.14584402859403256	0.3014296058755678	0	0	3.0413846153846156	5.8553269636628515	CSF3;IER3
small GTPase mediated signal transduction (GO:0007264)	2/106	0.14584402859403256	0.3014296058755678	0	0	3.0413846153846156	5.8553269636628515	CDKN1A;RRAGC
negative regulation of cell junction assembly (GO:1901889)	1/25	0.14730356254207275	0.3014296058755678	0	0	6.563822751322752	12.571425654229188	CORO1C
regulation of AMPA receptor activity (GO:2000311)	1/25	0.14730356254207275	0.3014296058755678	0	0	6.563822751322752	12.571425654229188	ADRB2
cardiac conduction system development (GO:0003161)	1/25	0.14730356254207275	0.3014296058755678	0	0	6.563822751322752	12.571425654229188	HEY1
cellular response to hexose stimulus (GO:0071331)	1/25	0.14730356254207275	0.3014296058755678	0	0	6.563822751322752	12.571425654229188	SOX4
phosphatidylglycerol metabolic process (GO:0046471)	1/25	0.14730356254207275	0.3014296058755678	0	0	6.563822751322752	12.571425654229188	CDS2
in utero embryonic development (GO:0001701)	1/25	0.14730356254207275	0.3014296058755678	0	0	6.563822751322752	12.571425654229188	FLCN
positive regulation of vascular endothelial growth factor production (GO:0010575)	1/25	0.14730356254207275	0.3014296058755678	0	0	6.563822751322752	12.571425654229188	EIF2AK3
negative regulation of gene expression (GO:0010629)	4/322	0.14901874204319962	0.30380509592430693	0	0	1.9997954696528097	3.806977029859468	FLCN;STC2;EIF2AK3;TOB1
negative regulation of transcription, DNA-templated (GO:0045892)	9/948	0.14908953781470619	0.30380509592430693	0	0	1.537932528293713	2.927005842863048	KLF10;FLCN;PHC2;CEBPB;SMAD3;HEY1;DDIT3;SAMD13;TBX3
organelle fission (GO:0048285)	1/26	0.15272495365081667	0.30734711169481116	0	0	6.300952380952381	11.840224617662312	CORO1C
regulation of myelination (GO:0031641)	1/26	0.15272495365081667	0.30734711169481116	0	0	6.300952380952381	11.840224617662312	EIF2AK3
glial cell development (GO:0021782)	1/26	0.15272495365081667	0.30734711169481116	0	0	6.300952380952381	11.840224617662312	SOX4
positive regulation of histone methylation (GO:0031062)	1/26	0.15272495365081667	0.30734711169481116	0	0	6.300952380952381	11.840224617662312	TET1
hippo signaling (GO:0035329)	1/26	0.15272495365081667	0.30734711169481116	0	0	6.300952380952381	11.840224617662312	FAT4
TOR signaling (GO:0031929)	1/26	0.15272495365081667	0.30734711169481116	0	0	6.300952380952381	11.840224617662312	FLCN
positive regulation of GTPase activity (GO:0043547)	3/214	0.1553408186723235	0.31047475871998953	0	0	2.254471793303776	4.198128005283304	FLCN;TBC1D8;CORO1C
regulation of protein serine/threonine kinase activity (GO:0071900)	2/111	0.15686812413063606	0.31047475871998953	0	0	2.901137614678899	5.373921681192173	CDKN1A;ADRB2
acute inflammatory response (GO:0002526)	1/27	0.15811214564443912	0.31047475871998953	0	0	6.058302808302808	11.174240947502284	CEBPB
regulation of blood coagulation (GO:0030193)	1/27	0.15811214564443912	0.31047475871998953	0	0	6.058302808302808	11.174240947502284	THBD
chondroitin sulfate proteoglycan biosynthetic process (GO:0050650)	1/27	0.15811214564443912	0.31047475871998953	0	0	6.058302808302808	11.174240947502284	CHST15
positive regulation of cellular component movement (GO:0051272)	1/27	0.15811214564443912	0.31047475871998953	0	0	6.058302808302808	11.174240947502284	ACTN4
regulation of transcription regulatory region DNA binding (GO:2000677)	1/27	0.15811214564443912	0.31047475871998953	0	0	6.058302808302808	11.174240947502284	HEY1
regulation of vascular endothelial growth factor production (GO:0010574)	1/27	0.15811214564443912	0.31047475871998953	0	0	6.058302808302808	11.174240947502284	EIF2AK3
positive regulation of nitric oxide biosynthetic process (GO:0045429)	1/27	0.15811214564443912	0.31047475871998953	0	0	6.058302808302808	11.174240947502284	SMAD3
L-alpha-amino acid transmembrane transport (GO:1902475)	1/27	0.15811214564443912	0.31047475871998953	0	0	6.058302808302808	11.174240947502284	SLC25A18
stress-activated protein kinase signaling cascade (GO:0031098)	1/27	0.15811214564443912	0.31047475871998953	0	0	6.058302808302808	11.174240947502284	TAOK2
positive regulation of toll-like receptor signaling pathway (GO:0034123)	1/27	0.15811214564443912	0.31047475871998953	0	0	6.058302808302808	11.174240947502284	SLC15A4
regulation of cytoskeleton organization (GO:0051493)	2/112	0.1590919044883197	0.31176881282791685	0	0	2.8746181818181817	5.284333644642405	TAOK2;RHOBTB2
positive regulation of metabolic process (GO:0009893)	2/113	0.16132161611983453	0.31233300040453665	0	0	2.8485765765765767	5.196815749089642	CEBPB;ADRB2
negative regulation of axonogenesis (GO:0050771)	1/28	0.16346535253986855	0.31233300040453665	0	0	5.833627278071723	10.565598675259062	OMG
cellular response to acid chemical (GO:0071229)	1/28	0.16346535253986855	0.31233300040453665	0	0	5.833627278071723	10.565598675259062	RRAGC
positive regulation of cytosolic calcium ion concentration involved in phospholipase C-activating G protein-coupled signaling pathway (GO:0051482)	1/28	0.16346535253986855	0.31233300040453665	0	0	5.833627278071723	10.565598675259062	GPR157
positive regulation of fibroblast proliferation (GO:0048146)	1/28	0.16346535253986855	0.31233300040453665	0	0	5.833627278071723	10.565598675259062	CDKN1A
response to ketone (GO:1901654)	1/28	0.16346535253986855	0.31233300040453665	0	0	5.833627278071723	10.565598675259062	ABHD2
positive regulation of nitric oxide metabolic process (GO:1904407)	1/28	0.16346535253986855	0.31233300040453665	0	0	5.833627278071723	10.565598675259062	SMAD3
L-amino acid transport (GO:0015807)	1/28	0.16346535253986855	0.31233300040453665	0	0	5.833627278071723	10.565598675259062	SLC25A18
positive regulation of protein import into nucleus (GO:0042307)	1/28	0.16346535253986855	0.31233300040453665	0	0	5.833627278071723	10.565598675259062	SMAD3
sulfur compound transport (GO:0072348)	1/28	0.16346535253986855	0.31233300040453665	0	0	5.833627278071723	10.565598675259062	SLC25A30
activation of protein kinase activity (GO:0032147)	2/114	0.16355709589085304	0.31233300040453665	0	0	2.823	5.1113044321393355	TAOK2;ADRB2
cellular response to transforming growth factor beta stimulus (GO:0071560)	2/114	0.16355709589085304	0.31233300040453665	0	0	2.823	5.1113044321393355	SMAD3;ZMIZ1
positive regulation of kinase activity (GO:0033674)	2/114	0.16355709589085304	0.31233300040453665	0	0	2.823	5.1113044321393355	MAP2K3;CDKN1A
positive regulation of cell motility (GO:2000147)	3/221	0.16603300007207142	0.3161056127459883	0	0	2.181303640130216	3.9166805736272314	PODXL;PIK3R3;ACTN4
ion transport (GO:0006811)	2/116	0.16804471642595883	0.3161056127459883	0	0	2.7731929824561403	4.946059473812403	SLC25A18;SLC15A4
negative regulation of epithelial to mesenchymal transition (GO:0010719)	1/29	0.1687847870526419	0.3161056127459883	0	0	5.625	10.007610890498011	BMP5
beta-catenin-TCF complex assembly (GO:1904837)	1/29	0.1687847870526419	0.3161056127459883	0	0	5.625	10.007610890498011	TLE3
negative regulation of interferon-gamma production (GO:0032689)	1/29	0.1687847870526419	0.3161056127459883	0	0	5.625	10.007610890498011	DDIT3
regulation of DNA biosynthetic process (GO:2000278)	1/29	0.1687847870526419	0.3161056127459883	0	0	5.625	10.007610890498011	CDKN1A
negative regulation of wound healing (GO:0061045)	1/29	0.1687847870526419	0.3161056127459883	0	0	5.625	10.007610890498011	THBD
dicarboxylic acid transport (GO:0006835)	1/29	0.1687847870526419	0.3161056127459883	0	0	5.625	10.007610890498011	SLC25A18
homologous chromosome pairing at meiosis (GO:0007129)	1/29	0.1687847870526419	0.3161056127459883	0	0	5.625	10.007610890498011	TEX12
production of miRNAs involved in gene silencing by miRNA (GO:0035196)	1/29	0.1687847870526419	0.3161056127459883	0	0	5.625	10.007610890498011	SMAD3
regulation of cellular response to stress (GO:0080135)	2/118	0.1725534969030653	0.3198424991066404	0	0	2.725103448275862	4.788137464435664	CEBPB;IER3
regulation of protein binding (GO:0043393)	2/118	0.1725534969030653	0.3198424991066404	0	0	2.725103448275862	4.788137464435664	CSF3;CDKN1A
negative regulation of Notch signaling pathway (GO:0045746)	1/30	0.1740706605220296	0.3198424991066404	0	0	5.430760810071155	9.494566361812383	HEY1
cell projection organization (GO:0030030)	1/30	0.1740706605220296	0.3198424991066404	0	0	5.430760810071155	9.494566361812383	RHOJ
CENP-A containing chromatin organization (GO:0061641)	1/30	0.1740706605220296	0.3198424991066404	0	0	5.430760810071155	9.494566361812383	CENPO
CENP-A containing nucleosome assembly (GO:0034080)	1/30	0.1740706605220296	0.3198424991066404	0	0	5.430760810071155	9.494566361812383	CENPO
chondroitin sulfate metabolic process (GO:0030204)	1/30	0.1740706605220296	0.3198424991066404	0	0	5.430760810071155	9.494566361812383	CHST15
heterotypic cell-cell adhesion (GO:0034113)	1/30	0.1740706605220296	0.3198424991066404	0	0	5.430760810071155	9.494566361812383	CD58
positive regulation of protein import (GO:1904591)	1/30	0.1740706605220296	0.3198424991066404	0	0	5.430760810071155	9.494566361812383	SMAD3
ncRNA catabolic process (GO:0034661)	1/30	0.1740706605220296	0.3198424991066404	0	0	5.430760810071155	9.494566361812383	ZCCHC8
positive regulation of cysteine-type endopeptidase activity involved in apoptotic process (GO:0043280)	2/119	0.17481543317916473	0.3206049076417889	0	0	2.701675213675214	4.711787842471602	SMAD3;EIF2AK3
positive regulation of multicellular organismal process (GO:0051240)	4/345	0.1769206431798263	0.3229329213505223	0	0	1.8627184512314332	3.226328926747305	CEBPB;SMAD3;ADRB2;AGPAT2
post-translational protein modification (GO:0043687)	4/345	0.1769206431798263	0.3229329213505223	0	0	1.8627184512314332	3.226328926747305	ANKRD9;CISH;STC2;KLHL21
cytoskeleton organization (GO:0007010)	2/120	0.1770821961923023	0.3229329213505223	0	0	2.6786440677966104	4.637111290549377	STRIP2;RHOBTB2
regulation of cellular macromolecule biosynthetic process (GO:2000112)	5/468	0.17741376543331164	0.3229329213505223	0	0	1.7181248450943596	2.971102810382603	CEBPB;DDIT3;SNAI3;PERM1;SOX4
negative regulation of DNA binding (GO:0043392)	1/31	0.17932318303095868	0.3237822591846658	0	0	5.249470899470899	9.021560154796335	HEY1
negative regulation of peptidyl-tyrosine phosphorylation (GO:0050732)	1/31	0.17932318303095868	0.3237822591846658	0	0	5.249470899470899	9.021560154796335	SH3BP5L
regulation of transmembrane receptor protein serine/threonine kinase signaling pathway (GO:0090092)	1/31	0.17932318303095868	0.3237822591846658	0	0	5.249470899470899	9.021560154796335	SMAD3
positive regulation of leukocyte cell-cell adhesion (GO:1903039)	1/31	0.17932318303095868	0.3237822591846658	0	0	5.249470899470899	9.021560154796335	FUT7
apoptotic process (GO:0006915)	3/231	0.18167064916781472	0.3237822591846658	0	0	2.0845713073005094	3.5553611287007048	RRAGC;TAOK2;IER3
regulation of autophagy (GO:0010506)	3/231	0.18167064916781472	0.3237822591846658	0	0	2.0845713073005094	3.5553611287007048	FLCN;RRAGC;DDIT3
cellular response to DNA damage stimulus (GO:0006974)	4/350	0.18321153327313158	0.3237822591846658	0	0	1.8353306076413365	3.114765037927981	CDKN1A;UBA7;DDIT3;TAOK2
cellular response to organic substance (GO:0071310)	2/123	0.18390994568515862	0.3237822591846658	0	0	2.6118347107438016	4.4226433966987635	CSF3;SMAD3
negative regulation of cell-matrix adhesion (GO:0001953)	1/32	0.18454256336245353	0.3237822591846658	0	0	5.0798771121351765	8.584358078442884	CORO1C
negative regulation of developmental growth (GO:0048640)	1/32	0.18454256336245353	0.3237822591846658	0	0	5.0798771121351765	8.584358078442884	CDKN1A
negative regulation of DNA biosynthetic process (GO:2000279)	1/32	0.18454256336245353	0.3237822591846658	0	0	5.0798771121351765	8.584358078442884	CDKN1A
aortic valve morphogenesis (GO:0003180)	1/32	0.18454256336245353	0.3237822591846658	0	0	5.0798771121351765	8.584358078442884	HEY1
regulation of cell migration involved in sprouting angiogenesis (GO:0090049)	1/32	0.18454256336245353	0.3237822591846658	0	0	5.0798771121351765	8.584358078442884	RHOJ
regulation of cellular biosynthetic process (GO:0031326)	1/32	0.18454256336245353	0.3237822591846658	0	0	5.0798771121351765	8.584358078442884	STC2
cellular response to glucose stimulus (GO:0071333)	1/32	0.18454256336245353	0.3237822591846658	0	0	5.0798771121351765	8.584358078442884	SOX4
chondrocyte differentiation (GO:0002062)	1/32	0.18454256336245353	0.3237822591846658	0	0	5.0798771121351765	8.584358078442884	EIF2AK3
chromatin remodeling at centromere (GO:0031055)	1/32	0.18454256336245353	0.3237822591846658	0	0	5.0798771121351765	8.584358078442884	CENPO
response to amino acid (GO:0043200)	1/32	0.18454256336245353	0.3237822591846658	0	0	5.0798771121351765	8.584358078442884	RRAGC
positive regulation of lamellipodium organization (GO:1902745)	1/32	0.18454256336245353	0.3237822591846658	0	0	5.0798771121351765	8.584358078442884	CORO1C
liver development (GO:0001889)	1/32	0.18454256336245353	0.3237822591846658	0	0	5.0798771121351765	8.584358078442884	CEBPB
apoptotic cell clearance (GO:0043277)	1/33	0.1897290089475027	0.32872833635823995	0	0	4.920882936507937	8.179287368969138	RHOBTB2
negative regulation of smooth muscle cell proliferation (GO:0048662)	1/33	0.1897290089475027	0.32872833635823995	0	0	4.920882936507937	8.179287368969138	CDKN1A
regulation of histone acetylation (GO:0035065)	1/33	0.1897290089475027	0.32872833635823995	0	0	4.920882936507937	8.179287368969138	FLCN
regulation of interleukin-17 production (GO:0032660)	1/33	0.1897290089475027	0.32872833635823995	0	0	4.920882936507937	8.179287368969138	DDIT3
regulation of sprouting angiogenesis (GO:1903670)	1/33	0.1897290089475027	0.32872833635823995	0	0	4.920882936507937	8.179287368969138	RHOJ
positive regulation of histone modification (GO:0031058)	1/33	0.1897290089475027	0.32872833635823995	0	0	4.920882936507937	8.179287368969138	TET1
positive regulation of organelle organization (GO:0010638)	1/33	0.1897290089475027	0.32872833635823995	0	0	4.920882936507937	8.179287368969138	ADRB2
synapse organization (GO:0050808)	2/126	0.19077580635075014	0.3299538857169558	0	0	2.548258064516129	4.22158785077245	DOK7;PPFIA4
cellular response to cytokine stimulus (GO:0071345)	5/482	0.19252311497244357	0.3305864042790118	0	0	1.6664948276454616	2.745615312974996	CSF3;CDKN1A;TXLNA;SMAD3;CD58
negative regulation of extrinsic apoptotic signaling pathway via death domain receptors (GO:1902042)	1/34	0.19488272597929399	0.3305864042790118	0	0	4.7715247715247715	7.80314789859015	BMP5
negative regulation of mitochondrion organization (GO:0010823)	1/34	0.19488272597929399	0.3305864042790118	0	0	4.7715247715247715	7.80314789859015	FLCN
cell-substrate junction assembly (GO:0007044)	1/34	0.19488272597929399	0.3305864042790118	0	0	4.7715247715247715	7.80314789859015	TAOK2
cellular response to amino acid stimulus (GO:0071230)	1/34	0.19488272597929399	0.3305864042790118	0	0	4.7715247715247715	7.80314789859015	RRAGC
cellular response to vascular endothelial growth factor stimulus (GO:0035924)	1/34	0.19488272597929399	0.3305864042790118	0	0	4.7715247715247715	7.80314789859015	MAP2K3
central nervous system neuron differentiation (GO:0021953)	1/34	0.19488272597929399	0.3305864042790118	0	0	4.7715247715247715	7.80314789859015	SOX4
epithelial tube morphogenesis (GO:0060562)	1/34	0.19488272597929399	0.3305864042790118	0	0	4.7715247715247715	7.80314789859015	PODXL
response to steroid hormone (GO:0048545)	1/34	0.19488272597929399	0.3305864042790118	0	0	4.7715247715247715	7.80314789859015	ABHD2
positive regulation of pri-miRNA transcription by RNA polymerase II (GO:1902895)	1/34	0.19488272597929399	0.3305864042790118	0	0	4.7715247715247715	7.80314789859015	SMAD3
striated muscle tissue development (GO:0014706)	1/34	0.19488272597929399	0.3305864042790118	0	0	4.7715247715247715	7.80314789859015	BMP5
protein glycosylation (GO:0006486)	2/130	0.19998293835361935	0.33231420448078697	0	0	2.468125	3.972504507987674	FUT7;TET1
acylglycerol catabolic process (GO:0046464)	1/35	0.2000039193634366	0.33231420448078697	0	0	4.630952380952381	7.453139581543748	ABHD2
negative regulation of cell cycle G1/S phase transition (GO:1902807)	1/35	0.2000039193634366	0.33231420448078697	0	0	4.630952380952381	7.453139581543748	CDKN1A
negative regulation of epithelial cell migration (GO:0010633)	1/35	0.2000039193634366	0.33231420448078697	0	0	4.630952380952381	7.453139581543748	CORO1C
negative regulation of neurogenesis (GO:0050768)	1/35	0.2000039193634366	0.33231420448078697	0	0	4.630952380952381	7.453139581543748	OMG
cellular response to amyloid-beta (GO:1904646)	1/35	0.2000039193634366	0.33231420448078697	0	0	4.630952380952381	7.453139581543748	ADRB2
negative regulation of Ras protein signal transduction (GO:0046580)	1/35	0.2000039193634366	0.33231420448078697	0	0	4.630952380952381	7.453139581543748	FLCN
negative regulation of T cell proliferation (GO:0042130)	1/35	0.2000039193634366	0.33231420448078697	0	0	4.630952380952381	7.453139581543748	CEBPB
regulation of phosphatidylinositol 3-kinase activity (GO:0043551)	1/35	0.2000039193634366	0.33231420448078697	0	0	4.630952380952381	7.453139581543748	PIK3R3
response to estrogen (GO:0043627)	1/35	0.2000039193634366	0.33231420448078697	0	0	4.630952380952381	7.453139581543748	SRA1
semaphorin-plexin signaling pathway (GO:0071526)	1/35	0.2000039193634366	0.33231420448078697	0	0	4.630952380952381	7.453139581543748	PLXNA2
smoothened signaling pathway (GO:0007224)	1/35	0.2000039193634366	0.33231420448078697	0	0	4.630952380952381	7.453139581543748	CC2D2A
cellular protein modification process (GO:0006464)	9/1025	0.20412531693827074	0.333361529256974	0	0	1.4155962231415988	2.2494123738575973	ANKRD9;FUT7;CISH;UBA7;STC2;MKNK2;TAOK2;EIF2AK3;KLHL21
activation of adenylate cyclase activity (GO:0007190)	1/36	0.20509279269101896	0.333361529256974	0	0	4.498412698412698	7.126802647024788	ADRB2
negative regulation of cellular protein localization (GO:1903828)	1/36	0.20509279269101896	0.333361529256974	0	0	4.498412698412698	7.126802647024788	FLCN
negative regulation of DNA metabolic process (GO:0051053)	1/36	0.20509279269101896	0.333361529256974	0	0	4.498412698412698	7.126802647024788	CDKN1A
aortic valve development (GO:0003176)	1/36	0.20509279269101896	0.333361529256974	0	0	4.498412698412698	7.126802647024788	HEY1
regulation of cell cycle G1/S phase transition (GO:1902806)	1/36	0.20509279269101896	0.333361529256974	0	0	4.498412698412698	7.126802647024788	CDKN1A
dendrite morphogenesis (GO:0048813)	1/36	0.20509279269101896	0.333361529256974	0	0	4.498412698412698	7.126802647024788	TAOK2
regulation of osteoclast differentiation (GO:0045670)	1/36	0.20509279269101896	0.333361529256974	0	0	4.498412698412698	7.126802647024788	CEBPB
embryonic limb morphogenesis (GO:0030326)	1/36	0.20509279269101896	0.333361529256974	0	0	4.498412698412698	7.126802647024788	TBX3
regulation of protein import into nucleus (GO:0042306)	1/36	0.20509279269101896	0.333361529256974	0	0	4.498412698412698	7.126802647024788	SMAD3
positive regulation of cytokine-mediated signaling pathway (GO:0001961)	1/36	0.20509279269101896	0.333361529256974	0	0	4.498412698412698	7.126802647024788	AGPAT2
positive regulation of innate immune response (GO:0045089)	1/36	0.20509279269101896	0.333361529256974	0	0	4.498412698412698	7.126802647024788	SLC15A4
transition metal ion transport (GO:0000041)	1/36	0.20509279269101896	0.333361529256974	0	0	4.498412698412698	7.126802647024788	SLC11A2
positive regulation of DNA-binding transcription factor activity (GO:0051091)	3/246	0.20582510263735326	0.3339933218088604	0	0	1.954400637196336	3.0893767624902058	CSF3;SMAD3;DDIT3
positive regulation of peptidyl-tyrosine phosphorylation (GO:0050731)	2/134	0.2092422318165122	0.33431319309877394	0	0	2.392848484848485	3.7430436178102253	CSF3;DOK7
regulation of actin cytoskeleton reorganization (GO:2000249)	1/37	0.21014954833678073	0.33431319309877394	0	0	4.3732363315696645	6.82196820750072	CSF3
negative regulation of G1/S transition of mitotic cell cycle (GO:2000134)	1/37	0.21014954833678073	0.33431319309877394	0	0	4.3732363315696645	6.82196820750072	CDKN1A
centromere complex assembly (GO:0034508)	1/37	0.21014954833678073	0.33431319309877394	0	0	4.3732363315696645	6.82196820750072	CENPO
neural crest cell migration (GO:0001755)	1/37	0.21014954833678073	0.33431319309877394	0	0	4.3732363315696645	6.82196820750072	CORO1C
phagocytosis, engulfment (GO:0006911)	1/37	0.21014954833678073	0.33431319309877394	0	0	4.3732363315696645	6.82196820750072	RHOBTB2
regulation of protein autophosphorylation (GO:0031952)	1/37	0.21014954833678073	0.33431319309877394	0	0	4.3732363315696645	6.82196820750072	TAOK2
regulation of vascular associated smooth muscle cell proliferation (GO:1904705)	1/37	0.21014954833678073	0.33431319309877394	0	0	4.3732363315696645	6.82196820750072	CDKN1A
positive regulation of myeloid cell differentiation (GO:0045639)	1/37	0.21014954833678073	0.33431319309877394	0	0	4.3732363315696645	6.82196820750072	CSF3
lysosome localization (GO:0032418)	1/37	0.21014954833678073	0.33431319309877394	0	0	4.3732363315696645	6.82196820750072	FLCN
positive regulation of signaling receptor activity (GO:2000273)	1/37	0.21014954833678073	0.33431319309877394	0	0	4.3732363315696645	6.82196820750072	ADRB2
ncRNA metabolic process (GO:0034660)	1/37	0.21014954833678073	0.33431319309877394	0	0	4.3732363315696645	6.82196820750072	ZCCHC8
negative regulation of TOR signaling (GO:0032007)	1/38	0.21517438743116998	0.3406343722851746	0	0	4.254826254826255	6.536717126526899	FLCN
positive regulation of insulin secretion (GO:0032024)	1/38	0.21517438743116998	0.3406343722851746	0	0	4.254826254826255	6.536717126526899	SOX4
histone exchange (GO:0043486)	1/38	0.21517438743116998	0.3406343722851746	0	0	4.254826254826255	6.536717126526899	CENPO
regulation of canonical Wnt signaling pathway (GO:0060828)	3/253	0.217342424363503	0.34350705118914626	0	0	1.899	2.8984079545628343	TLE3;DDIT3;SOX4
negative regulation of lymphocyte proliferation (GO:0050672)	1/39	0.22016750980965705	0.3451646820609678	0	0	4.142648287385129	6.26934561220422	CEBPB
regulation of dendrite development (GO:0050773)	1/39	0.22016750980965705	0.3451646820609678	0	0	4.142648287385129	6.26934561220422	BMP5
DNA replication-independent nucleosome assembly (GO:0006336)	1/39	0.22016750980965705	0.3451646820609678	0	0	4.142648287385129	6.26934561220422	CENPO
regulation of T cell differentiation (GO:0045580)	1/39	0.22016750980965705	0.3451646820609678	0	0	4.142648287385129	6.26934561220422	ZMIZ1
vesicle cytoskeletal trafficking (GO:0099518)	1/39	0.22016750980965705	0.3451646820609678	0	0	4.142648287385129	6.26934561220422	ACTN4
regulation of cellular component organization (GO:0051128)	2/139	0.2208769879032119	0.3451646820609678	0	0	2.304934306569343	3.4807950408363983	CISH;TAOK2
positive regulation of response to external stimulus (GO:0032103)	2/139	0.2208769879032119	0.3451646820609678	0	0	2.304934306569343	3.4807950408363983	THBD;SLC15A4
negative regulation of blood coagulation (GO:0030195)	1/40	0.22512911409287154	0.3483142281914363	0	0	4.036223036223036	6.018336292147058	THBD
regulation of nitric oxide biosynthetic process (GO:0045428)	1/40	0.22512911409287154	0.3483142281914363	0	0	4.036223036223036	6.018336292147058	SMAD3
positive regulation of cation channel activity (GO:2001259)	1/40	0.22512911409287154	0.3483142281914363	0	0	4.036223036223036	6.018336292147058	ADRB2
response to organonitrogen compound (GO:0010243)	1/40	0.22512911409287154	0.3483142281914363	0	0	4.036223036223036	6.018336292147058	RRAGC
positive regulation of intrinsic apoptotic signaling pathway (GO:2001244)	1/40	0.22512911409287154	0.3483142281914363	0	0	4.036223036223036	6.018336292147058	DDIT3
regulation of small GTPase mediated signal transduction (GO:0051056)	2/141	0.22554655282584118	0.3483142281914363	0	0	2.271539568345324	3.382841915319574	FLCN;RHOJ
positive regulation of cell differentiation (GO:0045597)	3/258	0.22565136554048654	0.3483142281914363	0	0	1.8612903225806452	2.7710222140591596	CSF3;CEBPB;SMAD3
positive regulation of macromolecule metabolic process (GO:0010604)	4/384	0.22778418118676277	0.3483142281914363	0	0	1.6682071031236627	2.467873308373534	SMAD3;HEY1;EIF2AK3;PIK3R3
acylglycerol metabolic process (GO:0006639)	1/41	0.23005939763261535	0.3483142281914363	0	0	3.9351190476190476	5.782333788044519	ABHD2
negative regulation of cell-cell adhesion (GO:0022408)	1/41	0.23005939763261535	0.3483142281914363	0	0	3.9351190476190476	5.782333788044519	PODXL
regulation of cell development (GO:0060284)	1/41	0.23005939763261535	0.3483142281914363	0	0	3.9351190476190476	5.782333788044519	HEY1
carboxylic acid transmembrane transport (GO:1905039)	1/41	0.23005939763261535	0.3483142281914363	0	0	3.9351190476190476	5.782333788044519	SLC25A30
regulation of filopodium assembly (GO:0051489)	1/41	0.23005939763261535	0.3483142281914363	0	0	3.9351190476190476	5.782333788044519	MYO10
cortical cytoskeleton organization (GO:0030865)	1/41	0.23005939763261535	0.3483142281914363	0	0	3.9351190476190476	5.782333788044519	RHOBTB2
endosome organization (GO:0007032)	1/41	0.23005939763261535	0.3483142281914363	0	0	3.9351190476190476	5.782333788044519	CORO1C
regulation of response to DNA damage stimulus (GO:2001020)	1/41	0.23005939763261535	0.3483142281914363	0	0	3.9351190476190476	5.782333788044519	IER3
positive regulation of biomineral tissue development (GO:0070169)	1/41	0.23005939763261535	0.3483142281914363	0	0	3.9351190476190476	5.782333788044519	CEBPB
hexose metabolic process (GO:0019318)	1/41	0.23005939763261535	0.3483142281914363	0	0	3.9351190476190476	5.782333788044519	CHST15
import into cell (GO:0098657)	1/41	0.23005939763261535	0.3483142281914363	0	0	3.9351190476190476	5.782333788044519	SLC11A2
T cell differentiation (GO:0030217)	1/41	0.23005939763261535	0.3483142281914363	0	0	3.9351190476190476	5.782333788044519	SOX4
cellular component assembly (GO:0022607)	3/261	0.2306667651191582	0.3486906620463791	0	0	1.8393660915228807	2.697947575769148	SLC9A3R2;RHOJ;TEX12
negative regulation of cell migration (GO:0030336)	2/144	0.23256468788715515	0.3508136974284953	0	0	2.2232112676056337	3.24274675345237	FLCN;CORO1C
regulation of extrinsic apoptotic signaling pathway via death domain receptors (GO:1902041)	1/42	0.2349585566110601	0.3508136974284953	0	0	3.8389469608981805	5.560123994196228	BMP5
nucleic acid-templated transcription (GO:0097659)	1/42	0.2349585566110601	0.3508136974284953	0	0	3.8389469608981805	5.560123994196228	RRAGC
determination of left/right symmetry (GO:0007368)	1/42	0.2349585566110601	0.3508136974284953	0	0	3.8389469608981805	5.560123994196228	PKD1L1
regulation of nervous system development (GO:0051960)	1/42	0.2349585566110601	0.3508136974284953	0	0	3.8389469608981805	5.560123994196228	HEY1
positive regulation of epithelial to mesenchymal transition (GO:0010718)	1/42	0.2349585566110601	0.3508136974284953	0	0	3.8389469608981805	5.560123994196228	SMAD3
heterophilic cell-cell adhesion via plasma membrane cell adhesion molecules (GO:0007157)	1/42	0.2349585566110601	0.3508136974284953	0	0	3.8389469608981805	5.560123994196228	FAT4
positive regulation of protein tyrosine kinase activity (GO:0061098)	1/42	0.2349585566110601	0.3508136974284953	0	0	3.8389469608981805	5.560123994196228	DOK7
regulation of cell-substrate adhesion (GO:0010810)	1/43	0.23982678595637746	0.35481223127792827	0	0	3.747354497354497	5.350616430106396	CORO1C
cellular glucose homeostasis (GO:0001678)	1/43	0.23982678595637746	0.35481223127792827	0	0	3.747354497354497	5.350616430106396	SOX4
cellular response to glucose starvation (GO:0042149)	1/43	0.23982678595637746	0.35481223127792827	0	0	3.747354497354497	5.350616430106396	EIF2AK3
positive regulation of axonogenesis (GO:0050772)	1/43	0.23982678595637746	0.35481223127792827	0	0	3.747354497354497	5.350616430106396	PLXNA2
heart looping (GO:0001947)	1/43	0.23982678595637746	0.35481223127792827	0	0	3.747354497354497	5.350616430106396	TBX3
positive regulation of peptide hormone secretion (GO:0090277)	1/43	0.23982678595637746	0.35481223127792827	0	0	3.747354497354497	5.350616430106396	SOX4
positive regulation of cell migration (GO:0030335)	3/269	0.24414026456971474	0.3586933326872486	0	0	1.7833191850594228	2.514502100000518	PODXL;PIK3R3;ACTN4
neurogenesis (GO:0022008)	1/44	0.24466427939469737	0.3586933326872486	0	0	3.6600221483942414	5.152829146574183	FAT4
response to amyloid-beta (GO:1904645)	1/44	0.24466427939469737	0.3586933326872486	0	0	3.6600221483942414	5.152829146574183	ADRB2
hexose biosynthetic process (GO:0019319)	1/44	0.24466427939469737	0.3586933326872486	0	0	3.6600221483942414	5.152829146574183	CHST15
positive regulation of mRNA catabolic process (GO:0061014)	1/44	0.24466427939469737	0.3586933326872486	0	0	3.6600221483942414	5.152829146574183	TOB1
intracellular steroid hormone receptor signaling pathway (GO:0030518)	1/44	0.24466427939469737	0.3586933326872486	0	0	3.6600221483942414	5.152829146574183	ZMIZ1
response to cytokine (GO:0034097)	2/150	0.24663929026235754	0.3608423140259656	0	0	2.1324324324324326	2.9850394224973478	CSF3;SMAD3
amino acid transmembrane transport (GO:0003333)	1/45	0.2494712294500503	0.3608423140259656	0	0	3.576659451659452	4.965875769744344	SLC25A18
negative regulation of T cell activation (GO:0050868)	1/45	0.2494712294500503	0.3608423140259656	0	0	3.576659451659452	4.965875769744344	CEBPB
cellular response to radiation (GO:0071478)	1/45	0.2494712294500503	0.3608423140259656	0	0	3.576659451659452	4.965875769744344	CDKN1A
regulation of insulin receptor signaling pathway (GO:0046626)	1/45	0.2494712294500503	0.3608423140259656	0	0	3.576659451659452	4.965875769744344	FUT7
neural crest cell development (GO:0014032)	1/45	0.2494712294500503	0.3608423140259656	0	0	3.576659451659452	4.965875769744344	CORO1C
regulation of pri-miRNA transcription by RNA polymerase II (GO:1902893)	1/45	0.2494712294500503	0.3608423140259656	0	0	3.576659451659452	4.965875769744344	SMAD3
positive regulation of Notch signaling pathway (GO:0045747)	1/45	0.2494712294500503	0.3608423140259656	0	0	3.576659451659452	4.965875769744344	ZMIZ1
positive regulation of response to biotic stimulus (GO:0002833)	1/45	0.2494712294500503	0.3608423140259656	0	0	3.576659451659452	4.965875769744344	SLC15A4
actin filament organization (GO:0007015)	2/152	0.2513389613144667	0.36300367072460865	0	0	2.1037866666666667	2.905230103493756	CORO1C;RHOBTB2
alpha-amino acid metabolic process (GO:1901605)	1/46	0.25424782744895463	0.3650352854953972	0	0	3.4970017636684303	4.788954339486824	AADAT
regulation of fibroblast proliferation (GO:0048145)	1/46	0.25424782744895463	0.3650352854953972	0	0	3.4970017636684303	4.788954339486824	CDKN1A
establishment of protein localization to extracellular region (GO:0035592)	1/46	0.25424782744895463	0.3650352854953972	0	0	3.4970017636684303	4.788954339486824	TANGO2
positive regulation of nucleocytoplasmic transport (GO:0046824)	1/46	0.25424782744895463	0.3650352854953972	0	0	3.4970017636684303	4.788954339486824	SMAD3
determination of heart left/right asymmetry (GO:0061371)	1/47	0.25899426351997945	0.3696658210593539	0	0	3.420807453416149	4.621337660740617	TBX3
embryonic heart tube morphogenesis (GO:0003143)	1/47	0.25899426351997945	0.3696658210593539	0	0	3.420807453416149	4.621337660740617	TBX3
positive regulation of neuron death (GO:1901216)	1/47	0.25899426351997945	0.3696658210593539	0	0	3.420807453416149	4.621337660740617	DDIT3
positive regulation of pathway-restricted SMAD protein phosphorylation (GO:0010862)	1/47	0.25899426351997945	0.3696658210593539	0	0	3.420807453416149	4.621337660740617	BMP5
regulation of cell differentiation (GO:0045595)	2/156	0.260745473393426	0.3710755492509664	0	0	2.0487272727272727	2.75392080423976	CEBPB;HEY1
peptidyl-serine phosphorylation (GO:0018105)	2/156	0.260745473393426	0.3710755492509664	0	0	2.0487272727272727	2.75392080423976	MKNK2;EIF2AK3
negative regulation of mitotic cell cycle (GO:0045930)	1/48	0.2637107266260292	0.3731103730429408	0	0	3.347855454238433	4.462364934947035	SMAD3
cellular response to ionizing radiation (GO:0071479)	1/48	0.2637107266260292	0.3731103730429408	0	0	3.347855454238433	4.462364934947035	CDKN1A
regulation of mitochondrion organization (GO:0010821)	1/48	0.2637107266260292	0.3731103730429408	0	0	3.347855454238433	4.462364934947035	FLCN
phosphatidic acid biosynthetic process (GO:0006654)	1/48	0.2637107266260292	0.3731103730429408	0	0	3.347855454238433	4.462364934947035	AGPAT2
cellular response to growth factor stimulus (GO:0071363)	2/158	0.26545070672589677	0.3748308580474347	0	0	2.0222564102564102	2.6821714933804612	MAP2K3;SMAD3
negative regulation of cell projection organization (GO:0031345)	1/49	0.26839740452779276	0.3748308580474347	0	0	3.277943121693122	4.31143448027524	RTN4RL1
oligosaccharide metabolic process (GO:0009311)	1/49	0.26839740452779276	0.3748308580474347	0	0	3.277943121693122	4.31143448027524	FUT7
positive regulation of actin filament polymerization (GO:0030838)	1/49	0.26839740452779276	0.3748308580474347	0	0	3.277943121693122	4.31143448027524	CSF3
regulation of stress-activated MAPK cascade (GO:0032872)	1/49	0.26839740452779276	0.3748308580474347	0	0	3.277943121693122	4.31143448027524	TAOK2
response to glucose (GO:0009749)	1/49	0.26839740452779276	0.3748308580474347	0	0	3.277943121693122	4.31143448027524	SOX4
response to unfolded protein (GO:0006986)	1/49	0.26839740452779276	0.3748308580474347	0	0	3.277943121693122	4.31143448027524	DDIT3
positive regulation of reactive oxygen species metabolic process (GO:2000379)	1/49	0.26839740452779276	0.3748308580474347	0	0	3.277943121693122	4.31143448027524	CDKN1A
mitotic cytokinesis (GO:0000281)	1/49	0.26839740452779276	0.3748308580474347	0	0	3.277943121693122	4.31143448027524	MYH10
negative regulation of ERK1 and ERK2 cascade (GO:0070373)	1/50	0.2730544838638846	0.3791556547367083	0	0	3.2108843537414966	4.167997377843627	FLCN
regulation of cellular component movement (GO:0051270)	1/50	0.2730544838638846	0.3791556547367083	0	0	3.2108843537414966	4.167997377843627	ACTN4
phosphatidic acid metabolic process (GO:0046473)	1/50	0.2730544838638846	0.3791556547367083	0	0	3.2108843537414966	4.167997377843627	AGPAT2
iron ion transport (GO:0006826)	1/50	0.2730544838638846	0.3791556547367083	0	0	3.2108843537414966	4.167997377843627	SLC11A2
organelle organization (GO:0006996)	4/420	0.277604893498511	0.383390695864406	0	0	1.5210287679799874	1.9492841866072794	STRIP2;TANGO2;EIF2AK3;GEM
blood circulation (GO:0008015)	1/51	0.27768215009109243	0.383390695864406	0	0	3.1465079365079367	4.0315519131749555	TBC1D8
negative regulation of protein ubiquitination (GO:0031397)	1/51	0.27768215009109243	0.383390695864406	0	0	3.1465079365079367	4.0315519131749555	SOX4
positive regulation of fat cell differentiation (GO:0045600)	1/51	0.27768215009109243	0.383390695864406	0	0	3.1465079365079367	4.0315519131749555	CEBPB
negative regulation of canonical Wnt signaling pathway (GO:0090090)	2/165	0.28191631139105205	0.38753775563735	0	0	1.9347239263803682	2.449641064858417	TLE3;DDIT3
ameboidal-type cell migration (GO:0001667)	1/52	0.28228058743955126	0.38753775563735	0	0	3.0846560846560847	3.9016386983005886	CORO1C
plasma membrane bounded cell projection morphogenesis (GO:0120039)	1/52	0.28228058743955126	0.38753775563735	0	0	3.0846560846560847	3.9016386983005886	TAOK2
sprouting angiogenesis (GO:0002040)	1/52	0.28228058743955126	0.38753775563735	0	0	3.0846560846560847	3.9016386983005886	PIK3R3
regulation of MAPK cascade (GO:0043408)	2/166	0.2842669724222111	0.3897143825026646	0	0	1.9228292682926829	2.418614333098294	TAOK2;ADRB2
positive regulation of macroautophagy (GO:0016239)	1/53	0.28684997913025934	0.39214933855782286	0	0	3.02518315018315	3.777836377286274	ADRB2
positive regulation of NIK/NF-kappaB signaling (GO:1901224)	1/53	0.28684997913025934	0.39214933855782286	0	0	3.02518315018315	3.777836377286274	ACTN4
cellular protein-containing complex assembly (GO:0034622)	2/168	0.2889662348363664	0.39448761272605076	0	0	1.8994698795180722	2.358088205475297	SMAD3;ADRB2
peptidyl-serine modification (GO:0018209)	2/169	0.2913146656485115	0.3955748226157277	0	0	1.888	2.328567199212001	MKNK2;EIF2AK3
regulation of cyclin-dependent protein kinase activity (GO:1904029)	1/54	0.29139050719430143	0.3955748226157277	0	0	2.9679544773884396	3.659757842580537	CDKN1A
regulation of focal adhesion assembly (GO:0051893)	1/54	0.29139050719430143	0.3955748226157277	0	0	2.9679544773884396	3.659757842580537	CORO1C
inorganic anion transport (GO:0015698)	1/54	0.29139050719430143	0.3955748226157277	0	0	2.9679544773884396	3.659757842580537	SLC25A30
regulation of blood vessel endothelial cell migration (GO:0043535)	1/55	0.2959023524817266	0.39961175634011536	0	0	2.9128453850676075	3.547046887524031	MAP2K3
negative regulation of protein modification by small protein conjugation or removal (GO:1903321)	1/55	0.2959023524817266	0.39961175634011536	0	0	2.9128453850676075	3.547046887524031	SOX4
ceramide metabolic process (GO:0006672)	1/55	0.2959023524817266	0.39961175634011536	0	0	2.9128453850676075	3.547046887524031	FUT7
neuron projection development (GO:0031175)	2/171	0.2960087084000854	0.39961175634011536	0	0	1.8654674556213018	2.2709574097589496	TAOK2;OMG
Rho protein signal transduction (GO:0007266)	1/56	0.30038569477529936	0.40495824593840635	0	0	2.85974025974026	3.4393752386402934	RHOJ
carboxylic acid transport (GO:0046942)	1/57	0.30484071269229246	0.4081338467450527	0	0	2.808531746031746	3.336439921627669	SLC15A4
cellular response to peptide (GO:1901653)	1/57	0.30484071269229246	0.4081338467450527	0	0	2.808531746031746	3.336439921627669	ADRB2
dicarboxylic acid metabolic process (GO:0043648)	1/57	0.30484071269229246	0.4081338467450527	0	0	2.808531746031746	3.336439921627669	AADAT
regulation of reactive oxygen species metabolic process (GO:2000377)	1/57	0.30484071269229246	0.4081338467450527	0	0	2.808531746031746	3.336439921627669	CDKN1A
positive regulation of gene expression, epigenetic (GO:0045815)	1/57	0.30484071269229246	0.4081338467450527	0	0	2.808531746031746	3.336439921627669	ZMIZ1
cellular iron ion homeostasis (GO:0006879)	1/58	0.3092675837759564	0.4123567783679419	0	0	2.759120022277917	3.2379609148811213	SLC11A2
regulation of pathway-restricted SMAD protein phosphorylation (GO:0060393)	1/58	0.3092675837759564	0.4123567783679419	0	0	2.759120022277917	3.2379609148811213	BMP5
positive regulation of protein binding (GO:0032092)	1/58	0.3092675837759564	0.4123567783679419	0	0	2.759120022277917	3.2379609148811213	CSF3
regulation of mitotic cell cycle (GO:0007346)	2/178	0.31239981237397846	0.4159624899006946	0	0	1.7906363636363636	2.083354307216037	SMAD3;SRA1
positive regulation of apoptotic signaling pathway (GO:2001235)	1/59	0.31366648450095347	0.4167887438918731	0	0	2.7114121510673237	3.1436790571852447	DDIT3
positive regulation of apoptotic process (GO:0043065)	3/310	0.3146830861069646	0.4167887438918731	0	0	1.541924976358096	1.7827570394784742	FLCN;DDIT3;SOX4
protein stabilization (GO:0050821)	2/179	0.31473553293892476	0.4167887438918731	0	0	1.7804293785310734	2.058216547245975	CDKN1A;SOX4
RNA processing (GO:0006396)	2/179	0.31473553293892476	0.4167887438918731	0	0	1.7804293785310734	2.058216547245975	ZCCHC8;RRAGC
positive regulation of cellular biosynthetic process (GO:0031328)	2/180	0.31706956272649683	0.41930831968728566	0	0	1.7703370786516854	2.0334695164993373	SMAD3;SOX4
Notch signaling pathway (GO:0007219)	1/60	0.31803759008331906	0.4200170347296007	0	0	2.6653214958299705	3.053354179208369	HEY1
B cell differentiation (GO:0030183)	1/61	0.32238107484798123	0.42459946443392654	0	0	2.6207671957671956	2.9667634254981174	KLF6
iron ion homeostasis (GO:0055072)	1/61	0.32238107484798123	0.42459946443392654	0	0	2.6207671957671956	2.9667634254981174	SLC11A2
regulation of neurogenesis (GO:0050767)	1/62	0.3266971119820211	0.42970174945402506	0	0	2.577673692427791	2.883699753994032	HEY1
cell cycle G1/S phase transition (GO:0044843)	1/63	0.33098587348825925	0.43475441760890265	0	0	2.5359703020993343	2.8039705856159034	CDKN1A
protein secretion (GO:0009306)	1/64	0.33524753046823574	0.43916522859181284	0	0	2.495590828924162	2.7273965858341414	TANGO2
regulation of innate immune response (GO:0045088)	1/64	0.33524753046823574	0.43916522859181284	0	0	2.495590828924162	2.7273965858341414	SLC15A4
regulation of GTPase activity (GO:0043087)	2/189	0.33798812854648985	0.4421594359989073	0	0	1.6843636363636363	1.8271042019308328	FLCN;PLXNA2
regulation of cell-matrix adhesion (GO:0001952)	1/65	0.3394822527445883	0.44292181163455013	0	0	2.4564732142857144	2.653810570628963	CORO1C
inorganic anion transmembrane transport (GO:0098661)	1/65	0.3394822527445883	0.44292181163455013	0	0	2.4564732142857144	2.653810570628963	SLC25A30
negative regulation of Wnt signaling pathway (GO:0030178)	2/191	0.34261229740085997	0.4454225112775323	0	0	1.6663703703703703	1.784942286164506	TLE3;DDIT3
cell-cell junction assembly (GO:0007043)	1/66	0.34369020931908356	0.4454225112775323	0	0	2.4185592185592184	2.5830565120206814	FLCN
embryonic organ development (GO:0048568)	1/66	0.34369020931908356	0.4454225112775323	0	0	2.4185592185592184	2.5830565120206814	HEY1
positive regulation of cell cycle (GO:0045787)	1/66	0.34369020931908356	0.4454225112775323	0	0	2.4185592185592184	2.5830565120206814	TBX3
positive regulation of cell death (GO:0010942)	1/66	0.34369020931908356	0.4454225112775323	0	0	2.4185592185592184	2.5830565120206814	PRODH
cellular response to tumor necrosis factor (GO:0071356)	2/194	0.3495296762925732	0.451785698612209	0	0	1.6400833333333333	1.7240011659697578	ACTN4;CD58
regulation of programmed cell death (GO:0043067)	2/194	0.3495296762925732	0.451785698612209	0	0	1.6400833333333333	1.7240011659697578	SRA1;ACTN4
negative regulation of transforming growth factor beta receptor signaling pathway (GO:0030512)	1/68	0.35202649549171183	0.4538060392810927	0	0	2.3461265103056146	2.4494706496911953	SMAD3
regulation of myeloid cell differentiation (GO:0045637)	1/68	0.35202649549171183	0.4538060392810927	0	0	2.3461265103056146	2.4494706496911953	CSF3
positive regulation of protein polymerization (GO:0032273)	1/69	0.35615515768690736	0.4579137741688809	0	0	2.3115079365079363	2.386374920664935	CSF3
positive regulation of protein transport (GO:0051222)	1/69	0.35615515768690736	0.4579137741688809	0	0	2.3115079365079363	2.386374920664935	MYH10
cytokine-mediated signaling pathway (GO:0019221)	5/621	0.3598474848130047	0.4595413426844524	0	0	1.2812034277198212	1.3094859813377904	CSF3;CDKN1A;TXLNA;CISH;ACTN4
carbohydrate homeostasis (GO:0033500)	1/70	0.36025771926497197	0.4595413426844524	0	0	2.27789279963193	2.3255818904183614	SOX4
establishment of protein localization to membrane (GO:0090150)	1/70	0.36025771926497197	0.4595413426844524	0	0	2.27789279963193	2.3255818904183614	TAOK2
fatty acid catabolic process (GO:0009062)	1/70	0.36025771926497197	0.4595413426844524	0	0	2.27789279963193	2.3255818904183614	ABHD2
kidney development (GO:0001822)	1/70	0.36025771926497197	0.4595413426844524	0	0	2.27789279963193	2.3255818904183614	SOX4
wound healing (GO:0042060)	1/70	0.36025771926497197	0.4595413426844524	0	0	2.27789279963193	2.3255818904183614	SMAD3
endomembrane system organization (GO:0010256)	2/199	0.3610043257570026	0.4598901764558408	0	0	1.5980507614213197	1.6281985292001333	TANGO2;EIF2AK3
regulation of G1/S transition of mitotic cell cycle (GO:2000045)	1/71	0.36433434391441605	0.46051103027933993	0	0	2.2452380952380953	2.2669794220745736	CDKN1A
fatty acid biosynthetic process (GO:0006633)	1/71	0.36433434391441605	0.46051103027933993	0	0	2.2452380952380953	2.2669794220745736	ABHD2
Fc-gamma receptor signaling pathway involved in phagocytosis (GO:0038096)	1/71	0.36433434391441605	0.46051103027933993	0	0	2.2452380952380953	2.2669794220745736	MYO10
positive regulation of cellular protein localization (GO:1903829)	1/71	0.36433434391441605	0.46051103027933993	0	0	2.2452380952380953	2.2669794220745736	EIF2AK3
gland development (GO:0048732)	1/71	0.36433434391441605	0.46051103027933993	0	0	2.2452380952380953	2.2669794220745736	TBX3
response to metal ion (GO:0010038)	1/71	0.36433434391441605	0.46051103027933993	0	0	2.2452380952380953	2.2669794220745736	SLC11A2
ncRNA processing (GO:0034470)	2/201	0.36557383994074255	0.46143093926040424	0	0	1.5818291457286433	1.5917740988210556	ZCCHC8;SMAD3
cytoskeleton-dependent cytokinesis (GO:0061640)	1/72	0.36838519430666017	0.46143093926040424	0	0	2.2135032416722558	2.210462252532142	MYH10
extrinsic apoptotic signaling pathway (GO:0097191)	1/72	0.36838519430666017	0.46143093926040424	0	0	2.2135032416722558	2.210462252532142	SMAD3
Fc-gamma receptor signaling pathway (GO:0038094)	1/72	0.36838519430666017	0.46143093926040424	0	0	2.2135032416722558	2.210462252532142	MYO10
response to ionizing radiation (GO:0010212)	1/72	0.36838519430666017	0.46143093926040424	0	0	2.2135032416722558	2.210462252532142	CDKN1A
positive regulation of neurogenesis (GO:0050769)	1/72	0.36838519430666017	0.46143093926040424	0	0	2.2135032416722558	2.210462252532142	PLXNA2
positive regulation of secretion by cell (GO:1903532)	1/72	0.36838519430666017	0.46143093926040424	0	0	2.2135032416722558	2.210462252532142	MYH10
regulation of actin filament polymerization (GO:0030833)	1/73	0.37241043213396574	0.46230260540768164	0	0	2.1826499118165783	2.155931484680991	CSF3
regulation of hydrolase activity (GO:0051336)	1/73	0.37241043213396574	0.46230260540768164	0	0	2.1826499118165783	2.155931484680991	PLXNA2
neurotransmitter transport (GO:0006836)	1/73	0.37241043213396574	0.46230260540768164	0	0	2.1826499118165783	2.155931484680991	PPFIA4
endoplasmic reticulum organization (GO:0007029)	1/73	0.37241043213396574	0.46230260540768164	0	0	2.1826499118165783	2.155931484680991	EIF2AK3
regulation of Rho protein signal transduction (GO:0035023)	1/73	0.37241043213396574	0.46230260540768164	0	0	2.1826499118165783	2.155931484680991	FLCN
positive regulation of JNK cascade (GO:0046330)	1/73	0.37241043213396574	0.46230260540768164	0	0	2.1826499118165783	2.155931484680991	TAOK2
insulin receptor signaling pathway (GO:0008286)	1/73	0.37241043213396574	0.46230260540768164	0	0	2.1826499118165783	2.155931484680991	PIK3R3
proteasomal protein catabolic process (GO:0010498)	2/205	0.3746755979937772	0.46452127710452995	0	0	1.5503448275862068	1.5219652995131194	ANKRD9;DDIT3
regulation of cytokine-mediated signaling pathway (GO:0001959)	1/74	0.37641021805037156	0.4654843917874824	0	0	2.152641878669276	2.1032941239498313	AGPAT2
Fc receptor mediated stimulatory signaling pathway (GO:0002431)	1/74	0.37641021805037156	0.4654843917874824	0	0	2.152641878669276	2.1032941239498313	MYO10
positive regulation of immune response (GO:0050778)	1/75	0.3803847117087205	0.4692055073361375	0	0	2.1234448734448734	2.0524626537112076	SLC15A4
positive regulation of T cell activation (GO:0050870)	1/75	0.3803847117087205	0.4692055073361375	0	0	2.1234448734448734	2.0524626537112076	ZMIZ1
actomyosin structure organization (GO:0031032)	1/76	0.38433407186539703	0.47108791658659005	0	0	2.095026455026455	2.003354645968289	MYH10
cell morphogenesis involved in neuron differentiation (GO:0048667)	1/76	0.38433407186539703	0.47108791658659005	0	0	2.095026455026455	2.003354645968289	TAOK2
cellular response to hormone stimulus (GO:0032870)	1/76	0.38433407186539703	0.47108791658659005	0	0	2.095026455026455	2.003354645968289	SRA1
phospholipid metabolic process (GO:0006644)	1/76	0.38433407186539703	0.47108791658659005	0	0	2.095026455026455	2.003354645968289	AGPAT2
regulation of T cell proliferation (GO:0042129)	1/76	0.38433407186539703	0.47108791658659005	0	0	2.095026455026455	2.003354645968289	CEBPB
negative regulation of developmental process (GO:0051093)	1/77	0.38825845605657666	0.47410454684295544	0	0	2.0673558897243107	1.9558924066113235	HEY1
cellular response to UV (GO:0034644)	1/77	0.38825845605657666	0.47410454684295544	0	0	2.0673558897243107	1.9558924066113235	CDKN1A
positive regulation of phosphatidylinositol 3-kinase signaling (GO:0014068)	1/77	0.38825845605657666	0.47410454684295544	0	0	2.0673558897243107	1.9558924066113235	CSF3
ubiquitin-dependent protein catabolic process (GO:0006511)	3/354	0.3908833754819228	0.47671096733805396	0	0	1.3456024262475876	1.263986305011378	ANKRD9;RNF125;DDIT3
protein modification process (GO:0036211)	1/78	0.3921580210961478	0.47766616103440557	0	0	2.04040404040404	1.9100026453198293	UBA7
positive regulation of protein modification process (GO:0031401)	2/214	0.39495810015841376	0.4804746850487837	0	0	1.4838490566037736	1.3784595606281644	FLCN;PIK3R3
negative regulation of NF-kappaB transcription factor activity (GO:0032088)	1/79	0.3960329226874391	0.48057927696902725	0	0	2.014143264143264	1.8656161767800847	DDIT3
regulation of neuron differentiation (GO:0045664)	1/79	0.3960329226874391	0.48057927696902725	0	0	2.014143264143264	1.8656161767800847	HEY1
negative regulation of cell cycle (GO:0045786)	1/80	0.39988331556548923	0.4828404754405659	0	0	1.9885473176612418	1.8226676429888855	SMAD3
negative regulation of extrinsic apoptotic signaling pathway (GO:2001237)	1/80	0.39988331556548923	0.4828404754405659	0	0	1.9885473176612418	1.8226676429888855	BMP5
regulation of NIK/NF-kappaB signaling (GO:1901222)	1/80	0.39988331556548923	0.4828404754405659	0	0	1.9885473176612418	1.8226676429888855	ACTN4
response to interferon-gamma (GO:0034341)	1/80	0.39988331556548923	0.4828404754405659	0	0	1.9885473176612418	1.8226676429888855	CD58
negative regulation of protein modification process (GO:0031400)	1/81	0.4037093535249111	0.48565036092353164	0	0	1.9635912698412699	1.7810952580348423	CORO1C
phospholipase C-activating G protein-coupled receptor signaling pathway (GO:0007200)	1/81	0.4037093535249111	0.48565036092353164	0	0	1.9635912698412699	1.7810952580348423	GPR157
positive regulation of cellular amide metabolic process (GO:0034250)	1/81	0.4037093535249111	0.48565036092353164	0	0	1.9635912698412699	1.7810952580348423	SOX4
regulation of cyclin-dependent protein serine/threonine kinase activity (GO:0000079)	1/82	0.4075111894490813	0.4890134273388976	0	0	1.9392514207329021	1.740840572747826	CDKN1A
positive regulation of cytoskeleton organization (GO:0051495)	1/82	0.4075111894490813	0.4890134273388976	0	0	1.9392514207329021	1.740840572747826	CSF3
glycoprotein biosynthetic process (GO:0009101)	1/83	0.4112889751843597	0.4929382045366185	0	0	1.9155052264808363	1.7018482581791048	FUT7
spindle assembly (GO:0051225)	1/84	0.4150428616402652	0.49682470629844555	0	0	1.8923312296806272	1.664065904478737	STARD9
B cell activation (GO:0042113)	1/85	0.41877299892000275	0.5000581756145487	0	0	1.8697089947089947	1.6274438347703124	KLF6
G1/S transition of mitotic cell cycle (GO:0000082)	1/85	0.41877299892000275	0.5000581756145487	0	0	1.8697089947089947	1.6274438347703124	CDKN1A
regulation of interferon-gamma production (GO:0032649)	1/86	0.42247953594920096	0.5020172480961166	0	0	1.8476190476190477	1.5919349350699237	DDIT3
regulation of Ras protein signal transduction (GO:0046578)	1/86	0.42247953594920096	0.5020172480961166	0	0	1.8476190476190477	1.5919349350699237	FLCN
glucose homeostasis (GO:0042593)	1/86	0.42247953594920096	0.5020172480961166	0	0	1.8476190476190477	1.5919349350699237	SOX4
positive regulation of endothelial cell migration (GO:0010595)	1/86	0.42247953594920096	0.5020172480961166	0	0	1.8476190476190477	1.5919349350699237	MAP2K3
protein targeting to membrane (GO:0006612)	1/87	0.4261626210011654	0.5051586190404058	0	0	1.8260428202288668	1.5574944927708072	TAOK2
regulation of transcription from RNA polymerase II promoter in response to stress (GO:0043618)	1/87	0.4261626210011654	0.5051586190404058	0	0	1.8260428202288668	1.5574944927708072	DDIT3
negative regulation of binding (GO:0051100)	1/88	0.4298224011911316	0.5081535437621183	0	0	1.8049625980660464	1.5240800512908006	CDKN1A
positive regulation of neuron projection development (GO:0010976)	1/88	0.4298224011911316	0.5081535437621183	0	0	1.8049625980660464	1.5240800512908006	BMP5
inflammatory response (GO:0006954)	2/230	0.43025757872039444	0.5081535437621183	0	0	1.3785964912280702	1.1626686175922984	CEBPB;FUT7
regulation of endothelial cell migration (GO:0010594)	1/89	0.43345902288363203	0.510693539688352	0	0	1.7843614718614718	1.4916512712930001	RHOJ
second-messenger-mediated signaling (GO:0019932)	1/89	0.43345902288363203	0.510693539688352	0	0	1.7843614718614718	1.4916512712930001	EIF2AK3
positive regulation of autophagy (GO:0010508)	1/90	0.437072631426429	0.5137056804673386	0	0	1.76422329231318	1.4601698045564893	FLCN
positive regulation of binding (GO:0051099)	1/90	0.437072631426429	0.5137056804673386	0	0	1.76422329231318	1.4601698045564893	CSF3
positive regulation of supramolecular fiber organization (GO:1902905)	1/91	0.44066337131981503	0.5173004793754351	0	0	1.7445326278659612	1.429599174930562	CSF3
negative regulation of mitotic cell cycle phase transition (GO:1901991)	1/92	0.44423138610015944	0.5189818597227824	0	0	1.7252747252747254	1.399904668699479	CDKN1A
regulation of peptidyl-tyrosine phosphorylation (GO:0050730)	1/92	0.44423138610015944	0.5189818597227824	0	0	1.7252747252747254	1.399904668699479	CSF3
positive regulation of cellular component biogenesis (GO:0044089)	1/92	0.44423138610015944	0.5189818597227824	0	0	1.7252747252747254	1.399904668699479	SMAD3
T cell activation (GO:0042110)	1/92	0.44423138610015944	0.5189818597227824	0	0	1.7252747252747254	1.399904668699479	SOX4
regulation of epithelial cell proliferation (GO:0050678)	1/93	0.4477768185264921	0.5218693856208038	0	0	1.7064354727398205	1.3710532313073147	BMP5
positive regulation of peptidyl-serine phosphorylation (GO:0033138)	1/93	0.4477768185264921	0.5218693856208038	0	0	1.7064354727398205	1.3710532313073147	CSF3
negative regulation of cell death (GO:0060548)	1/94	0.4512998103540226	0.5240901023466069	0	0	1.6880013654207202	1.3430133726825788	SOX4
negative regulation of MAPK cascade (GO:0043409)	1/94	0.4512998103540226	0.5240901023466069	0	0	1.6880013654207202	1.3430133726825788	FLCN
regulation of kinase activity (GO:0043549)	1/94	0.4512998103540226	0.5240901023466069	0	0	1.6880013654207202	1.3430133726825788	SMG8
regulation of cell cycle phase transition (GO:1901987)	1/95	0.45480050250887666	0.5268964105347177	0	0	1.6699594731509626	1.3157550774243678	CDKN1A
ciliary basal body-plasma membrane docking (GO:0097711)	1/95	0.45480050250887666	0.5268964105347177	0	0	1.6699594731509626	1.3157550774243678	CC2D2A
membrane organization (GO:0061024)	2/242	0.45601651197029525	0.5276762495656274	0	0	1.3088666666666666	1.027756477063146	ADRB2;CORO1C
calcium ion homeostasis (GO:0055074)	1/97	0.46173554713753795	0.5330248833939275	0	0	1.635003306878307	1.263469995984744	STC2
glycosaminoglycan biosynthetic process (GO:0006024)	1/97	0.46173554713753795	0.5330248833939275	0	0	1.635003306878307	1.263469995984744	CHST15
regulation of neuron apoptotic process (GO:0043523)	1/98	0.46517017701200697	0.5344508416733698	0	0	1.6180657830142366	1.238389831832245	DDIT3
regulation of peptidyl-serine phosphorylation (GO:0033135)	1/98	0.46517017701200697	0.5344508416733698	0	0	1.6180657830142366	1.238389831832245	CSF3
positive regulation of defense response (GO:0031349)	1/98	0.46517017701200697	0.5344508416733698	0	0	1.6180657830142366	1.238389831832245	SLC15A4
RNA splicing (GO:0008380)	1/98	0.46517017701200697	0.5344508416733698	0	0	1.6180657830142366	1.238389831832245	RRAGC
phosphorylation (GO:0016310)	3/400	0.4682172296838566	0.5371022835473375	0	0	1.1868855123100674	0.9006359358123951	MKNK2;TAOK2;EIF2AK3
positive regulation of stress-activated MAPK cascade (GO:0032874)	1/99	0.4685830621894467	0.5371022835473375	0	0	1.6014739229024944	1.213984333914786	TAOK2
cell-matrix adhesion (GO:0007160)	1/100	0.47197433920713694	0.5390823239827698	0	0	1.5852172518839185	1.1902297169988543	TAOK2
organic acid transport (GO:0015849)	1/100	0.47197433920713694	0.5390823239827698	0	0	1.5852172518839185	1.1902297169988543	SLC25A30
positive regulation of translation (GO:0045727)	1/100	0.47197433920713694	0.5390823239827698	0	0	1.5852172518839185	1.1902297169988543	SOX4
transmembrane receptor protein tyrosine kinase signaling pathway (GO:0007169)	3/404	0.47475193552873934	0.5416184053215195	0	0	1.1748049231759312	0.8751860265297761	EIF2AK3;PIK3R3;ADRB2
positive regulation of signal transduction (GO:0009967)	2/252	0.47697063019799446	0.5426879689474504	0	0	1.255872	0.9297224961018165	ZMIZ1;AGPAT2
protein O-linked glycosylation (GO:0006493)	1/102	0.4786926108283515	0.5426879689474504	0	0	1.5536696526795537	1.1445831795753345	TET1
calcium-mediated signaling (GO:0019722)	1/102	0.4786926108283515	0.5426879689474504	0	0	1.5536696526795537	1.1445831795753345	EIF2AK3
cell junction assembly (GO:0034329)	1/102	0.4786926108283515	0.5426879689474504	0	0	1.5536696526795537	1.1445831795753345	FLCN
positive regulation of cellular protein metabolic process (GO:0032270)	1/102	0.4786926108283515	0.5426879689474504	0	0	1.5536696526795537	1.1445831795753345	SOX4
positive regulation of phosphorylation (GO:0042327)	2/253	0.47903937999682344	0.5426879689474504	0	0	1.250804780876494	0.9205578865880015	FLCN;PIK3R3
cellular response to organonitrogen compound (GO:0071417)	1/103	0.4820198744002198	0.5454287752235316	0	0	1.5383597883597884	1.122648719044528	RRAGC
protein modification by small protein conjugation (GO:0032446)	3/409	0.4828694183043775	0.5457547378975057	0	0	1.1600389321468298	0.8445188030911792	ANKRD9;UBA7;KLHL21
cellular metal ion homeostasis (GO:0006875)	1/104	0.48532606767705805	0.5472586285175178	0	0	1.5233472029588535	1.1012799582256219	STC2
regulation of insulin secretion (GO:0050796)	1/104	0.48532606767705805	0.5472586285175178	0	0	1.5233472029588535	1.1012799582256219	SOX4
regulation of JNK cascade (GO:0046328)	1/105	0.4886113230689866	0.5496877384526099	0	0	1.508623321123321	1.0804578375073273	TAOK2
positive regulation of cellular metabolic process (GO:0031325)	1/105	0.4886113230689866	0.5496877384526099	0	0	1.508623321123321	1.0804578375073273	CDKN1A
chromosome organization (GO:0051276)	1/106	0.4918757720739738	0.5520822753532362	0	0	1.4941798941798943	1.0601641008481375	GEM
positive regulation of protein serine/threonine kinase activity (GO:0071902)	1/106	0.4918757720739738	0.5520822753532362	0	0	1.4941798941798943	1.0601641008481375	ADRB2
negative regulation of transmembrane receptor protein serine/threonine kinase signaling pathway (GO:0090101)	1/108	0.49834277311624947	0.5586957041164874	0	0	1.4661029520842606	1.0210925289525392	SMAD3
regulation of protein ubiquitination (GO:0031396)	1/109	0.5015455842078541	0.5616386035138643	0	0	1.4524544385655496	1.0022818427654283	SOX4
response to tumor necrosis factor (GO:0034612)	1/110	0.5047281069271992	0.5645520367471089	0	0	1.4390563564875491	0.9839337689516654	CD58
protein-containing complex assembly (GO:0065003)	2/267	0.5074744277758474	0.5654529108794946	0	0	1.183879245283019	0.8030358972121966	SLC9A3R2;TLE3
negative regulation of signal transduction (GO:0009968)	2/267	0.5074744277758474	0.5654529108794946	0	0	1.183879245283019	0.8030358972121966	HEY1;BMP5
protein deubiquitination (GO:0016579)	2/267	0.5074744277758474	0.5654529108794946	0	0	1.183879245283019	0.8030358972121966	SMAD3;ADRB2
cellular divalent inorganic cation homeostasis (GO:0072503)	1/111	0.5078904689512943	0.5654529108794946	0	0	1.425901875901876	0.96603350183052	STC2
organelle assembly (GO:0070925)	3/425	0.5084422264492575	0.5654529108794946	0	0	1.1151391224583398	0.7542842123696684	STARD9;CC2D2A;CDS2
regulation of apoptotic process (GO:0042981)	5/742	0.5104408550639741	0.5657447363423669	0	0	1.0641279444802811	0.715605297453558	FLCN;SRA1;ACTN4;SOX4;TBX3
protein-containing complex subunit organization (GO:0043933)	1/112	0.5110327968195454	0.5657447363423669	0	0	1.412984412984413	0.9485668285937641	SLC9A3R2
regulation of macroautophagy (GO:0016241)	1/112	0.5110327968195454	0.5657447363423669	0	0	1.412984412984413	0.9485668285937641	RRAGC
phosphatidylinositol metabolic process (GO:0046488)	1/112	0.5110327968195454	0.5657447363423669	0	0	1.412984412984413	0.9485668285937641	PIK3R3
nuclear-transcribed mRNA catabolic process, nonsense-mediated decay (GO:0000184)	1/113	0.5141552165788452	0.5679078074029972	0	0	1.400297619047619	0.9315200990097762	SMG8
sulfur compound biosynthetic process (GO:0044272)	1/113	0.5141552165788452	0.5679078074029972	0	0	1.400297619047619	0.9315200990097762	CHST15
negative regulation of cell motility (GO:2000146)	1/114	0.5172578532789189	0.5706863035040968	0	0	1.3878353701362551	0.914880199975068	FLCN
cellular amide metabolic process (GO:0043603)	1/115	0.5203408313097845	0.5734368345046604	0	0	1.3755917571707046	0.8986345292132446	FUT7
positive regulation of MAPK cascade (GO:0043410)	2/274	0.5213132868153126	0.573857887638147	0	0	1.153	0.7510689269363419	TAOK2;ADRB2
sphingolipid metabolic process (GO:0006665)	1/116	0.5234042742013877	0.5748575757330495	0	0	1.363561076604555	0.8827709718582464	FUT7
tumor necrosis factor-mediated signaling pathway (GO:0033209)	1/116	0.5234042742013877	0.5748575757330495	0	0	1.363561076604555	0.8827709718582464	ACTN4
protein modification by small protein removal (GO:0070646)	2/276	0.5252198401566932	0.5762005469890585	0	0	1.1444671532846715	0.7369663027709709	SMAD3;ADRB2
positive regulation of cell projection organization (GO:0031346)	1/117	0.5264483048494119	0.5768971277492991	0	0	1.3517378215654077	0.8672778772098888	PLXNA2
adenylate cyclase-activating G protein-coupled receptor signaling pathway (GO:0007189)	1/118	0.5294730452011145	0.5789064116259655	0	0	1.3401166734500067	0.8521440381379155	ADRB2
negative regulation of response to external stimulus (GO:0032102)	1/118	0.5294730452011145	0.5789064116259655	0	0	1.3401166734500067	0.8521440381379155	RTN4RL1
cellular response to interferon-gamma (GO:0071346)	1/121	0.5384327337522713	0.5880411429294469	0	0	1.3064153439153439	0.8087922081998685	CD58
nervous system development (GO:0007399)	3/447	0.542515019476384	0.5918345667015098	0	0	1.058685701830863	0.6474281335207228	FAT4;TBX3;SH3GL1
positive regulation of epithelial cell proliferation (GO:0050679)	1/123	0.5443116115578684	0.5925956796047284	0	0	1.2848685922456413	0.7814999676920618	BMP5
positive regulation of programmed cell death (GO:0043068)	2/286	0.5444320389784182	0.5925956796047284	0	0	1.1036056338028168	0.6710056430214981	FLCN;SOX4
protein targeting (GO:0006605)	1/125	0.5501161932698174	0.5967778346632394	0	0	1.2640168970814132	0.7554090620289964	TAOK2
platelet degranulation (GO:0002576)	1/125	0.5501161932698174	0.5967778346632394	0	0	1.2640168970814132	0.7554090620289964	ACTN4
regulation of protein secretion (GO:0050708)	1/125	0.5501161932698174	0.5967778346632394	0	0	1.2640168970814132	0.7554090620289964	MYH10
microtubule cytoskeleton organization involved in mitosis (GO:1902850)	1/128	0.5586857954578649	0.6053986546098603	0	0	1.2339707536557931	0.7183783438524304	CENPO
cellular response to insulin stimulus (GO:0032869)	1/129	0.561506183263368	0.6071012348520508	0	0	1.2242683531746033	0.7065650465471837	PIK3R3
positive regulation of macromolecule biosynthetic process (GO:0010557)	1/129	0.561506183263368	0.6071012348520508	0	0	1.2242683531746033	0.7065650465471837	SOX4
positive regulation of canonical Wnt signaling pathway (GO:0090263)	1/130	0.5643086873501771	0.60810204446161	0	0	1.2147163775070753	0.6950046632376934	SOX4
G2/M transition of mitotic cell cycle (GO:0000086)	1/130	0.5643086873501771	0.60810204446161	0	0	1.2147163775070753	0.6950046632376934	CDKN1A
Golgi organization (GO:0007030)	1/130	0.5643086873501771	0.60810204446161	0	0	1.2147163775070753	0.6950046632376934	TANGO2
cell cycle G2/M phase transition (GO:0044839)	1/131	0.5670934200868116	0.6104261398941095	0	0	1.2053113553113552	0.6836902387110143	CDKN1A
regulation of cell motility (GO:2000145)	1/133	0.5726100181659597	0.6156824531607443	0	0	1.186928811928812	0.661772622642857	PLXNA2
protein localization to plasma membrane (GO:0072659)	1/136	0.5807544029960098	0.6223740680398252	0	0	1.1603762492651382	0.6305801620503344	SLC9A3R2
negative regulation of inflammatory response to antigenic stimulus (GO:0002862)	1/136	0.5807544029960098	0.6223740680398252	0	0	1.1603762492651382	0.6305801620503344	ADRB2
cellular calcium ion homeostasis (GO:0006874)	1/136	0.5807544029960098	0.6223740680398252	0	0	1.1603762492651382	0.6305801620503344	STC2
regulation of inflammatory response to antigenic stimulus (GO:0002861)	1/137	0.5834348315231391	0.6245579914542856	0	0	1.1517857142857142	0.6206080798869107	ADRB2
neuron projection morphogenesis (GO:0048812)	1/140	0.5913745252155712	0.6316659763841046	0	0	1.1267557382665296	0.5918912657675872	TAOK2
protein localization to cell periphery (GO:1990778)	1/140	0.5913745252155712	0.6316659763841046	0	0	1.1267557382665296	0.5918912657675872	SLC9A3R2
neutrophil degranulation (GO:0043312)	3/481	0.5924295170089637	0.6320982332960623	0	0	0.9816608179241463	0.5139223812493794	CD58;SLC15A4;AGPAT2
positive regulation of cellular catabolic process (GO:0031331)	1/141	0.5939875803352445	0.6330657106204579	0	0	1.1186507936507937	0.582701695206276	FLCN
Ras protein signal transduction (GO:0007265)	1/142	0.5965840563641982	0.6351008330735376	0	0	1.1106608127884723	0.5736953288987892	CDKN1A
neutrophil activation involved in immune response (GO:0002283)	3/485	0.598069601334363	0.6351008330735376	0	0	0.9733134787846339	0.5003299849761987	CD58;SLC15A4;AGPAT2
receptor-mediated endocytosis (GO:0006898)	1/143	0.5991640575395412	0.6351008330735376	0	0	1.102783366867874	0.5648675116348474	ADRB2
negative regulation of DNA-binding transcription factor activity (GO:0043433)	1/143	0.5991640575395412	0.6351008330735376	0	0	1.102783366867874	0.5648675116348474	DDIT3
nitrogen compound transport (GO:0071705)	1/143	0.5991640575395412	0.6351008330735376	0	0	1.102783366867874	0.5648675116348474	SLC15A4
neutrophil mediated immunity (GO:0002446)	3/488	0.6022666373853005	0.6376940866432593	0	0	0.9671433322248087	0.49039487439932844	CD58;SLC15A4;AGPAT2
proteasome-mediated ubiquitin-dependent protein catabolic process (GO:0043161)	2/321	0.6073750764186041	0.6424032364296879	0	0	0.9807648902821317	0.4890179662249285	ANKRD9;DDIT3
positive regulation of cytosolic calcium ion concentration (GO:0007204)	1/147	0.609321378908706	0.6437612829339806	0	0	1.072352685366384	0.5312536376428771	GPR157
regulation of cytosolic calcium ion concentration (GO:0051480)	1/148	0.6118205488848929	0.6449995374361344	0	0	1.0650037792894935	0.5232536739859709	SMAD3
positive regulation of intracellular protein transport (GO:0090316)	1/148	0.6118205488848929	0.6449995374361344	0	0	1.0650037792894935	0.5232536739859709	SMAD3
protein phosphorylation (GO:0006468)	3/496	0.6133192119737083	0.645878953454436	0	0	0.9510567296996663	0.46494285737963836	MKNK2;TAOK2;EIF2AK3
positive regulation of hydrolase activity (GO:0051345)	1/149	0.6143038567485251	0.6462157454107861	0	0	1.0577541827541828	0.5154072186321046	FLCN
brain development (GO:0007420)	1/150	0.6167714022488652	0.6474101544124157	0	0	1.05060189623948	0.5077105341045698	NKX2-2
regulation of cytokine production (GO:0001817)	1/150	0.6167714022488652	0.6474101544124157	0	0	1.05060189623948	0.5077105341045698	AGPAT2
cellular protein localization (GO:0034613)	2/329	0.6208121489438015	0.6509486610284521	0	0	0.9563792048929664	0.4559315410165912	RRAGC;TBC1D8
negative regulation of protein phosphorylation (GO:0001933)	1/152	0.6216596028948773	0.6511348426873068	0	0	1.0365815200252286	0.49275208468042125	CORO1C
positive regulation of Wnt signaling pathway (GO:0030177)	1/153	0.62408045466463	0.6529668481528745	0	0	1.0297096908939014	0.4854833909497273	SOX4
mitotic spindle organization (GO:0007052)	1/157	0.6336111371815234	0.6622258336993987	0	0	1.003103378103378	0.45773599407885923	CENPO
positive regulation of protein kinase B signaling (GO:0051897)	1/161	0.6429020419150444	0.6712145915589938	0	0	0.977827380952381	0.431967870987633	CSF3
protein ubiquitination (GO:0016567)	3/525	0.6516557554156888	0.6784842594705476	0	0	0.8968761586948462	0.38407720490706315	ANKRD9;RNF125;KLHL21
adenylate cyclase-modulating G protein-coupled receptor signaling pathway (GO:0007188)	1/165	0.6519591546764315	0.6784842594705476	0	0	0.9537843592721641	0.40800354505970365	ADRB2
regulation of neuron projection development (GO:0010975)	1/165	0.6519591546764315	0.6784842594705476	0	0	0.9537843592721641	0.40800354505970365	RTN4RL1
supramolecular fiber organization (GO:0097435)	2/351	0.6559479549091348	0.6819052536595498	0	0	0.8950830945558739	0.37743311684131353	CORO1C;RHOBTB2
cell-cell adhesion via plasma-membrane adhesion molecules (GO:0098742)	1/170	0.6629606549819813	0.6884591417120576	0	0	0.925331079177233	0.3803477485540841	FAT4
nuclear-transcribed mRNA catabolic process (GO:0000956)	1/171	0.6651191938597765	0.6899635607595547	0	0	0.9198412698412698	0.3751011658455506	SMG8
cation transport (GO:0006812)	1/174	0.671512859221495	0.6951123526765633	0	0	0.9037526378566841	0.35989428526407197	SLC11A2
neuron differentiation (GO:0030182)	1/174	0.671512859221495	0.6951123526765633	0	0	0.9037526378566841	0.35989428526407197	SOX4
defense response to bacterium (GO:0042742)	1/176	0.6757078681019312	0.698710689143699	0	0	0.8933333333333333	0.350181703413994	CEBPB
negative regulation of immune response (GO:0050777)	1/178	0.6798497200752354	0.7022464696207533	0	0	0.8831494933189848	0.3407928220316673	ADRB2
protein transport (GO:0015031)	2/369	0.6827416762238626	0.704485041708699	0	0	0.8503978201634877	0.32454472728308925	TANGO2;TBC1D8
regulated exocytosis (GO:0045055)	1/180	0.6839390832532289	0.7049722045833918	0	0	0.8731932251485324	0.33171425254589465	ACTN4
protein localization to membrane (GO:0072657)	1/195	0.7130015134551918	0.7341498634305577	0	0	0.8050646375388644	0.2723306124616697	SLC9A3R2
regulation of signal transduction (GO:0009966)	1/198	0.7184875850320266	0.7390158017472273	0	0	0.7926839094351785	0.26206673242195233	FUT7
regulation of macromolecule metabolic process (GO:0060255)	1/200	0.7220870340624399	0.7419329779161645	0	0	0.7846374730796841	0.2554854949797123	TOB1
modification-dependent protein catabolic process (GO:0019941)	1/201	0.7238695978838684	0.7429791437625345	0	0	0.7806746031746031	0.25227032664552107	RNF125
generation of neurons (GO:0048699)	1/202	0.7256408175118829	0.7440114711197786	0	0	0.7767511648108663	0.24910419821324317	HEY1
regulation of angiogenesis (GO:0045765)	1/203	0.7274007646593357	0.744245834998815	0	0	0.7728665723715229	0.24598619135708022	RHOJ
axon guidance (GO:0007411)	1/203	0.7274007646593357	0.744245834998815	0	0	0.7728665723715229	0.24598619135708022	PLXNA2
mitotic cell cycle phase transition (GO:0044772)	1/209	0.7377276784568908	0.7540181950158759	0	0	0.7503434065934066	0.2282398489914889	CDKN1A
negative regulation of inflammatory response (GO:0050728)	1/212	0.7427446218393511	0.7575527517605974	0	0	0.7395621755811329	0.21994801380273943	ADRB2
phosphate-containing compound metabolic process (GO:0006796)	1/212	0.7427446218393511	0.7575527517605974	0	0	0.7395621755811329	0.21994801380273943	AGPAT2
cellular protein metabolic process (GO:0044267)	2/417	0.7459626877543407	0.7600374554478189	0	0	0.750187951807229	0.21986485719185758	UBA7;STC2
transcription, DNA-templated (GO:0006351)	1/221	0.7572312283941428	0.7707107371718396	0	0	0.7089826839826839	0.19715859720713572	RRAGC
cilium organization (GO:0044782)	1/228	0.7679364456411005	0.7807889384551776	0	0	0.6868750437032375	0.18136818920280318	CC2D2A
regulation of ERK1 and ERK2 cascade (GO:0070372)	1/238	0.7824219638766673	0.7946856310220696	0	0	0.6575581005960753	0.16133917112753182	FLCN
axonogenesis (GO:0007409)	1/240	0.785209548110446	0.7966844266840851	0	0	0.6519891080560537	0.15765400235035076	TAOK2
RNA splicing, via transesterification reactions with bulged adenosine as nucleophile (GO:0000377)	1/251	0.7999196803180739	0.8107632213442836	0	0	0.6229523809523809	0.13907035389663838	ZCCHC8
inorganic cation transmembrane transport (GO:0098662)	1/274	0.8275248170068678	0.8369970053388922	0	0	0.5698005698005698	0.10787246828489726	SLC11A2
mRNA splicing, via spliceosome (GO:0000398)	1/274	0.8275248170068678	0.8369970053388922	0	0	0.5698005698005698	0.10787246828489726	ZCCHC8
plasma membrane bounded cell projection assembly (GO:0120031)	1/278	0.8319241160040658	0.8405719758377879	0	0	0.5614577961148358	0.10331612243175751	CC2D2A
mRNA processing (GO:0006397)	1/300	0.8542032057529886	0.8621864132833903	0	0	0.5195625630408239	0.08187587316484597	ZCCHC8
MAPK cascade (GO:0000165)	1/303	0.8570048996822281	0.8641169735385121	0	0	0.5143225060443604	0.07936595101770468	TAOK2
protein polyubiquitination (GO:0000209)	1/314	0.8668283364833524	0.8713103857929871	0	0	0.4959683553932755	0.07088097972747195	RNF125
cellular macromolecule biosynthetic process (GO:0034645)	1/314	0.8668283364833524	0.8713103857929871	0	0	0.4959683553932755	0.07088097972747195	RRAGC
cilium assembly (GO:0060271)	1/314	0.8668283364833524	0.8713103857929871	0	0	0.4959683553932755	0.07088097972747195	CC2D2A
cellular response to oxygen-containing compound (GO:1901701)	1/323	0.8743653286988686	0.8779784085695252	0	0	0.48188405797101447	0.06469630529160632	RRAGC
intracellular protein transport (GO:0006886)	1/336	0.8845108305034294	0.8872492541272791	0	0	0.4628760957119166	0.056804395477170165	TBC1D8
gene expression (GO:0010467)	1/356	0.8985539489200761	0.9004066374745505	0	0	0.4363514419852448	0.046675872855506034	RRAGC
negative regulation of programmed cell death (GO:0043069)	1/381	0.9137474764896986	0.9146885140555993	0	0	0.40712197159565583	0.03672282102273753	TBX3
negative regulation of apoptotic process (GO:0043066)	1/485	0.9561793901516461	0.9561793901516461	0	0	0.3179358520267611	0.014246621890575857	TBX3

## Sheet: CC
Term	Overlap	P-value	Adjusted P-value	Old P-value	Old Adjusted P-value	Odds Ratio	Combined Score	Genes
cell projection membrane (GO:0031253)	4/92	0.00281603758278742	0.2703396079475923	0	0	7.311529933481153	42.9364074744862	PODXL;SLC11A2;SLC28A1;GPR157
brush border membrane (GO:0031526)	2/37	0.02304967187347814	0.4929176067082495	0	0	9.0688	34.19031684324317	SLC11A2;SLC28A1
filtration diaphragm (GO:0036056)	1/5	0.0313522329588074	0.4929176067082495	0	0	39.42261904761905	136.49962740373687	PODXL
flotillin complex (GO:0016600)	1/5	0.0313522329588074	0.4929176067082495	0	0	39.42261904761905	136.49962740373687	CORO1C
slit diaphragm (GO:0036057)	1/5	0.0313522329588074	0.4929176067082495	0	0	39.42261904761905	136.49962740373687	PODXL
myosin filament (GO:0032982)	1/6	0.03750466576200578	0.4929176067082495	0	0	31.536507936507938	103.54349904331993	MYH10
Cul5-RING ubiquitin ligase complex (GO:0031466)	1/6	0.03750466576200578	0.4929176067082495	0	0	31.536507936507938	103.54349904331993	ANKRD9
mitotic spindle (GO:0072686)	3/120	0.04107646722568746	0.4929176067082495	0	0	4.085194375516956	13.041247280097076	FLCN;NUDCD2;GEM
pseudopodium (GO:0031143)	1/9	0.05573031012816855	0.5387267684086388	0	0	19.70734126984127	56.89964886057114	ACTN4
endosome membrane (GO:0010008)	5/325	0.05647632146178123	0.5387267684086388	0	0	2.5042264344262297	7.196981037436857	SLC11A2;ADRB2;SLC15A4;CORO1C;RHOBTB2
integral component of lysosomal membrane (GO:1905103)	1/10	0.06172910888015653	0.5387267684086388	0	0	17.516754850088184	48.78415662492463	SLC15A4
microvillus membrane (GO:0031528)	1/11	0.0676900970783306	0.5415207766266448	0	0	15.764285714285714	42.45031112549025	PODXL
integral component of vacuolar membrane (GO:0031166)	1/12	0.0736135110460111	0.5436074661859281	0	0	14.330447330447331	37.38708660746238	SLC15A4
beta-catenin-TCF complex (GO:1990907)	1/13	0.07949958565386017	0.545140015912184	0	0	13.135582010582011	33.25933922123504	TLE3
axonal growth cone (GO:0044295)	1/14	0.08534855435846095	0.54623074789415	0	0	12.124542124542124	29.838640846336183	TAOK2
PRC1 complex (GO:0035102)	1/15	0.09116064916464671	0.5469638949878802	0	0	11.257936507936508	26.96424346033221	PHC2
nuclear outer membrane (GO:0005640)	1/16	0.09693610064865357	0.5474038624865143	0	0	10.506878306878306	24.519936301690542	ITPRIP
endolysosome membrane (GO:0036020)	1/17	0.10267513796999019	0.5476007358399476	0	0	9.849702380952381	22.419747526457723	SLC15A4
specific granule membrane (GO:0035579)	2/91	0.11390594140082137	0.5537820745307755	0	0	3.556674157303371	7.726455796199659	AGPAT2;SLC15A4
bounding membrane of organelle (GO:0098588)	8/767	0.11537126552724492	0.5537820745307755	0	0	1.692983912932762	3.6561679818651194	RNF125;FUT7;CHST15;ADRB2;CD58;CORO1C;RHOBTB2;GPR157
spindle (GO:0005819)	3/192	0.12331704183839377	0.5637350484040858	0	0	2.5197132616487457	5.273751450714348	FLCN;NUDCD2;GEM
endolysosome (GO:0036019)	1/25	0.14730356254207275	0.5698482522990518	0	0	6.563822751322752	12.571425654229188	SLC15A4
lytic vacuole (GO:0000323)	3/219	0.16295568987835352	0.5698482522990518	0	0	2.2017249103942653	3.994538769189707	FLCN;RRAGC;ADRB2
nuclear inner membrane (GO:0005637)	1/28	0.16346535253986855	0.5698482522990518	0	0	5.833627278071723	10.565598675259062	SMAD3
vesicle (GO:0031982)	3/226	0.17380102555605698	0.5698482522990518	0	0	2.1318530305222048	3.7304105869185022	SLC11A2;CORO1C;BMP5
cyclin-dependent protein kinase holoenzyme complex (GO:0000307)	1/30	0.1740706605220296	0.5698482522990518	0	0	5.430760810071155	9.494566361812383	CDKN1A
organelle inner membrane (GO:0019866)	4/346	0.1781727768613173	0.5698482522990518	0	0	1.857176817382209	3.2036328755119765	SLC25A18;SMAD3;PRODH;CDS2
ciliary membrane (GO:0060170)	1/31	0.17932318303095868	0.5698482522990518	0	0	5.249470899470899	9.021560154796335	GPR157
cytoskeleton (GO:0005856)	6/600	0.1826272268182436	0.5698482522990518	0	0	1.609399782953502	2.736475673130155	NUDCD2;TAOK2;SRA1;ACTN4;CORO1C;RHOBTB2
non-motile cilium (GO:0097730)	1/32	0.18454256336245353	0.5698482522990518	0	0	5.0798771121351765	8.584358078442884	PKD1L1
lysosome (GO:0005764)	5/477	0.18707398535311978	0.5698482522990518	0	0	1.6845825229230342	2.823783301656504	FLCN;RRAGC;SLC11A2;ADRB2;SLC15A4
cilium (GO:0005929)	3/237	0.19123925125204075	0.5698482522990518	0	0	2.03050041356493	3.358914720367758	FLCN;PKD1L1;GPR157
Cul3-RING ubiquitin ligase complex (GO:0031463)	1/36	0.20509279269101896	0.5698482522990518	0	0	4.498412698412698	7.126802647024788	KLHL21
serine/threonine protein kinase complex (GO:1902554)	1/37	0.21014954833678073	0.5698482522990518	0	0	4.3732363315696645	6.82196820750072	CDKN1A
cytoplasmic vesicle membrane (GO:0030659)	4/380	0.22239542421031774	0.5698482522990518	0	0	1.686299948105864	2.5350118307944496	ADRB2;CD58;CORO1C;RHOBTB2
lytic vacuole membrane (GO:0098852)	3/267	0.24075921062205366	0.5698482522990518	0	0	1.7970124633431086	2.5588702211641112	FLCN;SLC11A2;SLC15A4
calcium channel complex (GO:0034704)	1/45	0.2494712294500503	0.5698482522990518	0	0	3.576659451659452	4.965875769744344	PKD1L1
secretory granule membrane (GO:0030667)	3/274	0.25262641940940184	0.5698482522990518	0	0	1.7499702416379002	2.407685155257862	CD58;SLC15A4;AGPAT2
anchored component of plasma membrane (GO:0046658)	1/46	0.25424782744895463	0.5698482522990518	0	0	3.4970017636684303	4.788954339486824	RTN4RL1
cell-cell contact zone (GO:0044291)	1/47	0.25899426351997945	0.5698482522990518	0	0	3.420807453416149	4.621337660740617	FLCN
cullin-RING ubiquitin ligase complex (GO:0031461)	2/157	0.26309800722212984	0.5698482522990518	0	0	2.035406451612903	2.717733039499718	ANKRD9;KLHL21
specific granule (GO:0042581)	2/160	0.27015621922312066	0.5698482522990518	0	0	1.9964556962025317	2.6128711702205147	SLC15A4;AGPAT2
sperm flagellum (GO:0036126)	1/52	0.28228058743955126	0.5698482522990518	0	0	3.0846560846560847	3.9016386983005886	ABHD2
cytoplasmic side of plasma membrane (GO:0009898)	1/55	0.2959023524817266	0.5698482522990518	0	0	2.9128453850676075	3.547046887524031	GEM
extracellular membrane-bounded organelle (GO:0065010)	1/56	0.30038569477529936	0.5698482522990518	0	0	2.85974025974026	3.4393752386402934	SLC11A2
9+2 motile cilium (GO:0097729)	1/57	0.30484071269229246	0.5698482522990518	0	0	2.808531746031746	3.336439921627669	ABHD2
microvillus (GO:0005902)	1/57	0.30484071269229246	0.5698482522990518	0	0	2.808531746031746	3.336439921627669	PODXL
filopodium (GO:0030175)	1/58	0.3092675837759564	0.5698482522990518	0	0	2.759120022277917	3.2379609148811213	PODXL
extracellular vesicle (GO:1903561)	1/59	0.31366648450095347	0.5698482522990518	0	0	2.7114121510673237	3.1436790571852447	SLC11A2
caveola (GO:0005901)	1/60	0.31803759008331906	0.5698482522990518	0	0	2.6653214958299705	3.053354179208369	CORO1C
nucleolus (GO:0005730)	6/733	0.3223068161926936	0.5698482522990518	0	0	1.305898802960201	1.4786056718906966	ZCCHC8;CDKN1A;KLF6;MYO10;PODXL;TAOK2
ficolin-1-rich granule membrane (GO:0101003)	1/61	0.32238107484798123	0.5698482522990518	0	0	2.6207671957671956	2.9667634254981174	CD58
actin cytoskeleton (GO:0015629)	3/316	0.32510880972711903	0.5698482522990518	0	0	1.5119035349891785	1.6987677868915094	TAOK2;ACTN4;CORO1C
nuclear lumen (GO:0031981)	6/745	0.3358161340025229	0.5698482522990518	0	0	1.2838882116776076	1.4009678894474662	ZCCHC8;CDKN1A;KLF6;MYO10;PODXL;TAOK2
mitochondrial inner membrane (GO:0005743)	3/328	0.345958368773822	0.5698482522990518	0	0	1.4551861042183623	1.5445881293437258	SLC25A18;PRODH;CDS2
platelet alpha granule lumen (GO:0031093)	1/67	0.34787156795922186	0.5698482522990518	0	0	2.381794131794132	2.5149886443944003	ACTN4
lysosomal membrane (GO:0005765)	3/330	0.3494298311576993	0.5698482522990518	0	0	1.4461379106244452	1.5205453311380708	FLCN;SLC11A2;SLC15A4
late endosome membrane (GO:0031902)	1/68	0.35202649549171183	0.5698482522990518	0	0	2.3461265103056146	2.4494706496911953	SLC11A2
glutamatergic synapse (GO:0098978)	1/69	0.35615515768690736	0.5698482522990518	0	0	2.3115079365079363	2.386374920664935	SH3GL1
clathrin-coated endocytic vesicle membrane (GO:0030669)	1/69	0.35615515768690736	0.5698482522990518	0	0	2.3115079365079363	2.386374920664935	ADRB2
nuclear membrane (GO:0031965)	2/204	0.37240494824922626	0.576635507820334	0	0	1.5580990099009902	1.539048828546071	ITPRIP;SMAD3
cation channel complex (GO:0034703)	1/73	0.37241043213396574	0.576635507820334	0	0	2.1826499118165783	2.155931484680991	PKD1L1
nucleus (GO:0005634)	30/4484	0.40614975420105376	0.6169334627765395	0	0	1.070669709608877	0.9647090987874923	ZCCHC8;CDKN1A;CEBPB;UBA7;PERM1;SRA1;TOB1;FLCN;PDZD2;HEY1;ZMIZ1;MKNK2;SAMD13;MYH10;SOX4;IER3;NKX2-2;KLF10;TLE3;PHC2;SMAD3;SLC11A2;STARD9;TET1;ACTN4;TBX3;KLF6;RRAGC;DDIT3;VGLL2
actin-based cell projection (GO:0098858)	1/83	0.4112889751843597	0.6169334627765395	0	0	1.9155052264808363	1.7018482581791048	PODXL
clathrin-coated endocytic vesicle (GO:0045334)	1/85	0.41877299892000275	0.6184955060972349	0	0	1.8697089947089947	1.6274438347703124	ADRB2
clathrin-coated vesicle membrane (GO:0030665)	1/90	0.437072631426429	0.6197408268777382	0	0	1.76422329231318	1.4601698045564893	ADRB2
platelet alpha granule (GO:0031091)	1/90	0.437072631426429	0.6197408268777382	0	0	1.76422329231318	1.4601698045564893	ACTN4
focal adhesion (GO:0005925)	3/387	0.44674421101402806	0.6197408268777382	0	0	1.2278855846774193	0.9893922416255984	SLC9A3R2;ACTN4;CORO1C
intracellular membrane-bounded organelle (GO:0043231)	34/5192	0.4508013644986606	0.6197408268777382	0	0	1.042977398091283	0.8309697866080105	ZCCHC8;CDKN1A;CEBPB;UBA7;PERM1;SRA1;TOB1;RHOBTB2;FLCN;PDZD2;HEY1;ZMIZ1;PODXL;MKNK2;PRODH;SAMD13;MYH10;SOX4;IER3;NKX2-2;KLF10;TLE3;PHC2;SMAD3;SLC11A2;STARD9;TET1;ACTN4;TBX3;KLF6;RNF125;RRAGC;DDIT3;VGLL2
intracellular non-membrane-bounded organelle (GO:0043232)	8/1158	0.4554556793798749	0.6197408268777382	0	0	1.09451223967848	0.8607866680580506	ZCCHC8;CDKN1A;KLF6;MYO10;PODXL;TAOK2;TEX12;RHOBTB2
cell-substrate junction (GO:0030055)	3/394	0.4583499865449939	0.6197408268777382	0	0	1.2054698457223	0.9404138169250276	SLC9A3R2;ACTN4;CORO1C
cell-cell junction (GO:0005911)	2/271	0.5154138186402202	0.6872184248536268	0	0	1.1660371747211895	0.7728321466502148	FLCN;PDZD2
intrinsic component of endoplasmic reticulum membrane (GO:0031227)	1/121	0.5384327337522713	0.7080759238386033	0	0	1.3064153439153439	0.8087922081998685	EIF2AK3
mitochondrial membrane (GO:0031966)	3/469	0.5752108868601604	0.7418331266184558	0	0	1.0075626470995431	0.5572008297682943	SLC25A18;PRODH;CDS2
Golgi membrane (GO:0000139)	3/472	0.5795571301706686	0.7418331266184558	0	0	1.0009629272989888	0.5460163039896785	RNF125;FUT7;CHST15
integral component of endoplasmic reticulum membrane (GO:0030176)	1/142	0.5965840563641982	0.7437231381277835	0	0	1.1106608127884723	0.5736953288987892	EIF2AK3
organelle outer membrane (GO:0031968)	1/142	0.5965840563641982	0.7437231381277835	0	0	1.1106608127884723	0.5736953288987892	ITPRIP
recycling endosome (GO:0055037)	1/145	0.6042750497288241	0.7437231381277835	0	0	1.0873567019400352	0.5477296293063594	SLC11A2
microtubule cytoskeleton (GO:0015630)	2/331	0.6241161688636542	0.7584196482393772	0	0	0.950468085106383	0.44806848599502114	NUDCD2;SRA1
endocytic vesicle membrane (GO:0030666)	1/158	0.6359561061213715	0.7592313658724678	0	0	0.9966636336063087	0.4511156082697745	ADRB2
chromosome (GO:0005694)	1/160	0.6406014649548947	0.7592313658724678	0	0	0.9840271538384746	0.4382342837832091	TEX12
tertiary granule (GO:0070820)	1/164	0.6497164727258905	0.7606436753864083	0	0	0.9596844872918493	0.41383438363762115	CD58
ficolin-1-rich granule (GO:0101002)	1/184	0.6919629753093961	0.8003427184301448	0	0	0.8539335588515916	0.31443783054853447	CD58
late endosome (GO:0005770)	1/189	0.7017091735982279	0.8019533412551176	0	0	0.8310114826072272	0.2943743858365781	SLC11A2
axon (GO:0030424)	1/204	0.7291495104125276	0.823510035289443	0	0	0.7690202517788725	0.2429154088520519	TAOK2
integral component of organelle membrane (GO:0031301)	1/214	0.7460362353012582	0.8327846347548928	0	0	0.7325434085997466	0.2146213789002518	EIF2AK3
trans-Golgi network (GO:0005802)	1/239	0.7838202137468268	0.8649050634447744	0	0	0.6547619047619048	0.1594840265136077	FUT7
early endosome (GO:0005769)	1/266	0.8183806157955057	0.8854751285629077	0	0	0.5872416891284816	0.11769953052551217	SLC11A2
integral component of plasma membrane (GO:0005887)	7/1454	0.8246538162536144	0.8854751285629077	0	0	0.7428127159640636	0.14320805006002219	HCAR3;PODXL;SLC11A2;PLXNA2;ADRB2;CD58;SLC28A1
endoplasmic reticulum membrane (GO:0005789)	3/712	0.8347184380946857	0.8854751285629077	0	0	0.6539423995632194	0.11814176417557226	EIF2AK3;AGPAT2;CDS2
endoplasmic reticulum lumen (GO:0005788)	1/285	0.8393566322835896	0.8854751285629077	0	0	0.547423429465683	0.09586456901784352	STC2
secretory granule lumen (GO:0034774)	1/316	0.868541071396009	0.9063037266740963	0	0	0.4927689594356261	0.0694510564104502	ACTN4
mitochondrial matrix (GO:0005759)	1/348	0.8931524740035843	0.9219638441327321	0	0	0.4465943918393486	0.05046425929627066	AADAT
collagen-containing extracellular matrix (GO:0062023)	1/380	0.9131855402681669	0.9326150198483406	0	0	0.4082171127026008	0.037072726373641854	ANGPTL2
neuron projection (GO:0043005)	1/556	0.9724574050525506	0.9733189807825852	0	0	0.27624767624767627	0.007715322421923488	TAOK2
intracellular organelle lumen (GO:0070013)	2/848	0.9733189807825852	0.9733189807825852	0	0	0.3598486997635934	0.009731538900886932	AADAT;STC2

## Sheet: MF
Term	Overlap	P-value	Adjusted P-value	Old P-value	Old Adjusted P-value	Odds Ratio	Combined Score	Genes
1-phosphatidylinositol-3-kinase regulator activity (GO:0046935)	3/16	1.3181214065460732E-4	0.019006390412449975	0	0	36.96029776674938	330.20820953350847	CISH;PIK3R3;SOCS7
phosphatidylinositol 3-kinase regulator activity (GO:0035014)	3/19	2.249276971887571E-4	0.019006390412449975	0	0	30.025705645161292	252.20786711566447	CISH;PIK3R3;SOCS7
kinase inhibitor activity (GO:0019210)	3/33	0.0011869490971184815	0.06686479913767446	0	0	16.00241935483871	107.79820243368889	CDKN1A;ITPRIP;SH3BP5L
protein kinase inhibitor activity (GO:0004860)	3/43	0.0025636564565395072	0.10831448528879419	0	0	11.995766129032258	71.57058820236952	CDKN1A;ITPRIP;SH3BP5L
solute:proton symporter activity (GO:0015295)	2/16	0.004528998380373773	0.11220327959092408	0	0	22.696	122.49608749697616	SLC11A2;SLC15A4
C4-dicarboxylate transmembrane transporter activity (GO:0015556)	2/16	0.004528998380373773	0.11220327959092408	0	0	22.696	122.49608749697616	SLC25A18;SLC25A30
nuclear receptor coactivator activity (GO:0030374)	3/53	0.0046474731191507015	0.11220327959092408	0	0	9.591774193548387	51.52155921740608	ZMIZ1;SRA1;ACTN4
dicarboxylic acid transmembrane transporter activity (GO:0005310)	2/29	0.014521291773665962	0.2045533215832638	0	0	11.760592592592593	49.77246620135527	SLC25A18;SLC25A30
sequence-specific DNA binding (GO:0043565)	10/707	0.01473481068643447	0.2045533215832638	0	0	2.351469668542839	9.917423289839	KLF10;CEBPB;KLF6;SMAD3;HEY1;SNAI3;TET1;KLF3;SOX4;TBX3
sequence-specific double-stranded DNA binding (GO:1990837)	10/712	0.015406450855418127	0.2045533215832638	0	0	2.3341125477877616	9.740179235702895	KLF10;CEBPB;KLF6;SMAD3;HEY1;DDIT3;SNAI3;KLF3;SOX4;TBX3
DNA-binding transcription activator activity, RNA polymerase II-specific (GO:0001228)	6/333	0.01966241928474724	0.2045533215832638	0	0	2.9639851391310943	11.64563429772148	KLF10;KLF6;SMAD3;DDIT3;SOX4;NKX2-2
transcription cis-regulatory region binding (GO:0000976)	8/549	0.023967249357500622	0.2045533215832638	0	0	2.402274033458115	8.963045348771107	KLF10;CEBPB;SMAD3;ZFP3;DDIT3;ACTN4;SOX4;NKX2-2
protein kinase regulator activity (GO:0019887)	3/98	0.0245706010537553	0.2045533215832638	0	0	5.036842105263158	18.66756753027901	CDKN1A;ITPRIP;SH3BP5L
oligopeptide transmembrane transporter activity (GO:0035673)	1/5	0.0313522329588074	0.2045533215832638	0	0	39.42261904761905	136.49962740373687	SLC15A4
L-histidine transmembrane transporter activity (GO:0005290)	1/5	0.0313522329588074	0.2045533215832638	0	0	39.42261904761905	136.49962740373687	SLC15A4
cadmium ion binding (GO:0046870)	1/5	0.0313522329588074	0.2045533215832638	0	0	39.42261904761905	136.49962740373687	SLC11A2
uridine transmembrane transporter activity (GO:0015213)	1/5	0.0313522329588074	0.2045533215832638	0	0	39.42261904761905	136.49962740373687	SLC28A1
GTP binding (GO:0005525)	4/189	0.03254878293141009	0.2045533215832638	0	0	3.460865743792573	11.853518129849752	RRAGC;RHOJ;GEM;RHOBTB2
phosphatase binding (GO:0019902)	3/114	0.036134804900407685	0.2045533215832638	0	0	4.307323452484743	14.302462154672668	SLC9A3R2;SMAD3;EIF2AK3
4-galactosyl-N-acetylglucosaminide 3-alpha-L-fucosyltransferase activity (GO:0017083)	1/6	0.03750466576200578	0.2045533215832638	0	0	31.536507936507938	103.54349904331993	FUT7
solute:cation symporter activity (GO:0015294)	1/6	0.03750466576200578	0.2045533215832638	0	0	31.536507936507938	103.54349904331993	SLC11A2
purine nucleobase transmembrane transporter activity (GO:0005345)	1/6	0.03750466576200578	0.2045533215832638	0	0	31.536507936507938	103.54349904331993	SLC28A1
DEAD/H-box RNA helicase binding (GO:0017151)	1/7	0.04361832846546804	0.2045533215832638	0	0	26.27910052910053	82.31344422437296	SMAD3
peptide transmembrane transporter activity (GO:1904680)	1/7	0.04361832846546804	0.2045533215832638	0	0	26.27910052910053	82.31344422437296	SLC15A4
succinate transmembrane transporter activity (GO:0015141)	1/7	0.04361832846546804	0.2045533215832638	0	0	26.27910052910053	82.31344422437296	SLC25A30
manganese ion transmembrane transporter activity (GO:0005384)	1/7	0.04361832846546804	0.2045533215832638	0	0	26.27910052910053	82.31344422437296	SLC11A2
pyrimidine nucleoside transmembrane transporter activity (GO:0015214)	1/7	0.04361832846546804	0.2045533215832638	0	0	26.27910052910053	82.31344422437296	SLC28A1
DNA-binding transcription factor binding (GO:0140297)	4/208	0.043754146857444914	0.2045533215832638	0	0	3.13550135501355	9.811513280104151	TLE3;SMAD3;DDIT3;TBX3
L-amino acid transmembrane transporter activity (GO:0015179)	2/53	0.04467224809045609	0.2045533215832638	0	0	6.218666666666667	19.330120992466444	SLC25A18;SLC15A4
transcription regulatory region nucleic acid binding (GO:0001067)	4/212	0.04635731015504288	0.2045533215832638	0	0	3.074577861163227	9.443185523039096	CEBPB;SMAD3;DDIT3;SOX4
guanyl ribonucleotide binding (GO:0032561)	4/214	0.04769071359277042	0.2045533215832638	0	0	3.0449864498644987	9.265950353841859	RRAGC;RHOJ;GEM;RHOBTB2
GTPase activity (GO:0003924)	4/216	0.049045303400160015	0.2045533215832638	0	0	3.0159533670808405	9.093132121302515	RRAGC;RHOJ;GEM;RHOBTB2
secondary active transmembrane transporter activity (GO:0015291)	2/56	0.049318545962750863	0.2045533215832638	0	0	5.872296296296296	17.672411936694196	SLC25A30;SLC28A1
nucleoside transmembrane transporter activity (GO:0005337)	1/8	0.049693463055301444	0.2045533215832638	0	0	22.523809523809526	67.61381573648762	SLC28A1
iron ion transmembrane transporter activity (GO:0005381)	1/8	0.049693463055301444	0.2045533215832638	0	0	22.523809523809526	67.61381573648762	SLC11A2
alpha-(1->3)-fucosyltransferase activity (GO:0046920)	1/8	0.049693463055301444	0.2045533215832638	0	0	22.523809523809526	67.61381573648762	FUT7
G protein-coupled glutamate receptor binding (GO:0035256)	1/8	0.049693463055301444	0.2045533215832638	0	0	22.523809523809526	67.61381573648762	SLC9A3R2
mitogen-activated protein kinase kinase binding (GO:0031434)	1/8	0.049693463055301444	0.2045533215832638	0	0	22.523809523809526	67.61381573648762	TAOK2
calcium-dependent protein kinase activity (GO:0010857)	1/8	0.049693463055301444	0.2045533215832638	0	0	22.523809523809526	67.61381573648762	MKNK2
calcium-dependent protein serine/threonine kinase activity (GO:0009931)	1/8	0.049693463055301444	0.2045533215832638	0	0	22.523809523809526	67.61381573648762	MKNK2
cytidylyltransferase activity (GO:0070567)	1/9	0.05573031012816855	0.2045533215832638	0	0	19.70734126984127	56.89964886057114	CDS2
L-aspartate transmembrane transporter activity (GO:0015183)	1/9	0.05573031012816855	0.2045533215832638	0	0	19.70734126984127	56.89964886057114	SLC25A18
aromatic amino acid transmembrane transporter activity (GO:0015173)	1/9	0.05573031012816855	0.2045533215832638	0	0	19.70734126984127	56.89964886057114	SLC15A4
glucocorticoid receptor binding (GO:0035259)	1/9	0.05573031012816855	0.2045533215832638	0	0	19.70734126984127	56.89964886057114	SMAD3
cAMP response element binding protein binding (GO:0008140)	1/9	0.05573031012816855	0.2045533215832638	0	0	19.70734126984127	56.89964886057114	DDIT3
double-stranded DNA binding (GO:0003690)	8/651	0.05581802960593811	0.2045533215832638	0	0	2.0105336069108826	5.801713091877035	KLF10;CEBPB;KLF6;HEY1;SNAI3;KLF3;SOX4;TBX3
1-phosphatidylinositol-3-kinase activity (GO:0016303)	1/10	0.06172910888015653	0.2045533215832638	0	0	17.516754850088184	48.78415662492463	PIK3R3
co-SMAD binding (GO:0070410)	1/10	0.06172910888015653	0.2045533215832638	0	0	17.516754850088184	48.78415662492463	SMAD3
cyclin-dependent protein serine/threonine kinase inhibitor activity (GO:0004861)	1/10	0.06172910888015653	0.2045533215832638	0	0	17.516754850088184	48.78415662492463	CDKN1A
leucine zipper domain binding (GO:0043522)	1/10	0.06172910888015653	0.2045533215832638	0	0	17.516754850088184	48.78415662492463	DDIT3
symporter activity (GO:0015293)	1/10	0.06172910888015653	0.2045533215832638	0	0	17.516754850088184	48.78415662492463	SLC28A1
semaphorin receptor activity (GO:0017154)	1/11	0.0676900970783306	0.2080866840681339	0	0	15.764285714285714	42.45031112549025	PLXNA2
transaminase activity (GO:0008483)	1/11	0.0676900970783306	0.2080866840681339	0	0	15.764285714285714	42.45031112549025	AADAT
MAP kinase kinase kinase activity (GO:0004709)	1/11	0.0676900970783306	0.2080866840681339	0	0	15.764285714285714	42.45031112549025	TAOK2
GDP binding (GO:0019003)	2/67	0.06772051848371222	0.2080866840681339	0	0	4.875815384615384	13.127479882987005	RRAGC;GEM
purine ribonucleoside triphosphate binding (GO:0035639)	6/460	0.07321975483549664	0.20992859336722453	0	0	2.120981541486147	5.544860875711115	RRAGC;RHOJ;MKNK2;MYH10;GEM;RHOBTB2
RNA stem-loop binding (GO:0035613)	1/12	0.0736135110460111	0.20992859336722453	0	0	14.330447330447331	37.38708660746238	MYH10
phosphatidylinositol 3-kinase activity (GO:0035004)	1/12	0.0736135110460111	0.20992859336722453	0	0	14.330447330447331	37.38708660746238	PIK3R3
fucosyltransferase activity (GO:0008417)	1/12	0.0736135110460111	0.20992859336722453	0	0	14.330447330447331	37.38708660746238	FUT7
1-acylglycerol-3-phosphate O-acyltransferase activity (GO:0003841)	1/13	0.07949958565386017	0.20992859336722453	0	0	13.135582010582011	33.25933922123504	AGPAT2
I-SMAD binding (GO:0070411)	1/13	0.07949958565386017	0.20992859336722453	0	0	13.135582010582011	33.25933922123504	SMAD3
acylglycerol lipase activity (GO:0047372)	1/13	0.07949958565386017	0.20992859336722453	0	0	13.135582010582011	33.25933922123504	ABHD2
basic amino acid transmembrane transporter activity (GO:0015174)	1/13	0.07949958565386017	0.20992859336722453	0	0	13.135582010582011	33.25933922123504	SLC15A4
BMP receptor binding (GO:0070700)	1/13	0.07949958565386017	0.20992859336722453	0	0	13.135582010582011	33.25933922123504	BMP5
L-glutamate transmembrane transporter activity (GO:0005313)	1/14	0.08534855435846095	0.21397430151146243	0	0	12.124542124542124	29.838640846336183	SLC25A18
sulfate transmembrane transporter activity (GO:0015116)	1/14	0.08534855435846095	0.21397430151146243	0	0	12.124542124542124	29.838640846336183	SLC25A30
LRR domain binding (GO:0030275)	1/14	0.08534855435846095	0.21397430151146243	0	0	12.124542124542124	29.838640846336183	DDIT3
RNA polymerase II transcription regulatory region sequence-specific DNA binding (GO:0000977)	13/1359	0.09072749088877631	0.21397430151146243	0	0	1.5696345246474284	3.7669578448672993	KLF10;CEBPB;SMAD3;ZFP3;SNAI3;ACTN4;KLF3;TBX3;KLF6;HEY1;DDIT3;SOX4;NKX2-2
acidic amino acid transmembrane transporter activity (GO:0015172)	1/15	0.09116064916464671	0.21397430151146243	0	0	11.257936507936508	26.96424346033221	SLC25A18
phosphatidylinositol kinase activity (GO:0052742)	1/15	0.09116064916464671	0.21397430151146243	0	0	11.257936507936508	26.96424346033221	PIK3R3
lysophosphatidic acid acyltransferase activity (GO:0042171)	1/15	0.09116064916464671	0.21397430151146243	0	0	11.257936507936508	26.96424346033221	AGPAT2
MAP kinase kinase activity (GO:0004708)	1/15	0.09116064916464671	0.21397430151146243	0	0	11.257936507936508	26.96424346033221	MAP2K3
transmembrane receptor protein serine/threonine kinase binding (GO:0070696)	1/16	0.09693610064865357	0.22441371246058156	0	0	10.506878306878306	24.519936301690542	BMP5
nucleoside-triphosphatase activity (GO:0017111)	4/278	0.10121297684761019	0.2311485552330557	0	0	2.3261527505786006	5.328118706788675	RRAGC;RHOJ;GEM;RHOBTB2
protein kinase binding (GO:0019901)	6/506	0.10360603043242571	0.2334589219077326	0	0	1.921289256198347	4.355869654473829	MAP2K3;CDKN1A;SMAD3;DOK7;TAOK2;RHOBTB2
transforming growth factor beta receptor binding (GO:0005160)	1/18	0.10837798888948488	0.23687069488244808	0	0	9.26984126984127	20.598794838572697	SMAD3
retinoic acid receptor binding (GO:0042974)	1/18	0.10837798888948488	0.23687069488244808	0	0	9.26984126984127	20.598794838572697	ACTN4
protein homodimerization activity (GO:0042803)	7/636	0.11067951989003395	0.23687069488244808	0	0	1.7846846846846847	3.9282988387482383	CEBPB;SMAD3;AADAT;DDIT3;STC2;ACTN4;ADRB2
RNA polymerase II cis-regulatory region sequence-specific DNA binding (GO:0000978)	11/1149	0.11374120806135361	0.23687069488244808	0	0	1.5611553845221502	3.3936856537907047	KLF10;CEBPB;KLF6;SMAD3;HEY1;DDIT3;SNAI3;KLF3;SOX4;TBX3;NKX2-2
cis-regulatory region sequence-specific DNA binding (GO:0000987)	11/1149	0.11374120806135361	0.23687069488244808	0	0	1.5611553845221502	3.3936856537907047	KLF10;CEBPB;KLF6;SMAD3;HEY1;DDIT3;SNAI3;KLF3;SOX4;TBX3;NKX2-2
R-SMAD binding (GO:0070412)	1/19	0.11404487972500815	0.23687069488244808	0	0	8.754409171075837	19.007251259887777	SMAD3
acylglycerol O-acyltransferase activity (GO:0016411)	1/20	0.11967603541200228	0.23687069488244808	0	0	8.293233082706767	17.606259261193085	AGPAT2
antiporter activity (GO:0015297)	1/20	0.11967603541200228	0.23687069488244808	0	0	8.293233082706767	17.606259261193085	SLC25A30
tau-protein kinase activity (GO:0050321)	1/20	0.11967603541200228	0.23687069488244808	0	0	8.293233082706767	17.606259261193085	TAOK2
transcription coactivator binding (GO:0001223)	1/20	0.11967603541200228	0.23687069488244808	0	0	8.293233082706767	17.606259261193085	SMAD3
RNA polymerase II-specific DNA-binding transcription factor binding (GO:0061629)	3/190	0.12053775005852388	0.23687069488244808	0	0	2.5469208211143695	5.388755453412102	SMAD3;ACTN4;TBX3
bHLH transcription factor binding (GO:0043425)	1/22	0.13083203417369998	0.2541449859236241	0	0	7.502645502645502	15.259187734338411	SMAD3
methyl-CpG binding (GO:0008327)	1/24	0.14184775694773202	0.26935135869850235	0	0	6.849551414768806	13.37718028791238	TET1
calmodulin-dependent protein kinase activity (GO:0004683)	1/24	0.14184775694773202	0.26935135869850235	0	0	6.849551414768806	13.37718028791238	MKNK2
cytokine receptor binding (GO:0005126)	2/105	0.14365936424990775	0.2697603617581601	0	0	3.0710679611650487	5.958824820773415	CSF3;SMAD3
FAD binding (GO:0071949)	1/25	0.14730356254207275	0.27059023988706843	0	0	6.563822751322752	12.571425654229188	PRODH
mRNA 5'-UTR binding (GO:0048027)	1/25	0.14730356254207275	0.27059023988706843	0	0	6.563822751322752	12.571425654229188	MYH10
ADP binding (GO:0043531)	1/27	0.15811214564443912	0.28426545333947034	0	0	6.058302808302808	11.174240947502284	MYH10
metal ion transmembrane transporter activity (GO:0046873)	1/27	0.15811214564443912	0.28426545333947034	0	0	6.058302808302808	11.174240947502284	SLC11A2
protein serine/threonine/tyrosine kinase activity (GO:0004712)	1/28	0.16346535253986855	0.29079625872881876	0	0	5.833627278071723	10.565598675259062	MAP2K3
inorganic anion transmembrane transporter activity (GO:0015103)	1/29	0.1687847870526419	0.29126674879428716	0	0	5.625	10.007610890498011	SLC25A30
ubiquitin conjugating enzyme binding (GO:0031624)	1/29	0.1687847870526419	0.29126674879428716	0	0	5.625	10.007610890498011	RNF125
kinase binding (GO:0019900)	5/461	0.17003763480356976	0.29126674879428716	0	0	1.745128702904803	3.091906449239627	MAP2K3;CDKN1A;SMAD3;DOK7;RHOBTB2
solute:sodium symporter activity (GO:0015370)	1/30	0.1740706605220296	0.29126674879428716	0	0	5.430760810071155	9.494566361812383	SLC28A1
transition metal ion transmembrane transporter activity (GO:0046915)	1/30	0.1740706605220296	0.29126674879428716	0	0	5.430760810071155	9.494566361812383	SLC11A2
protein serine/threonine kinase inhibitor activity (GO:0030291)	1/30	0.1740706605220296	0.29126674879428716	0	0	5.430760810071155	9.494566361812383	CDKN1A
nuclear receptor binding (GO:0016922)	2/120	0.1770821961923023	0.29340089369116756	0	0	2.6786440677966104	4.637111290549377	SMAD3;ACTN4
2-oxoglutarate-dependent dioxygenase activity (GO:0016706)	1/33	0.1897290089475027	0.311302937010951	0	0	4.920882936507937	8.179287368969138	TET1
phosphatidylinositol-3,4,5-trisphosphate binding (GO:0005547)	1/35	0.2000039193634366	0.32191107021353127	0	0	4.630952380952381	7.453139581543748	MYO10
ubiquitin-like protein conjugating enzyme binding (GO:0044390)	1/35	0.2000039193634366	0.32191107021353127	0	0	4.630952380952381	7.453139581543748	RNF125
core promoter sequence-specific DNA binding (GO:0001046)	1/37	0.21014954833678073	0.3288451265640365	0	0	4.3732363315696645	6.82196820750072	KLF10
phosphotyrosine residue binding (GO:0001784)	1/37	0.21014954833678073	0.3288451265640365	0	0	4.3732363315696645	6.82196820750072	PIK3R3
calcium channel regulator activity (GO:0005246)	1/37	0.21014954833678073	0.3288451265640365	0	0	4.3732363315696645	6.82196820750072	GEM
DNA-binding transcription repressor activity, RNA polymerase II-specific (GO:0001227)	3/256	0.222320042562586	0.3397037525151365	0	0	1.8761953334183348	2.821117289354706	CEBPB;HEY1;TBX3
sulfotransferase activity (GO:0008146)	1/40	0.22512911409287154	0.3397037525151365	0	0	4.036223036223036	6.018336292147058	CHST15
tau protein binding (GO:0048156)	1/40	0.22512911409287154	0.3397037525151365	0	0	4.036223036223036	6.018336292147058	TAOK2
proton transmembrane transporter activity (GO:0015078)	1/40	0.22512911409287154	0.3397037525151365	0	0	4.036223036223036	6.018336292147058	SLC11A2
organic anion transmembrane transporter activity (GO:0008514)	2/144	0.23256468788715515	0.34781798453919666	0	0	2.2232112676056337	3.24274675345237	SLC25A18;SLC15A4
protein phosphorylated amino acid binding (GO:0045309)	1/42	0.2349585566110601	0.3483157549760452	0	0	3.8389469608981805	5.560123994196228	PIK3R3
magnesium ion binding (GO:0000287)	2/146	0.23725128844903118	0.34865624128596756	0	0	2.192111111111111	3.153648668724776	RRAGC;GEM
cyclin-dependent protein serine/threonine kinase regulator activity (GO:0016538)	1/44	0.24466427939469737	0.3564505449802056	0	0	3.6600221483942414	5.152829146574183	CDKN1A
single-stranded RNA binding (GO:0003727)	1/45	0.2494712294500503	0.3603473314278504	0	0	3.576659451659452	4.965875769744344	SRA1
cation transmembrane transporter activity (GO:0008324)	1/48	0.2637107266260292	0.3776873966084655	0	0	3.347855454238433	4.462364934947035	SLC15A4
lipase activity (GO:0016298)	1/49	0.26839740452779276	0.3811694232369494	0	0	3.277943121693122	4.31143448027524	ABHD2
potassium channel regulator activity (GO:0015459)	1/50	0.2730544838638846	0.3845517314416375	0	0	3.2108843537414966	4.167997377843627	ADRB2
transcription coregulator binding (GO:0001221)	1/53	0.28684997913025934	0.4001420284947433	0	0	3.02518315018315	3.777836377286274	SMAD3
iron ion binding (GO:0005506)	1/54	0.29139050719430143	0.4001420284947433	0	0	2.9679544773884396	3.659757842580537	TET1
flavin adenine dinucleotide binding (GO:0050660)	1/55	0.2959023524817266	0.4001420284947433	0	0	2.9128453850676075	3.547046887524031	PRODH
calcium ion transmembrane transporter activity (GO:0015085)	1/55	0.2959023524817266	0.4001420284947433	0	0	2.9128453850676075	3.547046887524031	PKD1L1
microtubule motor activity (GO:0003777)	1/56	0.30038569477529936	0.4001420284947433	0	0	2.85974025974026	3.4393752386402934	STARD9
receptor tyrosine kinase binding (GO:0030971)	1/56	0.30038569477529936	0.4001420284947433	0	0	2.85974025974026	3.4393752386402934	TOB1
cytokine activity (GO:0005125)	2/173	0.3006984474487124	0.4001420284947433	0	0	1.8434619883040935	2.2151912169880617	CSF3;BMP5
actin binding (GO:0003779)	2/177	0.31006247423922717	0.4093793605189796	0	0	1.80096	2.108890791819224	ACTN4;MYH10
transition metal ion binding (GO:0046914)	4/445	0.3132042666250957	0.41032186867938897	0	0	1.432959091495677	1.6635217683568224	RNF125;SMAD3;SLC11A2;TET1
SH3 domain binding (GO:0017124)	1/62	0.3266971119820211	0.42470624557662745	0	0	2.577673692427791	2.883699753994032	SOCS7
protein kinase activator activity (GO:0030295)	1/63	0.33098587348825925	0.4269970428970673	0	0	2.5359703020993343	2.8039705856159034	CDKN1A
protein heterodimerization activity (GO:0046982)	2/188	0.3356724556035331	0.4297624620984628	0	0	1.693505376344086	1.8486633719203127	RRAGC;DDIT3
motor activity (GO:0003774)	1/66	0.34369020931908356	0.43671913815733177	0	0	2.4185592185592184	2.5830565120206814	STARD9
GTPase activator activity (GO:0005096)	3/336	0.359832989032521	0.45045759367774846	0	0	1.4196454519035164	1.4510413008075813	FLCN;SH3BP5L;TBC1D8
zinc ion binding (GO:0008270)	3/336	0.359832989032521	0.45045759367774846	0	0	1.4196454519035164	1.4510413008075813	RNF125;SMAD3;TET1
protein tyrosine kinase binding (GO:1990782)	1/72	0.36838519430666017	0.4577727782193057	0	0	2.2135032416722558	2.210462252532142	TOB1
protein serine/threonine kinase activity (GO:0004674)	3/344	0.37366824511647434	0.46094841915827856	0	0	1.3857723961782233	1.3641362214049715	MKNK2;TAOK2;EIF2AK3
ubiquitin binding (GO:0043130)	1/74	0.37641021805037156	0.46096613659791885	0	0	2.152641878669276	2.1032941239498313	SMAD3
amyloid-beta binding (GO:0001540)	1/80	0.39988331556548923	0.48618906712638615	0	0	1.9885473176612418	1.8226676429888855	ADRB2
calcium channel activity (GO:0005262)	1/84	0.4150428616402652	0.49967417050544577	0	0	1.8923312296806272	1.664065904478737	PKD1L1
metal ion binding (GO:0046872)	4/517	0.41688791740395176	0.49967417050544577	0	0	1.2272777698537218	1.0737918058510678	SNN;RRAGC;CETN3;GEM
growth factor activity (GO:0008083)	1/87	0.4261626210011654	0.5071935418957532	0	0	1.8260428202288668	1.5574944927708072	CSF3
microtubule binding (GO:0008017)	2/232	0.4345953591288332	0.5125836835252222	0	0	1.3664695652173913	1.1387335967641452	STARD9;CETN3
GTPase regulator activity (GO:0030695)	2/233	0.43675769483805915	0.5125836835252222	0	0	1.3604848484848484	1.1269939651312872	FLCN;TBC1D8
heme binding (GO:0020037)	1/91	0.44066337131981503	0.5136007569175776	0	0	1.7445326278659612	1.429599174930562	STC2
ubiquitin-protein transferase activity (GO:0004842)	3/392	0.4550441200507707	0.5267291526615085	0	0	1.2117920225557675	0.9541176545690572	RNF125;UBA7;KLHL21
carboxylic ester hydrolase activity (GO:0052689)	1/96	0.45827903503311507	0.5268650130652819	0	0	1.652297410192147	1.2892497218269579	ABHD2
cation channel activity (GO:0005261)	1/98	0.46517017701200697	0.5311740534799269	0	0	1.6180657830142366	1.238389831832245	PKD1L1
phosphatidylinositol phosphate binding (GO:1901981)	1/102	0.4786926108283515	0.542946652550278	0	0	1.5536696526795537	1.1445831795753345	MYO10
growth factor receptor binding (GO:0070851)	1/105	0.4886113230689866	0.5505020906577249	0	0	1.508623321123321	1.0804578375073273	CSF3
ubiquitin protein ligase binding (GO:0031625)	2/265	0.5034735190865858	0.5634902299710794	0	0	1.193003802281369	0.8186680343374969	CDKN1A;SMAD3
ATP binding (GO:0005524)	2/278	0.5291051387267507	0.5873838238007746	0	0	1.1360579710144927	0.7231782833160427	MKNK2;MYH10
hexosyltransferase activity (GO:0016758)	1/119	0.5324786165853025	0.5873838238007746	0	0	1.3286924939467313	0.8373586699639989	FUT7
ubiquitin-like protein ligase binding (GO:0044389)	2/282	0.5368116111552298	0.5873838238007746	0	0	1.1196	0.6965121876030724	CDKN1A;SMAD3
G protein-coupled receptor activity (GO:0004930)	2/283	0.5387248088113613	0.5873838238007746	0	0	1.11555871886121	0.6900292887008286	ADRB2;GPR157
protein phosphatase binding (GO:0019903)	1/123	0.5443116115578684	0.5896709125210241	0	0	1.2848685922456413	0.7814999676920618	EIF2AK3
adenyl ribonucleotide binding (GO:0032559)	2/306	0.5812260802601453	0.6196752379874566	0	0	1.0299473684210527	0.5588653807137772	MKNK2;MYH10
tubulin binding (GO:0015631)	2/307	0.583008064142045	0.6196752379874566	0	0	1.0265180327868852	0.5538621781520745	STARD9;CETN3
receptor ligand activity (GO:0048018)	2/307	0.583008064142045	0.6196752379874566	0	0	1.0265180327868852	0.5538621781520745	CSF3;BMP5
DNA binding (GO:0003677)	5/811	0.5900614414153081	0.6232523974949191	0	0	0.9695216206321442	0.5114503924241949	CEBPB;SMAD3;DDIT3;TET1;TBX3
cadherin binding (GO:0045296)	2/322	0.6090740667969166	0.639338616699869	0	0	0.97765	0.48473392415895555	SLC9A3R2;SH3GL1
guanyl-nucleotide exchange factor activity (GO:0005085)	1/149	0.6143038567485251	0.6408478505586465	0	0	1.0577541827541828	0.5154072186321046	SH3BP5L
GTPase binding (GO:0051020)	1/201	0.7238695978838684	0.7505151045544403	0	0	0.7806746031746031	0.25227032664552107	RRAGC
olfactory receptor activity (GO:0004984)	1/209	0.7377276784568908	0.7602193759708205	0	0	0.7503434065934066	0.2282398489914889	OR5K3
ubiquitin protein ligase activity (GO:0061630)	1/263	0.8148289052869528	0.8295547288764761	0	0	0.5940567066521265	0.121649221471262	RNF125
mRNA binding (GO:0003729)	1/263	0.8148289052869528	0.8295547288764761	0	0	0.5940567066521265	0.121649221471262	MYH10
ubiquitin-like protein ligase activity (GO:0061659)	1/270	0.8230112974068993	0.8328677201303353	0	0	0.5783914557148758	0.11266218288739631	RNF125
calcium ion binding (GO:0005509)	1/348	0.8931524740035843	0.8984688577774151	0	0	0.4465943918393486	0.05046425929627066	CETN3
RNA binding (GO:0003723)	3/1406	0.9947213182521771	0.9947213182521771	0	0	0.3184995286597843	0.0016857107385341056	ZCCHC8;ACTN4;MYH10

## Sheet: KEGG
Term	Overlap	P-value	Adjusted P-value	Old P-value	Old Adjusted P-value	Odds Ratio	Combined Score	Genes
JAK-STAT signaling pathway	5/162	0.0037696018587452746	0.39758903228363984	0	0	5.1467056489506104	28.722662270067797	CSF3;CDKN1A;CISH;PIK3R3;SOCS7
Renal cell carcinoma	3/69	0.009659115027069528	0.39758903228363984	0	0	7.260630498533724	33.688259994317015	FLCN;CDKN1A;PIK3R3
Prolactin signaling pathway	3/70	0.010045561182256618	0.39758903228363984	0	0	7.1519017814155035	32.90321395248611	CISH;PIK3R3;SOCS7
Chronic myeloid leukemia	3/76	0.012552179742043175	0.39758903228363984	0	0	6.56208572691118	28.72789881411098	CDKN1A;SMAD3;PIK3R3
Pancreatic cancer	3/76	0.012552179742043175	0.39758903228363984	0	0	6.56208572691118	28.72789881411098	CDKN1A;SMAD3;PIK3R3
Colorectal cancer	3/86	0.01745883079162576	0.39758903228363984	0	0	5.768558103381267	23.3506022773636	CDKN1A;SMAD3;PIK3R3
Cellular senescence	4/156	0.01756712474378694	0.39758903228363984	0	0	4.219298245614035	17.05324757272166	MAP2K3;CDKN1A;SMAD3;PIK3R3
Hepatitis B	4/162	0.019879451614181993	0.39758903228363984	0	0	4.057836780899454	15.898883130542625	MAP2K3;CDKN1A;SMAD3;PIK3R3
Aldosterone-regulated sodium reabsorption	2/37	0.02304967187347814	0.40476962802168504	0	0	9.0688	34.19031684324317	SLC9A3R2;PIK3R3
AGE-RAGE signaling pathway in diabetic complications	3/100	0.02588638538472706	0.40476962802168504	0	0	4.932490854672431	18.023509556776776	THBD;SMAD3;PIK3R3
HIF-1 signaling pathway	3/109	0.032267145842050336	0.40476962802168504	0	0	4.511640292148509	15.491645091273213	CDKN1A;MKNK2;PIK3R3
Transcriptional misregulation in cancer	4/192	0.03419089613979839	0.40476962802168504	0	0	3.4051202214149803	11.49499076359529	CDKN1A;CEBPB;DDIT3;KLF3
TNF signaling pathway	3/112	0.03456026216403084	0.40476962802168504	0	0	4.386800828647529	14.761807415515293	MAP2K3;CEBPB;PIK3R3
Epstein-Barr virus infection	4/202	0.04000869359408581	0.40476962802168504	0	0	3.231502011989817	10.401101446549026	MAP2K3;CDKN1A;PIK3R3;CD58
Regulation of lipolysis in adipocytes	2/55	0.04775088410578517	0.40476962802168504	0	0	5.983396226415095	18.20004152543457	PIK3R3;ADRB2
Lipid and atherosclerosis	4/215	0.04836536179533936	0.40476962802168504	0	0	3.0304011096983006	9.178998251972281	MAP2K3;DDIT3;EIF2AK3;PIK3R3
FoxO signaling pathway	3/131	0.050970771544498535	0.40476962802168504	0	0	3.7320438508064515	11.108439410226786	CDKN1A;SMAD3;PIK3R3
Endometrial cancer	2/58	0.05250907267399514	0.40476962802168504	0	0	5.662	16.68460784158263	CDKN1A;PIK3R3
Notch signaling pathway	2/59	0.054131352519168	0.40476962802168504	0	0	5.562385964912281	16.22181831889152	TLE3;HEY1
Autophagy	3/137	0.05681126410747399	0.40476962802168504	0	0	3.5638541165142033	10.221207239540332	RRAGC;EIF2AK3;PIK3R3
Apoptosis	3/142	0.06191059929947266	0.40476962802168504	0	0	3.4347876537479696	9.555798671514843	DDIT3;EIF2AK3;PIK3R3
Signaling pathways regulating pluripotency of stem cells	3/143	0.06295535032740324	0.40476962802168504	0	0	3.4100806451612904	9.429996703710884	SMAD3;PIK3R3;TBX3
Breast cancer	3/147	0.06721597301160398	0.40476962802168504	0	0	3.314684139784946	8.949131300108682	CDKN1A;HEY1;PIK3R3
Gastric cancer	3/149	0.06939467775713587	0.40476962802168504	0	0	3.2689460892620414	8.72136871339557	CDKN1A;SMAD3;PIK3R3
Fc epsilon RI signaling pathway	2/68	0.06949139936694511	0.40476962802168504	0	0	4.80169696969697	12.803976022509481	MAP2K3;PIK3R3
Adherens junction	2/71	0.0748939608314774	0.40476962802168504	0	0	4.592231884057971	11.901604812302306	SMAD3;ACTN4
mTOR signaling pathway	3/154	0.07497985511062141	0.40476962802168504	0	0	3.159901730399487	8.185838557239558	FLCN;RRAGC;PIK3R3
Non-alcoholic fatty liver disease	3/155	0.0761202685573316	0.40476962802168504	0	0	3.1389537351443124	8.084189231532168	DDIT3;EIF2AK3;PIK3R3
Melanoma	2/72	0.07672392854075034	0.40476962802168504	0	0	4.5264	11.621720495155545	CDKN1A;PIK3R3
Non-small cell lung cancer	2/72	0.07672392854075034	0.40476962802168504	0	0	4.5264	11.621720495155545	CDKN1A;PIK3R3
Hepatitis C	3/157	0.07842411542920148	0.40476962802168504	0	0	3.097873900293255	7.886021542882162	CDKN1A;EIF2AK3;PIK3R3
Glioma	2/75	0.08229763838206236	0.41148819191031183	0	0	4.33972602739726	10.838087619846748	CDKN1A;PIK3R3
Hippo signaling pathway	3/163	0.08551650692612513	0.4146254881266673	0	0	2.980796370967742	7.3299149701965876	SMAD3;FAT4;BMP5
Hepatocellular carcinoma	3/168	0.09162845209165454	0.43119271572543316	0	0	2.8897360703812316	6.906508055446862	CDKN1A;SMAD3;PIK3R3
ErbB signaling pathway	2/85	0.10171125258797022	0.45716026195046366	0	0	3.8149397590361445	8.71949245336792	CDKN1A;PIK3R3
PD-L1 expression and PD-1 checkpoint pathway in cancer	2/89	0.10979959971095211	0.45716026195046366	0	0	3.6388045977011494	8.038477398440062	MAP2K3;PIK3R3
Small cell lung cancer	2/92	0.11597391981011895	0.45716026195046366	0	0	3.516977777777778	7.576941552007025	CDKN1A;PIK3R3
MAPK signaling pathway	4/294	0.11766531424644813	0.45716026195046366	0	0	2.196019063638912	4.699285360239288	MAP2K3;DDIT3;MKNK2;TAOK2
TGF-beta signaling pathway	2/94	0.1201384672892224	0.45716026195046366	0	0	3.4401739130434783	7.290107998197815	SMAD3;BMP5
IL-17 signaling pathway	2/94	0.1201384672892224	0.45716026195046366	0	0	3.4401739130434783	7.290107998197815	CSF3;CEBPB
Fc gamma R-mediated phagocytosis	2/97	0.12645375655164864	0.45716026195046366	0	0	3.3310315789473686	6.888168913048758	MYO10;PIK3R3
Phosphatidylinositol signaling system	2/97	0.12645375655164864	0.45716026195046366	0	0	3.3310315789473686	6.888168913048758	PIK3R3;CDS2
Prostate cancer	2/97	0.12645375655164864	0.45716026195046366	0	0	3.3310315789473686	6.888168913048758	CDKN1A;PIK3R3
Glycerophospholipid metabolism	2/98	0.12857632367356792	0.45716026195046366	0	0	3.2961666666666667	6.761204496719207	AGPAT2;CDS2
Inflammatory mediator regulation of TRP channels	2/98	0.12857632367356792	0.45716026195046366	0	0	3.2961666666666667	6.761204496719207	MAP2K3;PIK3R3
Amoebiasis	2/102	0.137148835073635	0.47160608266842596	0	0	3.16368	6.285246849096425	PIK3R3;ACTN4
Viral carcinogenesis	3/203	0.13901009855232932	0.47160608266842596	0	0	2.3797983870967743	4.695838874608811	CDKN1A;PIK3R3;ACTN4
Toll-like receptor signaling pathway	2/104	0.1414818248005278	0.47160608266842596	0	0	3.1013333333333333	6.0649178973991384	MAP2K3;PIK3R3
Maturity onset diabetes of the young	1/26	0.15272495365081667	0.493757270613896	0	0	6.300952380952381	11.840224617662312	NKX2-2
cAMP signaling pathway	3/216	0.1583730645633604	0.493757270613896	0	0	2.2330758746024535	4.115116377493746	HCAR3;PIK3R3;ADRB2
Regulation of actin cytoskeleton	3/218	0.1614236504627317	0.493757270613896	0	0	2.2120780195048764	4.034217563414161	PIK3R3;ACTN4;MYH10
Human T-cell leukemia virus 1 infection	3/219	0.16295568987835352	0.493757270613896	0	0	2.2017249103942653	3.994538769189707	CDKN1A;SMAD3;PIK3R3
Leukocyte transendothelial migration	2/114	0.16355709589085304	0.493757270613896	0	0	2.823	5.1113044321393355	PIK3R3;ACTN4
Growth hormone synthesis, secretion and action	2/119	0.17481543317916473	0.5179716538641918	0	0	2.701675213675214	4.711787842471602	MAP2K3;PIK3R3
Cell cycle	2/124	0.18619452408712267	0.5416567973443569	0	0	2.5902950819672133	4.3541910294177075	CDKN1A;SMAD3
Shigellosis	3/246	0.20582510263735326	0.5577197518366432	0	0	1.954400637196336	3.0893767624902058	RRAGC;PIK3R3;ACTN4
Thyroid cancer	1/37	0.21014954833678073	0.5577197518366432	0	0	4.3732363315696645	6.82196820750072	CDKN1A
Salmonella infection	3/249	0.2107437688546199	0.5577197518366432	0	0	1.9302714398111722	3.005649302947206	MAP2K3;PODXL;RHOJ
Parkinson disease	3/249	0.2107437688546199	0.5577197518366432	0	0	1.9302714398111722	3.005649302947206	UBA7;DDIT3;EIF2AK3
Yersinia infection	2/137	0.2162158840540672	0.5577197518366432	0	0	2.3393185185185184	3.5826146290512226	MAP2K3;PIK3R3
Insulin signaling pathway	2/137	0.2162158840540672	0.5577197518366432	0	0	2.3393185185185184	3.5826146290512226	MKNK2;PIK3R3
Fluid shear stress and atherosclerosis	2/139	0.2208769879032119	0.5577197518366432	0	0	2.304934306569343	3.4807950408363983	THBD;PIK3R3
Measles	2/139	0.2208769879032119	0.5577197518366432	0	0	2.304934306569343	3.4807950408363983	EIF2AK3;PIK3R3
Ubiquitin mediated proteolysis	2/140	0.22321077278287088	0.5577197518366432	0	0	2.2881159420289854	3.431347410061609	UBA7;RHOBTB2
Bladder cancer	1/41	0.23005939763261535	0.5577197518366432	0	0	3.9351190476190476	5.782333788044519	CDKN1A
Ferroptosis	1/41	0.23005939763261535	0.5577197518366432	0	0	3.9351190476190476	5.782333788044519	SLC11A2
Tryptophan metabolism	1/42	0.2349585566110601	0.5599875967999556	0	0	3.8389469608981805	5.560123994196228	AADAT
Fat digestion and absorption	1/43	0.23982678595637746	0.5599875967999556	0	0	3.747354497354497	5.350616430106396	AGPAT2
Phospholipase D signaling pathway	2/148	0.24194311443557404	0.5599875967999556	0	0	2.16186301369863	3.067797427226417	PIK3R3;AGPAT2
Glycosphingolipid biosynthesis	1/45	0.2494712294500503	0.5599875967999556	0	0	3.576659451659452	4.965875769744344	FUT7
Prion disease	3/273	0.2509255378671356	0.5599875967999556	0	0	1.7565412186379927	2.4285922127043658	DDIT3;EIF2AK3;PIK3R3
Type II diabetes mellitus	1/46	0.25424782744895463	0.5599875967999556	0	0	3.4970017636684303	4.788954339486824	PIK3R3
Cushing syndrome	2/155	0.2583932026547488	0.5599875967999556	0	0	2.062222222222222	2.7907492675644847	CDKN1A;RASD1
Carbohydrate digestion and absorption	1/47	0.25899426351997945	0.5599875967999556	0	0	3.420807453416149	4.621337660740617	PIK3R3
Arginine and proline metabolism	1/50	0.2730544838638846	0.5748515449765991	0	0	3.2108843537414966	4.167997377843627	PRODH
Malaria	1/50	0.2730544838638846	0.5748515449765991	0	0	3.2108843537414966	4.167997377843627	CSF3
Wnt signaling pathway	2/166	0.2842669724222111	0.5877264282255329	0	0	1.9228292682926829	2.418614333098294	TLE3;SMAD3
Glycosaminoglycan biosynthesis	1/53	0.28684997913025934	0.5877264282255329	0	0	3.02518315018315	3.777836377286274	CHST15
Tight junction	2/169	0.2913146656485115	0.5877264282255329	0	0	1.888	2.328567199212001	ACTN4;MYH10
Protein processing in endoplasmic reticulum	2/171	0.2960087084000854	0.5877264282255329	0	0	1.8654674556213018	2.2709574097589496	DDIT3;EIF2AK3
VEGF signaling pathway	1/59	0.31366648450095347	0.5877264282255329	0	0	2.7114121510673237	3.1436790571852447	PIK3R3
MicroRNAs in cancer	3/310	0.3146830861069646	0.5877264282255329	0	0	1.541924976358096	1.7827570394784742	CDKN1A;PIK3R3;SOX4
Mineral absorption	1/60	0.31803759008331906	0.5877264282255329	0	0	2.6653214958299705	3.053354179208369	SLC11A2
Axon guidance	2/182	0.3217322615462076	0.5877264282255329	0	0	1.750488888888889	1.9851166564790248	PLXNA2;PIK3R3
Glycerolipid metabolism	1/61	0.32238107484798123	0.5877264282255329	0	0	2.6207671957671956	2.9667634254981174	AGPAT2
Basal cell carcinoma	1/63	0.33098587348825925	0.5877264282255329	0	0	2.5359703020993343	2.8039705856159034	CDKN1A
Lysine degradation	1/63	0.33098587348825925	0.5877264282255329	0	0	2.5359703020993343	2.8039705856159034	AADAT
GnRH secretion	1/64	0.33524753046823574	0.5877264282255329	0	0	2.495590828924162	2.7273965858341414	PIK3R3
Inflammatory bowel disease	1/65	0.3394822527445883	0.5877264282255329	0	0	2.4564732142857144	2.653810570628963	SMAD3
Kaposi sarcoma-associated herpesvirus infection	2/193	0.34722648129965106	0.5877264282255329	0	0	1.6487539267015707	1.7440156773756896	CDKN1A;PIK3R3
Acute myeloid leukemia	1/67	0.34787156795922186	0.5877264282255329	0	0	2.381794131794132	2.5149886443944003	PIK3R3
Human papillomavirus infection	3/331	0.3511649411730213	0.5877264282255329	0	0	1.441655192761605	1.5086910751309375	CDKN1A;HEY1;PIK3R3
Mitophagy	1/68	0.35202649549171183	0.5877264282255329	0	0	2.3461265103056146	2.4494706496911953	EIF2AK3
Renin secretion	1/69	0.35615515768690736	0.5877264282255329	0	0	2.3115079365079363	2.386374920664935	ADRB2
Pathogenic Escherichia coli infection	2/197	0.3564229615922919	0.5877264282255329	0	0	1.6146051282051281	1.6656866473608012	MYO10;MYH10
Pathways of neurodegeneration	4/475	0.3564348474434896	0.5877264282255329	0	0	1.3396164534893757	1.381953439969193	MAP2K3;UBA7;DDIT3;EIF2AK3
Central carbon metabolism in cancer	1/70	0.36025771926497197	0.5877264282255329	0	0	2.27789279963193	2.3255818904183614	PIK3R3
RIG-I-like receptor signaling pathway	1/70	0.36025771926497197	0.5877264282255329	0	0	2.27789279963193	2.3255818904183614	RNF125
Focal adhesion	2/201	0.36557383994074255	0.5877264282255329	0	0	1.5818291457286433	1.5917740988210556	PIK3R3;ACTN4
Diabetic cardiomyopathy	2/203	0.3701310708866821	0.5877264282255329	0	0	1.5659303482587064	1.5563751828875374	SMAD3;PIK3R3
p53 signaling pathway	1/73	0.37241043213396574	0.5877264282255329	0	0	2.1826499118165783	2.155931484680991	CDKN1A
Proteoglycans in cancer	2/205	0.3746755979937772	0.5877264282255329	0	0	1.5503448275862068	1.5219652995131194	CDKN1A;PIK3R3
Rap1 signaling pathway	2/210	0.38597868809837993	0.5900126422368647	0	0	1.5126923076923078	1.4400424206276163	MAP2K3;PIK3R3
Bacterial invasion of epithelial cells	1/77	0.38825845605657666	0.5900126422368647	0	0	2.0673558897243107	1.9558924066113235	PIK3R3
Human immunodeficiency virus 1 infection	2/212	0.3904756171206204	0.5900126422368647	0	0	1.4981333333333333	1.408829233502519	MAP2K3;PIK3R3
PI3K-Akt signaling pathway	3/354	0.3908833754819228	0.5900126422368647	0	0	1.3456024262475876	1.263986305011378	CSF3;CDKN1A;PIK3R3
RNA degradation	1/79	0.3960329226874391	0.5921987628971052	0	0	2.014143264143264	1.8656161767800847	TOB1
B cell receptor signaling pathway	1/81	0.4037093535249111	0.5980879311480164	0	0	1.9635912698412699	1.7810952580348423	PIK3R3
Amyotrophic lateral sclerosis	3/364	0.40798438061974485	0.5988761550381576	0	0	1.3076579394156018	1.1723498493017808	MAP2K3;DDIT3;EIF2AK3
Alzheimer disease	3/369	0.4164837881300051	0.5990545961621438	0	0	1.2894632469592808	1.1294508412816204	DDIT3;EIF2AK3;PIK3R3
Complement and coagulation cascades	1/85	0.41877299892000275	0.5990545961621438	0	0	1.8697089947089947	1.6274438347703124	THBD
Human cytomegalovirus infection	2/225	0.4193382173135007	0.5990545961621438	0	0	1.409865470852018	1.2252823354057059	CDKN1A;PIK3R3
Coronavirus disease	2/232	0.4345953591288332	0.613072974239818	0	0	1.3664695652173913	1.1387335967641452	CSF3;PIK3R3
Pathways in cancer	4/531	0.4368144941458703	0.613072974239818	0	0	1.1938106477838972	0.9887696966621785	CDKN1A;SMAD3;HEY1;PIK3R3
Salivary secretion	1/93	0.4477768185264921	0.6148895320775485	0	0	1.7064354727398205	1.3710532313073147	ADRB2
GnRH signaling pathway	1/93	0.4477768185264921	0.6148895320775485	0	0	1.7064354727398205	1.3710532313073147	MAP2K3
Chemical carcinogenesis	2/239	0.4496379703317073	0.6148895320775485	0	0	1.3256371308016877	1.0595983693919508	PIK3R3;ADRB2
Circadian entrainment	1/97	0.46173554713753795	0.6162870700661054	0	0	1.635003306878307	1.263469995984744	RASD1
Choline metabolism in cancer	1/98	0.46517017701200697	0.6162870700661054	0	0	1.6180657830142366	1.238389831832245	PIK3R3
Hematopoietic cell lineage	1/99	0.4685830621894467	0.6162870700661054	0	0	1.6014739229024944	1.213984333914786	CSF3
Progesterone-mediated oocyte maturation	1/100	0.47197433920713694	0.6162870700661054	0	0	1.5852172518839185	1.1902297169988543	PIK3R3
Endocytosis	2/252	0.47697063019799446	0.6162870700661054	0	0	1.255872	0.9297224961018165	SMAD3;SH3GL1
Chagas disease	1/102	0.4786926108283515	0.6162870700661054	0	0	1.5536696526795537	1.1445831795753345	PIK3R3
Longevity regulating pathway	1/102	0.4786926108283515	0.6162870700661054	0	0	1.5536696526795537	1.1445831795753345	PIK3R3
T cell receptor signaling pathway	1/104	0.48532606767705805	0.6162870700661054	0	0	1.5233472029588535	1.1012799582256219	PIK3R3
C-type lectin receptor signaling pathway	1/104	0.48532606767705805	0.6162870700661054	0	0	1.5233472029588535	1.1012799582256219	PIK3R3
Parathyroid hormone synthesis, secretion and action	1/106	0.4918757720739738	0.6180995635550381	0	0	1.4941798941798943	1.0601641008481375	CDKN1A
Th17 cell differentiation	1/107	0.4951195454123036	0.6180995635550381	0	0	1.4800089847259659	1.0403812546054103	SMAD3
Insulin resistance	1/108	0.49834277311624947	0.6180995635550381	0	0	1.4661029520842606	1.0210925289525392	PIK3R3
Toxoplasmosis	1/112	0.5110327968195454	0.6279758370428644	0	0	1.412984412984413	0.9485668285937641	MAP2K3
Cholinergic synapse	1/113	0.5141552165788452	0.6279758370428644	0	0	1.400297619047619	0.9315200990097762	PIK3R3
Sphingolipid signaling pathway	1/119	0.5324786165853025	0.6381424992619511	0	0	1.3286924939467313	0.8373586699639989	PIK3R3
Neurotrophin signaling pathway	1/119	0.5324786165853025	0.6381424992619511	0	0	1.3286924939467313	0.8373586699639989	PIK3R3
AMPK signaling pathway	1/120	0.5354651395119621	0.6381424992619511	0	0	1.3174603174603174	0.8229113918032946	PIK3R3
Thyroid hormone signaling pathway	1/121	0.5384327337522713	0.6381424992619511	0	0	1.3064153439153439	0.8087922081998685	PIK3R3
Platelet activation	1/124	0.547223130934848	0.6417213523009919	0	0	1.2743579816750548	0.7683086967291537	PIK3R3
Osteoclast differentiation	1/127	0.5558474105243392	0.6417213523009919	0	0	1.2438271604938271	0.7304517591108103	PIK3R3
Lysosome	1/128	0.5586857954578649	0.6417213523009919	0	0	1.2339707536557931	0.7183783438524304	SLC11A2
Cytokine-cytokine receptor interaction	2/295	0.5612605383066296	0.6417213523009919	0	0	1.0692150170648465	0.617546585417914	CSF3;BMP5
Relaxin signaling pathway	1/129	0.561506183263368	0.6417213523009919	0	0	1.2242683531746033	0.7065650465471837	PIK3R3
Natural killer cell mediated cytotoxicity	1/131	0.5670934200868116	0.6435102639282969	0	0	1.2053113553113552	0.6836902387110143	PIK3R3
Vascular smooth muscle contraction	1/133	0.5726100181659597	0.6437901589220846	0	0	1.186928811928812	0.661772622642857	MYH10
Systemic lupus erythematosus	1/135	0.5780568636406459	0.6437901589220846	0	0	1.1690950011845533	0.6407611366251603	ACTN4
Apelin signaling pathway	1/137	0.5834348315231391	0.6437901589220846	0	0	1.1517857142857142	0.6206080798869107	SMAD3
Estrogen signaling pathway	1/137	0.5834348315231391	0.6437901589220846	0	0	1.1517857142857142	0.6206080798869107	PIK3R3
Spinocerebellar ataxia	1/143	0.5991640575395412	0.6566181452488122	0	0	1.102783366867874	0.5648675116348474	PIK3R3
Cell adhesion molecules	1/148	0.6118205488848929	0.6659271280379787	0	0	1.0650037792894935	0.5232536739859709	CD58
Adrenergic signaling in cardiomyocytes	1/150	0.6167714022488652	0.6667798943230975	0	0	1.05060189623948	0.5077105341045698	ADRB2
Oxytocin signaling pathway	1/154	0.6264859374956304	0.6727365771765159	0	0	1.0229276895943562	0.47835060246884314	CDKN1A
cGMP-PKG signaling pathway	1/167	0.6564018690363138	0.7001619936387348	0	0	0.9421973608720596	0.39664819755746483	ADRB2
Influenza A	1/172	0.6672640165740547	0.7070347195486673	0	0	0.9144156688016337	0.3699446756888544	PIK3R3
Tuberculosis	1/180	0.6839390832532289	0.719935877108662	0	0	0.8731932251485324	0.33171425254589465	CEBPB
Neutrophil extracellular trap formation	1/189	0.7017091735982279	0.7338135148739638	0	0	0.8310114826072272	0.2943743858365781	PIK3R3
Chemokine signaling pathway	1/192	0.7074093875300906	0.7349707922390551	0	0	0.8178342890384775	0.28308984849436514	PIK3R3
Thermogenesis	1/232	0.7738420350386754	0.7936841385012054	0	0	0.6748436748436748	0.17302149302173908	MAP2K3
Ras signaling pathway	1/232	0.7738420350386754	0.7936841385012054	0	0	0.6748436748436748	0.17302149302173908	PIK3R3
Calcium signaling pathway	1/240	0.785209548110446	0.8002135522144672	0	0	0.6519891080560537	0.15765400235035076	ADRB2
Herpes simplex virus 1 infection	2/498	0.828358311885818	0.8388438601375373	0	0	0.6250645161290322	0.11770557048586579	EIF2AK3;PIK3R3
Neuroactive ligand-receptor interaction	1/341	0.8881927144297094	0.8937788321305251	0	0	0.45595238095238094	0.05406069565865626	ADRB2
Olfactory transduction	1/440	0.9412345734607592	0.9412345734607592	0	0	0.35133962468814406	0.021278142838803804	OR5K3
