# Supplementary material for: Skeletal Muscle Transcriptomic Comparison Between Men and Women in Response to Acute Sprint Exercise
Source: Front Genet. 2022 Jul 12;13:860815. doi: 10.3389/fgene.2022.860815 (PMC9315096; doi:10.3389/fgene.2022.860815)
Supplement: Supplementary file 8 [file Table8.XLSX]

## Sheet: BP
Term	Overlap	P-value	Adjusted P-value	Old P-value	Old Adjusted P-value	Odds Ratio	Combined Score	Genes
cellular response to cadmium ion (GO:0071276)	5/27	4.901700539462289E-8	1.829089099252041E-5	0	0	64.62012987012987	1087.6277741691636	MT2A;JUN;MT1X;MT1H;MT4
cellular zinc ion homeostasis (GO:0006882)	5/28	5.949912753405366E-8	1.829089099252041E-5	0	0	61.807453416149066	1028.3094035574752	MT2A;MT1X;MT1H;MT4;SLC39A14
response to cadmium ion (GO:0046686)	5/29	7.168544213028362E-8	1.829089099252041E-5	0	0	59.229166666666664	974.3777265922446	MT2A;JUN;MT1X;MT1H;MT4
zinc ion homeostasis (GO:0055069)	5/30	8.577205623690696E-8	1.829089099252041E-5	0	0	56.857142857142854	925.1551260309686	MT2A;MT1X;MT1H;MT4;SLC39A14
cellular response to zinc ion (GO:0071294)	4/18	5.362282161408622E-7	9.14805336736311E-5	0	0	80.12474849094568	1156.8976859923102	MT2A;MT1X;MT1H;MT4
cellular response to copper ion (GO:0071280)	4/19	6.772972631092321E-7	9.628909423869583E-5	0	0	74.77934272300469	1062.2521969236047	MT2A;MT1X;MT1H;MT4
response to copper ion (GO:0046688)	4/23	1.5298662840273126E-6	1.8642513432504254E-4	0	0	59.02446256486286	790.3570449455478	MT2A;MT1X;MT1H;MT4
response to zinc ion (GO:0010043)	4/29	4.034149400243804E-6	4.301411798009956E-4	0	0	44.84507042253521	557.0078426338041	MT2A;MT1X;MT1H;MT4
cellular response to metal ion (GO:0071248)	6/131	9.787162756842274E-6	9.2760553684294E-4	0	0	13.773913043478261	158.87435915436757	SLC12A2;MT2A;JUN;MT1X;MT1H;MT4
cellular transition metal ion homeostasis (GO:0046916)	5/96	3.0354172965388758E-5	0.002571627050002875	0	0	15.56828885400314	161.95031663675692	MT2A;MT1X;MT1H;MT4;SLC39A14
cellular response to fatty acid (GO:0071398)	3/17	3.316283417354235E-5	0.002571627050002875	0	0	59.25892857142857	611.2013751375887	ZC3H12A;PDK4;LPL
cellular divalent inorganic cation homeostasis (GO:0072503)	5/111	6.092936264779112E-5	0.0042103249604957356	0	0	13.35512129380054	129.6220742076017	MT2A;MT1X;MT1H;MT4;SLC39A14
negative regulation of peptidyl-serine phosphorylation (GO:0033137)	3/21	6.416673445069703E-5	0.0042103249604957356	0	0	46.08101851851852	444.86733413521927	GADD45A;PDE4D;SMAD7
positive regulation of p38MAPK cascade (GO:1900745)	3/24	9.6862754847748E-5	0.005901709277509218	0	0	39.492063492063494	364.99416053763736	GADD45B;GADD45A;ZC3H12A
cellular response to erythropoietin (GO:0036018)	2/5	1.37741416915363E-4	0.00783289524192031	0	0	181.93607305936072	1617.4357816575248	MT2A;MT1X
cellular response to oxygen-containing compound (GO:1901701)	7/323	2.081269533778698E-4	0.011095768201957684	0	0	6.387890915860015	54.15246570119791	JUN;FZD7;ZC3H12A;PDK4;LPL;CPEB3;ACTB
negative regulation of T-helper 17 type immune response (GO:2000317)	2/7	2.878538402920798E-4	0.014443489751126123	0	0	109.15068493150685	889.9118328561991	ZC3H12A;SMAD7
regulation of cardiac muscle contraction (GO:0055117)	3/36	3.308337111650393E-4	0.015677841979098807	0	0	25.116161616161616	201.278274259451	PDE4D;ZC3H12A;SMAD7
regulation of p38MAPK cascade (GO:1900744)	3/37	3.59057506921508E-4	0.01611979228442349	0	0	24.376225490196077	193.35290302245005	GADD45B;GADD45A;ZC3H12A
negative regulation of T-helper 17 cell differentiation (GO:2000320)	2/8	3.8287316930254376E-4	0.01632954067075349	0	0	90.95433789954338	715.611155875471	ZC3H12A;SMAD7
protein deubiquitination (GO:0016579)	6/267	4.986301863104551E-4	0.020253883282038965	0	0	6.5513909711810765	49.814456747267485	USP36;ZC3H12A;JOSD1;OTUD1;ACTB;SMAD7
positive regulation of stress-activated MAPK cascade (GO:0032874)	4/99	5.244668024344076E-4	0.02033500829438862	0	0	11.75982209043736	88.82344651444554	GADD45B;GADD45A;FZD7;ZC3H12A
protein modification by small protein removal (GO:0070646)	6/276	5.935651055073883E-4	0.020893308924548278	0	0	6.330112721417069	47.02870936784758	USP36;ZC3H12A;JOSD1;OTUD1;ACTB;SMAD7
adherens junction assembly (GO:0034333)	2/10	6.123478582810164E-4	0.020893308924548278	0	0	68.20890410958904	504.62379927214783	ACTB;SMAD7
regulation of T-helper 17 cell differentiation (GO:2000319)	2/10	6.123478582810164E-4	0.020893308924548278	0	0	68.20890410958904	504.62379927214783	ZC3H12A;SMAD7
negative regulation of T-helper cell differentiation (GO:0045623)	2/11	7.466087214173855E-4	0.02358730516181592	0	0	60.627092846270926	436.5132078500547	ZC3H12A;SMAD7
positive regulation of lipid localization (GO:1905954)	2/11	7.466087214173855E-4	0.02358730516181592	0	0	60.627092846270926	436.5132078500547	ZC3H12A;LPL
response to glucose (GO:0009749)	3/49	8.243601906460737E-4	0.02511354437932503	0	0	18.006340579710145	127.861277823397	LPL;IRS2;SLC39A14
negative regulation of heart contraction (GO:0045822)	2/12	8.937564748422882E-4	0.026288768035878343	0	0	54.56164383561644	383.02695294361916	PDE4D;ZC3H12A
negative regulation of transcription by RNA polymerase II (GO:0000122)	9/684	0.0010172775651304806	0.028924592101876666	0	0	3.888888888888889	26.79687606460034	JUN;PER3;GADD45A;NR1D2;GTF2IRD1;CPEB3;HDAC9;ATF3;SMAD7
response to chemokine (GO:1990868)	2/14	0.0012263294238969505	0.033743838664003184	0	0	45.4634703196347	304.774819858399	SLC12A2;ZC3H12A
cellular response to insulin stimulus (GO:0032869)	4/129	0.0014094934824700376	0.03648679851843128	0	0	8.923943661971832	58.581450120184506	PDK4;IRS2;SLC39A14;HDAC9
cellular response to arsenic-containing substance (GO:0071243)	2/15	0.0014115643037611162	0.03648679851843128	0	0	41.964172813487885	275.41324782087395	ZC3H12A;ATF3
3'-UTR-mediated mRNA destabilization (GO:0061158)	2/16	0.0016093054383472223	0.04037463349735826	0	0	38.96477495107632	250.61958547007998	ZC3H12A;CPEB3
negative regulation of RNA metabolic process (GO:0051253)	2/19	0.0022766302326294946	0.05394348856758219	0	0	32.08380338436744	195.2318332475365	FCN3;ZC3H12A
response to fatty acid (GO:0070542)	2/19	0.0022766302326294946	0.05394348856758219	0	0	32.08380338436744	195.2318332475365	PDK4;LPL
positive regulation of JNK cascade (GO:0046330)	3/73	0.002609448046632313	0.05857524167835165	0	0	11.818452380952381	70.30344150433359	GADD45B;GADD45A;FZD7
insulin receptor signaling pathway (GO:0008286)	3/73	0.002609448046632313	0.05857524167835165	0	0	11.818452380952381	70.30344150433359	PDK4;IRS2;SLC39A14
regulation of lipoprotein lipase activity (GO:0051004)	2/21	0.002782337357331531	0.05933334414509489	0	0	28.70367700072098	168.90575192649456	LPL;HDAC9
positive regulation of lipid storage (GO:0010884)	2/21	0.002782337357331531	0.05933334414509489	0	0	28.70367700072098	168.90575192649456	ZC3H12A;LPL
regulation of lipid storage (GO:0010883)	2/22	0.003053162581007562	0.0635206751609622	0	0	27.267123287671232	157.91965264488547	ZC3H12A;LPL
response to insulin (GO:0032868)	3/84	0.0038817773858039416	0.07808791163252217	0	0	10.207818930041153	56.668320333460265	IRS2;SLC39A14;HDAC9
response to hexose (GO:0009746)	2/25	0.003936436342553872	0.07808791163252217	0	0	23.706968433591424	131.27685044097217	LPL;IRS2
monovalent inorganic cation homeostasis (GO:0055067)	2/27	0.004583386700167664	0.08885520125552313	0	0	21.80821917808219	117.44417565880208	SLC12A2;PDK4
negative regulation of transferase activity (GO:0051348)	2/29	0.005275989753705234	0.10000931688690143	0	0	20.190766108574326	105.89226955569333	IRS2;SMAD7
maintenance of blood-brain barrier (GO:0035633)	2/30	0.005639191620392201	0.10457022722162061	0	0	19.468688845401175	100.8091541783213	SLC12A2;ACTB
negative chemotaxis (GO:0050919)	2/33	0.00679535691271887	0.12157579105503755	0	0	17.58197083517455	87.7606835832977	SEMA6D;PDGFA
cellular response to organonitrogen compound (GO:0071417)	3/103	0.006848602828067952	0.12157579105503755	0	0	8.260416666666666	41.16752621952538	DIAPH1;CPEB3;ACTB
regulation of glucose metabolic process (GO:0010906)	2/34	0.007202645338937849	0.12157579105503755	0	0	17.03167808219178	84.02249521013059	PDK4;IRS2
regulation of JNK cascade (GO:0046328)	3/105	0.007220867243148757	0.12157579105503755	0	0	8.097630718954248	39.92763734963329	GADD45B;GADD45A;FZD7
cellular response to peptide hormone stimulus (GO:0071375)	3/106	0.007411419853296544	0.12157579105503755	0	0	8.018608414239482	39.32913526714848	IRS2;SLC39A14;HDAC9
regulation of phosphatidylinositol 3-kinase signaling (GO:0014066)	3/106	0.007411419853296544	0.12157579105503755	0	0	8.018608414239482	39.32913526714848	PIK3IP1;PDGFA;IRS2
response to endoplasmic reticulum stress (GO:0034976)	3/110	0.00820335171529717	0.13202752854997143	0	0	7.7172897196261685	37.0677821577057	PPP1R15A;JUN;ATF3
regulation of cytoskeleton organization (GO:0051493)	3/112	0.0086172940811683	0.13612133057845482	0	0	7.574923547400612	36.01106652183426	DIAPH1;PDGFA;ARHGAP18
negative regulation of transcription, DNA-templated (GO:0045892)	9/948	0.008842716717502514	0.13616065530078564	0	0	2.757188498402556	13.036431482263978	JUN;PER3;GADD45A;NR1D2;GTF2IRD1;CPEB3;HDAC9;ATF3;SMAD7
mRNA destabilization (GO:0061157)	2/38	0.008939034814588506	0.13616065530078564	0	0	15.136225266362253	71.40253408974247	ZC3H12A;CPEB3
cellular response to lipid (GO:0071396)	4/219	0.009275441606074296	0.1382377954587604	0	0	5.164755977726826	24.173046712087903	FZD7;ZC3H12A;PDK4;LPL
regulation of viral entry into host cell (GO:0046596)	2/39	0.009399521848309616	0.1382377954587604	0	0	14.72639763050722	68.72951822340079	FCN3;HS3ST5
positive regulation of mRNA catabolic process (GO:0061014)	2/44	0.011856165694245737	0.15615057380814745	0	0	12.969993476842792	57.52071790790576	ZC3H12A;CPEB3
negative regulation of growth (GO:0045926)	3/126	0.011857192377354544	0.15615057380814745	0	0	6.707994579945799	29.748752841951905	MT2A;MT1X;MT1H
positive regulation of transcription, DNA-templated (GO:0045893)	10/1183	0.012623296407505358	0.15615057380814745	0	0	2.4594399632762802	10.75319107846042	JUN;FZD7;APEX1;ZC3H12A;NR1D2;IER5;ATF3;TNFRSF1A;TRIM45;SMAD7
positive regulation of nucleocytoplasmic transport (GO:0046824)	2/46	0.012909271198759906	0.15615057380814745	0	0	12.37920298879203	53.84717511186808	XPO4;ZC3H12A
nucleus organization (GO:0006997)	2/48	0.014001671547079167	0.15615057380814745	0	0	11.839785586658726	50.53905491345373	USP36;CHMP1B
adherens junction organization (GO:0034332)	2/49	0.014562409831506182	0.15615057380814745	0	0	11.587292334596327	49.006271499764715	ACTB;SMAD7
cellular response to mechanical stimulus (GO:0071260)	2/49	0.014562409831506182	0.15615057380814745	0	0	11.587292334596327	49.006271499764715	GADD45A;TNFRSF1A
positive regulation of reactive oxygen species metabolic process (GO:2000379)	2/49	0.014562409831506182	0.15615057380814745	0	0	11.587292334596327	49.006271499764715	GADD45A;ZC3H12A
regulation of cellular component movement (GO:0051270)	2/50	0.015132735762129949	0.15615057380814745	0	0	11.345319634703197	47.54704276850611	DIAPH1;ARHGAP18
transcription initiation from RNA polymerase II promoter (GO:0006367)	3/140	0.01571014786871964	0.15615057380814745	0	0	6.018248175182482	24.996483340462362	NR1D2;HDAC9;NR3C2
positive regulation of fat cell differentiation (GO:0045600)	2/51	0.01571257156160938	0.15615057380814745	0	0	11.113223371540396	46.1564856237522	ZC3H12A;LPL
regulation of transcription by RNA polymerase II (GO:0006357)	15/2206	0.01581642295003249	0.15615057380814745	0	0	2.0235052487448653	8.390882269740702	JUN;GADD45A;IFRD1;NR1D2;HDAC9;NR3C2;TNFRSF1A;SMAD7;PER3;APEX1;ZC3H12A;GTF2IRD1;CPEB3;IER5;ATF3
negative regulation of cellular biosynthetic process (GO:0031327)	2/52	0.01630183988971643	0.15615057380814745	0	0	10.89041095890411	44.8301295094724	FCN3;ZC3H12A
regulation of release of sequestered calcium ion into cytosol (GO:0051279)	2/52	0.01630183988971643	0.15615057380814745	0	0	10.89041095890411	44.8301295094724	DIAPH1;PDE4D
regulation of cyclin-dependent protein kinase activity (GO:1904029)	2/54	0.01750836693658945	0.15615057380814745	0	0	10.47049525816649	42.35395328238597	GADD45A;ACTB
transmembrane receptor protein tyrosine kinase signaling pathway (GO:0007169)	5/404	0.01786316677268845	0.15615057380814745	0	0	3.4955245255997136	14.069536580282076	PDK4;PDGFA;IRS2;SLC39A14;ACTB
positive regulation of intracellular protein transport (GO:0090316)	3/148	0.018192593014800484	0.15615057380814745	0	0	5.683908045977011	22.773945958341653	USP36;XPO4;ZC3H12A
cadmium ion transmembrane transport (GO:0070574)	1/5	0.018611603098580447	0.15615057380814745	0	0	67.30067567567568	268.1238775998327	SLC39A14
cadmium ion transport (GO:0015691)	1/5	0.018611603098580447	0.15615057380814745	0	0	67.30067567567568	268.1238775998327	SLC39A14
regulation of circadian sleep/wake cycle (GO:0042749)	1/5	0.018611603098580447	0.15615057380814745	0	0	67.30067567567568	268.1238775998327	PER3
negative regulation of PERK-mediated unfolded protein response (GO:1903898)	1/5	0.018611603098580447	0.15615057380814745	0	0	67.30067567567568	268.1238775998327	PPP1R15A
regulation of glomerular mesangial cell proliferation (GO:0072124)	1/5	0.018611603098580447	0.15615057380814745	0	0	67.30067567567568	268.1238775998327	PDGFA
cellular response to nutrient (GO:0031670)	1/5	0.018611603098580447	0.15615057380814745	0	0	67.30067567567568	268.1238775998327	LPL
cellular response to sodium arsenite (GO:1903936)	1/5	0.018611603098580447	0.15615057380814745	0	0	67.30067567567568	268.1238775998327	ZC3H12A
non-canonical Wnt signaling pathway via MAPK cascade (GO:0038030)	1/5	0.018611603098580447	0.15615057380814745	0	0	67.30067567567568	268.1238775998327	FZD7
regulation of miRNA catabolic process (GO:2000625)	1/5	0.018611603098580447	0.15615057380814745	0	0	67.30067567567568	268.1238775998327	ZC3H12A
regulation of phosphatidylinositol biosynthetic process (GO:0010511)	1/5	0.018611603098580447	0.15615057380814745	0	0	67.30067567567568	268.1238775998327	PDGFA
positive regulation of amino acid transport (GO:0051957)	1/5	0.018611603098580447	0.15615057380814745	0	0	67.30067567567568	268.1238775998327	SLC12A2
response to sodium arsenite (GO:1903935)	1/5	0.018611603098580447	0.15615057380814745	0	0	67.30067567567568	268.1238775998327	ZC3H12A
cellular response to organic cyclic compound (GO:0071407)	3/150	0.018845380805698923	0.15615057380814745	0	0	5.6060090702947845	22.264194640427878	DIAPH1;ZC3H12A;ACTB
regulation of reactive oxygen species metabolic process (GO:2000377)	2/57	0.019386992732334296	0.15615057380814745	0	0	9.89788293897883	39.0288659680951	GADD45A;ZC3H12A
negative regulation of protein phosphorylation (GO:0001933)	3/152	0.019511075270257888	0.15615057380814745	0	0	5.530201342281879	21.771147395579874	PDE4D;ZC3H12A;SMAD7
positive regulation of transcription by RNA polymerase II (GO:0045944)	8/908	0.020182905313050253	0.15615057380814745	0	0	2.5240464344941955	9.85114955463206	JUN;APEX1;ZC3H12A;NR1D2;IER5;ATF3;TNFRSF1A;SMAD7
cellular response to chemokine (GO:1990869)	2/60	0.021346418552786885	0.15615057380814745	0	0	9.384506376948512	36.10098827114091	SLC12A2;ZC3H12A
protein sulfation (GO:0006477)	1/6	0.022292714638201434	0.15615057380814745	0	0	53.83783783783784	204.7719659635136	HS3ST5
negative regulation of cardiac muscle cell differentiation (GO:2000726)	1/6	0.022292714638201434	0.15615057380814745	0	0	53.83783783783784	204.7719659635136	FZD7
negative regulation of lipoprotein lipase activity (GO:0051005)	1/6	0.022292714638201434	0.15615057380814745	0	0	53.83783783783784	204.7719659635136	HDAC9
negative regulation of relaxation of muscle (GO:1901078)	1/6	0.022292714638201434	0.15615057380814745	0	0	53.83783783783784	204.7719659635136	PDE4D
cellular response to salt (GO:1902075)	1/6	0.022292714638201434	0.15615057380814745	0	0	53.83783783783784	204.7719659635136	ZC3H12A
regulation of long-chain fatty acid import across plasma membrane (GO:0010746)	1/6	0.022292714638201434	0.15615057380814745	0	0	53.83783783783784	204.7719659635136	IRS2
positive regulation of anion transport (GO:1903793)	1/6	0.022292714638201434	0.15615057380814745	0	0	53.83783783783784	204.7719659635136	SLC12A2
regulation of relaxation of cardiac muscle (GO:1901897)	1/6	0.022292714638201434	0.15615057380814745	0	0	53.83783783783784	204.7719659635136	PDE4D
positive regulation of cholesterol storage (GO:0010886)	1/6	0.022292714638201434	0.15615057380814745	0	0	53.83783783783784	204.7719659635136	LPL
regulation of ventricular cardiac muscle cell membrane depolarization (GO:0060373)	1/6	0.022292714638201434	0.15615057380814745	0	0	53.83783783783784	204.7719659635136	SMAD7
positive regulation of extrinsic apoptotic signaling pathway via death domain receptors (GO:1902043)	1/6	0.022292714638201434	0.15615057380814745	0	0	53.83783783783784	204.7719659635136	ATF3
positive regulation of heart rate by epinephrine-norepinephrine (GO:0001996)	1/6	0.022292714638201434	0.15615057380814745	0	0	53.83783783783784	204.7719659635136	PDE4D
heparan sulfate proteoglycan biosynthetic process, enzymatic modification (GO:0015015)	1/6	0.022292714638201434	0.15615057380814745	0	0	53.83783783783784	204.7719659635136	HS3ST5
sialylation (GO:0097503)	1/6	0.022292714638201434	0.15615057380814745	0	0	53.83783783783784	204.7719659635136	ST6GAL1
glucose metabolic process (GO:0006006)	2/62	0.02269660409810638	0.15615057380814745	0	0	9.070776255707763	34.337786028540854	IRS2;SLC39A14
lipid homeostasis (GO:0055088)	2/64	0.02408122960072852	0.15615057380814745	0	0	8.777286787450286	32.70700209372229	IRS2;NR1D2
chemical homeostasis (GO:0048878)	2/65	0.024786276879997394	0.15615057380814745	0	0	8.637529897803871	31.936965611469578	IRS2;NR1D2
regulation of cell cycle (GO:0051726)	4/296	0.025170119053728953	0.15615057380814745	0	0	3.7879606405556627	13.947641313271827	PPP1R15A;JUN;GADD45B;GADD45A
DNA-templated transcription, initiation (GO:0006352)	3/168	0.02530233597975575	0.15615057380814745	0	0	4.98989898989899	18.347152796059298	NR1D2;HDAC9;NR3C2
cell-cell junction assembly (GO:0007043)	2/66	0.025499718417367062	0.15615057380814745	0	0	8.502140410958905	31.195100245231515	ACTB;SMAD7
cellular response to nutrient levels (GO:0031669)	2/66	0.025499718417367062	0.15615057380814745	0	0	8.502140410958905	31.195100245231515	PDK4;LPL
negative regulation of cardiocyte differentiation (GO:1905208)	1/7	0.025960203436256272	0.15615057380814745	0	0	44.862612612612615	163.80194724861406	FZD7
ammonium transport (GO:0015696)	1/7	0.025960203436256272	0.15615057380814745	0	0	44.862612612612615	163.80194724861406	SLC12A2
negative regulation of cytoplasmic translation (GO:2000766)	1/7	0.025960203436256272	0.15615057380814745	0	0	44.862612612612615	163.80194724861406	CPEB3
cation homeostasis (GO:0055080)	1/7	0.025960203436256272	0.15615057380814745	0	0	44.862612612612615	163.80194724861406	TRPM7
cellular response to histamine (GO:0071420)	1/7	0.025960203436256272	0.15615057380814745	0	0	44.862612612612615	163.80194724861406	DIAPH1
regulation of ketone biosynthetic process (GO:0010566)	1/7	0.025960203436256272	0.15615057380814745	0	0	44.862612612612615	163.80194724861406	PPTC7
death-inducing signaling complex assembly (GO:0071550)	1/7	0.025960203436256272	0.15615057380814745	0	0	44.862612612612615	163.80194724861406	TNFRSF1A
regulation of protein deubiquitination (GO:0090085)	1/7	0.025960203436256272	0.15615057380814745	0	0	44.862612612612615	163.80194724861406	ZC3H12A
regulation of striated muscle cell differentiation (GO:0051153)	1/7	0.025960203436256272	0.15615057380814745	0	0	44.862612612612615	163.80194724861406	HDAC9
positive regulation of chemokine (C-X-C motif) ligand 2 production (GO:2000343)	1/7	0.025960203436256272	0.15615057380814745	0	0	44.862612612612615	163.80194724861406	LPL
regulation of transforming growth factor beta activation (GO:1901388)	1/7	0.025960203436256272	0.15615057380814745	0	0	44.862612612612615	163.80194724861406	ITGB6
positive regulation of interleukin-5 production (GO:0032754)	1/7	0.025960203436256272	0.15615057380814745	0	0	44.862612612612615	163.80194724861406	PDE4D
positive regulation of miRNA metabolic process (GO:2000630)	1/7	0.025960203436256272	0.15615057380814745	0	0	44.862612612612615	163.80194724861406	ZC3H12A
iron import into cell (GO:0033212)	1/7	0.025960203436256272	0.15615057380814745	0	0	44.862612612612615	163.80194724861406	SLC39A14
positive regulation of protein deubiquitination (GO:1903003)	1/7	0.025960203436256272	0.15615057380814745	0	0	44.862612612612615	163.80194724861406	ZC3H12A
zinc ion import across plasma membrane (GO:0071578)	1/7	0.025960203436256272	0.15615057380814745	0	0	44.862612612612615	163.80194724861406	SLC39A14
negative regulation by host of viral genome replication (GO:0044828)	1/7	0.025960203436256272	0.15615057380814745	0	0	44.862612612612615	163.80194724861406	ZC3H12A
wound healing (GO:0042060)	2/70	0.02843601186580257	0.15615057380814745	0	0	8.000402900886382	28.482225676079796	FZD7;PDGFA
positive regulation of apoptotic process (GO:0043065)	4/310	0.029157185763295044	0.15615057380814745	0	0	3.6120776949277364	12.76888929442331	JUN;GADD45B;GADD45A;ZC3H12A
cholesterol homeostasis (GO:0042632)	2/71	0.029190366734163878	0.15615057380814745	0	0	7.884057971014493	27.86160279121386	LPL;HDAC9
response to metal ion (GO:0010038)	2/71	0.029190366734163878	0.15615057380814745	0	0	7.884057971014493	27.86160279121386	MT2A;MT1X
negative regulation of B cell apoptotic process (GO:0002903)	1/8	0.029614118926114725	0.15615057380814745	0	0	38.45173745173745	135.33104533059262	IRS2
regulation of acetyl-CoA biosynthetic process from pyruvate (GO:0010510)	1/8	0.029614118926114725	0.15615057380814745	0	0	38.45173745173745	135.33104533059262	PDK4
regulation of acyl-CoA biosynthetic process (GO:0050812)	1/8	0.029614118926114725	0.15615057380814745	0	0	38.45173745173745	135.33104533059262	PDK4
negative regulation of lipid kinase activity (GO:0090219)	1/8	0.029614118926114725	0.15615057380814745	0	0	38.45173745173745	135.33104533059262	PIK3IP1
negative regulation of muscle cell apoptotic process (GO:0010656)	1/8	0.029614118926114725	0.15615057380814745	0	0	38.45173745173745	135.33104533059262	ZC3H12A
regulation of cyclic-nucleotide phosphodiesterase activity (GO:0051342)	1/8	0.029614118926114725	0.15615057380814745	0	0	38.45173745173745	135.33104533059262	SLC39A14
regulation of cytoplasmic translational elongation (GO:1900247)	1/8	0.029614118926114725	0.15615057380814745	0	0	38.45173745173745	135.33104533059262	CPEB3
regulation of extracellular matrix constituent secretion (GO:0003330)	1/8	0.029614118926114725	0.15615057380814745	0	0	38.45173745173745	135.33104533059262	TNFRSF1A
cellular response to potassium ion (GO:0035865)	1/8	0.029614118926114725	0.15615057380814745	0	0	38.45173745173745	135.33104533059262	SLC12A2
peptidyl-lysine deacetylation (GO:0034983)	1/8	0.029614118926114725	0.15615057380814745	0	0	38.45173745173745	135.33104533059262	HDAC9
regulation of RNA biosynthetic process (GO:2001141)	1/8	0.029614118926114725	0.15615057380814745	0	0	38.45173745173745	135.33104533059262	FCN3
regulation of skeletal muscle fiber development (GO:0048742)	1/8	0.029614118926114725	0.15615057380814745	0	0	38.45173745173745	135.33104533059262	HDAC9
regulation of vascular wound healing (GO:0061043)	1/8	0.029614118926114725	0.15615057380814745	0	0	38.45173745173745	135.33104533059262	SLC12A2
positive regulation of epithelial cell proliferation involved in wound healing (GO:0060054)	1/8	0.029614118926114725	0.15615057380814745	0	0	38.45173745173745	135.33104533059262	FZD7
positive regulation of execution phase of apoptosis (GO:1900119)	1/8	0.029614118926114725	0.15615057380814745	0	0	38.45173745173745	135.33104533059262	ZC3H12A
response to potassium ion (GO:0035864)	1/8	0.029614118926114725	0.15615057380814745	0	0	38.45173745173745	135.33104533059262	SLC12A2
macromolecule modification (GO:0043412)	1/8	0.029614118926114725	0.15615057380814745	0	0	38.45173745173745	135.33104533059262	ST6GAL1
protein localization to microtubule (GO:0035372)	1/8	0.029614118926114725	0.15615057380814745	0	0	38.45173745173745	135.33104533059262	DIAPH1
protein localization to microtubule cytoskeleton (GO:0072698)	1/8	0.029614118926114725	0.15615057380814745	0	0	38.45173745173745	135.33104533059262	DIAPH1
protein stabilization (GO:0050821)	3/179	0.02976398754429846	0.15615057380814745	0	0	4.675426136363637	16.431579848607043	USP36;PER3;SMAD7
sterol homeostasis (GO:0055092)	2/72	0.02995269546345745	0.15615057380814745	0	0	7.771037181996086	27.261854982251965	LPL;HDAC9
regulation of actin filament-based process (GO:0032970)	2/73	0.030722929375397234	0.15615057380814745	0	0	7.661200077175381	26.682014061706386	ARHGAP18;PDGFA
negative regulation of lipase activity (GO:0060192)	1/9	0.03325451045778232	0.15615057380814745	0	0	33.64358108108108	114.5081106084989	HDAC9
negative regulation of nitric oxide biosynthetic process (GO:0045019)	1/9	0.03325451045778232	0.15615057380814745	0	0	33.64358108108108	114.5081106084989	ZC3H12A
negative regulation of nitric oxide metabolic process (GO:1904406)	1/9	0.03325451045778232	0.15615057380814745	0	0	33.64358108108108	114.5081106084989	ZC3H12A
negative regulation of pathway-restricted SMAD protein phosphorylation (GO:0060394)	1/9	0.03325451045778232	0.15615057380814745	0	0	33.64358108108108	114.5081106084989	SMAD7
regulation of endothelial cell development (GO:1901550)	1/9	0.03325451045778232	0.15615057380814745	0	0	33.64358108108108	114.5081106084989	TNFRSF1A
negative regulation of T cell cytokine production (GO:0002725)	1/9	0.03325451045778232	0.15615057380814745	0	0	33.64358108108108	114.5081106084989	SMAD7
chylomicron remodeling (GO:0034371)	1/9	0.03325451045778232	0.15615057380814745	0	0	33.64358108108108	114.5081106084989	LPL
regulation of PERK-mediated unfolded protein response (GO:1903897)	1/9	0.03325451045778232	0.15615057380814745	0	0	33.64358108108108	114.5081106084989	PPP1R15A
regulation of skeletal muscle cell differentiation (GO:2001014)	1/9	0.03325451045778232	0.15615057380814745	0	0	33.64358108108108	114.5081106084989	NR1D2
regulation of transmembrane transporter activity (GO:0022898)	1/9	0.03325451045778232	0.15615057380814745	0	0	33.64358108108108	114.5081106084989	ACTB
positive regulation of fatty acid beta-oxidation (GO:0032000)	1/9	0.03325451045778232	0.15615057380814745	0	0	33.64358108108108	114.5081106084989	IRS2
positive regulation of sequestering of triglyceride (GO:0010890)	1/9	0.03325451045778232	0.15615057380814745	0	0	33.64358108108108	114.5081106084989	LPL
very-low-density lipoprotein particle remodeling (GO:0034372)	1/9	0.03325451045778232	0.15615057380814745	0	0	33.64358108108108	114.5081106084989	LPL
inorganic cation import across plasma membrane (GO:0098659)	2/77	0.03388155688858461	0.15615057380814745	0	0	7.251141552511416	24.544276338243023	SLC12A2;SLC39A14
positive regulation of phosphatidylinositol 3-kinase signaling (GO:0014068)	2/77	0.03388155688858461	0.15615057380814745	0	0	7.251141552511416	24.544276338243023	PDGFA;IRS2
positive regulation of protein modification by small protein conjugation or removal (GO:1903322)	2/77	0.03388155688858461	0.15615057380814745	0	0	7.251141552511416	24.544276338243023	ZC3H12A;SMAD7
cellular response to cytokine stimulus (GO:0071345)	5/482	0.03471432675250412	0.15615057380814745	0	0	2.91224917640012	9.786912743866317	SLC12A2;MT2A;ZC3H12A;MT1X;TNFRSF1A
regulation of fat cell differentiation (GO:0045598)	2/80	0.03633022433279153	0.15615057380814745	0	0	6.97119775201967	23.11025432161296	ZC3H12A;LPL
regulation of NIK/NF-kappaB signaling (GO:1901222)	2/80	0.03633022433279153	0.15615057380814745	0	0	6.97119775201967	23.11025432161296	ZC3H12A;NR3C2
skin development (GO:0043588)	2/80	0.03633022433279153	0.15615057380814745	0	0	6.97119775201967	23.11025432161296	PDGFA;SPRR2A
negative regulation of cAMP-mediated signaling (GO:0043951)	1/10	0.0368814272661001	0.15615057380814745	0	0	29.903903903903903	98.68429377205668	PDE4D
amino sugar metabolic process (GO:0006040)	1/10	0.0368814272661001	0.15615057380814745	0	0	29.903903903903903	98.68429377205668	ST6GAL1
regulation of actin filament-based movement (GO:1903115)	1/10	0.0368814272661001	0.15615057380814745	0	0	29.903903903903903	98.68429377205668	PDE4D
apical protein localization (GO:0045176)	1/10	0.0368814272661001	0.15615057380814745	0	0	29.903903903903903	98.68429377205668	ACTB
negative regulation of extracellular matrix organization (GO:1903054)	1/10	0.0368814272661001	0.15615057380814745	0	0	29.903903903903903	98.68429377205668	TNFRSF1A
negative regulation of lymphocyte apoptotic process (GO:0070229)	1/10	0.0368814272661001	0.15615057380814745	0	0	29.903903903903903	98.68429377205668	IRS2
negative regulation of phosphatidylinositol 3-kinase signaling (GO:0014067)	1/10	0.0368814272661001	0.15615057380814745	0	0	29.903903903903903	98.68429377205668	PIK3IP1
negative regulation of transcription by competitive promoter binding (GO:0010944)	1/10	0.0368814272661001	0.15615057380814745	0	0	29.903903903903903	98.68429377205668	SMAD7
negative regulation of transcription from RNA polymerase II promoter in response to stress (GO:0097201)	1/10	0.0368814272661001	0.15615057380814745	0	0	29.903903903903903	98.68429377205668	JUN
negative regulation of transmembrane transport (GO:0034763)	1/10	0.0368814272661001	0.15615057380814745	0	0	29.903903903903903	98.68429377205668	IRS2
chloride ion homeostasis (GO:0055064)	1/10	0.0368814272661001	0.15615057380814745	0	0	29.903903903903903	98.68429377205668	SLC12A2
complement activation, lectin pathway (GO:0001867)	1/10	0.0368814272661001	0.15615057380814745	0	0	29.903903903903903	98.68429377205668	FCN3
ESCRT complex disassembly (GO:1904896)	1/10	0.0368814272661001	0.15615057380814745	0	0	29.903903903903903	98.68429377205668	CHMP1B
ESCRT III complex disassembly (GO:1904903)	1/10	0.0368814272661001	0.15615057380814745	0	0	29.903903903903903	98.68429377205668	CHMP1B
regulation of T-helper 17 type immune response (GO:2000316)	1/10	0.0368814272661001	0.15615057380814745	0	0	29.903903903903903	98.68429377205668	SMAD7
response to histamine (GO:0034776)	1/10	0.0368814272661001	0.15615057380814745	0	0	29.903903903903903	98.68429377205668	DIAPH1
response to laminar fluid shear stress (GO:0034616)	1/10	0.0368814272661001	0.15615057380814745	0	0	29.903903903903903	98.68429377205668	SMAD7
histone H4 deacetylation (GO:0070933)	1/10	0.0368814272661001	0.15615057380814745	0	0	29.903903903903903	98.68429377205668	HDAC9
positive regulation of mesenchymal cell proliferation (GO:0002053)	1/10	0.0368814272661001	0.15615057380814745	0	0	29.903903903903903	98.68429377205668	PDGFA
positive regulation of mRNA 3'-end processing (GO:0031442)	1/10	0.0368814272661001	0.15615057380814745	0	0	29.903903903903903	98.68429377205668	CPEB3
iron ion transmembrane transport (GO:0034755)	1/10	0.0368814272661001	0.15615057380814745	0	0	29.903903903903903	98.68429377205668	SLC39A14
telomere maintenance in response to DNA damage (GO:0043247)	1/10	0.0368814272661001	0.15615057380814745	0	0	29.903903903903903	98.68429377205668	APEX1
mesenchymal to epithelial transition (GO:0060231)	1/10	0.0368814272661001	0.15615057380814745	0	0	29.903903903903903	98.68429377205668	FZD7
monovalent inorganic anion homeostasis (GO:0055083)	1/10	0.0368814272661001	0.15615057380814745	0	0	29.903903903903903	98.68429377205668	SLC12A2
N-acetylneuraminate metabolic process (GO:0006054)	1/10	0.0368814272661001	0.15615057380814745	0	0	29.903903903903903	98.68429377205668	ST6GAL1
negative regulation of protein modification process (GO:0031400)	2/81	0.037161273719875654	0.15615057380814745	0	0	6.882607941737472	22.66090466932919	PPP1R15A;ZC3H12A
positive regulation of cellular amide metabolic process (GO:0034250)	2/81	0.037161273719875654	0.15615057380814745	0	0	6.882607941737472	22.66090466932919	CPEB3;TNFRSF1A
regulation of cyclin-dependent protein serine/threonine kinase activity (GO:0000079)	2/82	0.03799962752235693	0.15889059939495326	0	0	6.796232876712328	22.224897497990348	GADD45A;ACTB
negative regulation of intracellular signal transduction (GO:1902532)	3/198	0.03838446339668751	0.15971681598719242	0	0	4.215811965811966	13.743979130560717	PIK3IP1;PDE4D;ZC3H12A
regulation of interleukin-1 beta production (GO:0032651)	2/83	0.038845220887277584	0.16084938551867853	0	0	6.711990529342128	21.801687782654877	ZC3H12A;LPL
regulation of cardiac muscle cell differentiation (GO:2000725)	1/11	0.04049491842710541	0.16141198793607905	0	0	26.91216216216216	86.2959682120762	FZD7
regulation of coagulation (GO:0050818)	1/11	0.04049491842710541	0.16141198793607905	0	0	26.91216216216216	86.2959682120762	HS3ST5
regulation of mesenchymal cell proliferation (GO:0010464)	1/11	0.04049491842710541	0.16141198793607905	0	0	26.91216216216216	86.2959682120762	PDGFA
regulation of pH (GO:0006885)	1/11	0.04049491842710541	0.16141198793607905	0	0	26.91216216216216	86.2959682120762	PDK4
positive regulation of ceramide biosynthetic process (GO:2000304)	1/11	0.04049491842710541	0.16141198793607905	0	0	26.91216216216216	86.2959682120762	TNFRSF1A
T cell chemotaxis (GO:0010818)	1/11	0.04049491842710541	0.16141198793607905	0	0	26.91216216216216	86.2959682120762	SLC12A2
positive regulation of sphingolipid biosynthetic process (GO:0090154)	1/11	0.04049491842710541	0.16141198793607905	0	0	26.91216216216216	86.2959682120762	TNFRSF1A
positive regulation of transcription from RNA polymerase II promoter in response to endoplasmic reticulum stress (GO:1990440)	1/11	0.04049491842710541	0.16141198793607905	0	0	26.91216216216216	86.2959682120762	ATF3
negative regulation of phosphorylation (GO:0042326)	2/86	0.04142479535328333	0.16358958535347534	0	0	6.47129810828441	20.603808508753225	ZC3H12A;IRS2
regulation of interferon-gamma production (GO:0032649)	2/86	0.04142479535328333	0.16358958535347534	0	0	6.47129810828441	20.603808508753225	PDE4D;ZC3H12A
regulation of inflammatory response (GO:0050727)	3/206	0.042355857498487554	0.16424918362427768	0	0	4.048029556650246	12.798446801601354	LPL;NR1D2;TNFRSF1A
cellular response to DNA damage stimulus (GO:0006974)	4/350	0.04252326374747283	0.16424918362427768	0	0	3.1879833916795572	10.066707813849833	PPP1R15A;GADD45A;APEX1;ZC3H12A
negative regulation of binding (GO:0051100)	2/88	0.04317953710039594	0.16424918362427768	0	0	6.32016565785282	19.86041635019073	JUN;ACTB
positive regulation of inflammatory response (GO:0050729)	2/89	0.04406722655406644	0.16424918362427768	0	0	6.247205164541017	19.504017757695838	LPL;TNFRSF1A
transforming growth factor beta receptor signaling pathway (GO:0007179)	2/89	0.04406722655406644	0.16424918362427768	0	0	6.247205164541017	19.504017757695838	JUN;SMAD7
negative regulation of gene silencing by miRNA (GO:0060965)	1/12	0.04409503288389166	0.16424918362427768	0	0	24.464373464373466	76.36329437117712	ZC3H12A
regulation of B cell apoptotic process (GO:0002902)	1/12	0.04409503288389166	0.16424918362427768	0	0	24.464373464373466	76.36329437117712	IRS2
regulation of cell communication by electrical coupling involved in cardiac conduction (GO:1901844)	1/12	0.04409503288389166	0.16424918362427768	0	0	24.464373464373466	76.36329437117712	PDE4D
negative regulation of production of miRNAs involved in gene silencing by miRNA (GO:1903799)	1/12	0.04409503288389166	0.16424918362427768	0	0	24.464373464373466	76.36329437117712	ZC3H12A
regulation of sequestering of calcium ion (GO:0051282)	1/12	0.04409503288389166	0.16424918362427768	0	0	24.464373464373466	76.36329437117712	DIAPH1
positive regulation of fatty acid oxidation (GO:0046321)	1/12	0.04409503288389166	0.16424918362427768	0	0	24.464373464373466	76.36329437117712	IRS2
morphogenesis of a polarized epithelium (GO:0001738)	1/12	0.04409503288389166	0.16424918362427768	0	0	24.464373464373466	76.36329437117712	ACTB
negative regulation by host of viral process (GO:0044793)	1/12	0.04409503288389166	0.16424918362427768	0	0	24.464373464373466	76.36329437117712	ZC3H12A
regulation of actin cytoskeleton organization (GO:0032956)	2/91	0.04586293117115324	0.1653478975105025	0	0	6.1062028628597815	18.819916168297784	PDGFA;ARHGAP18
negative regulation of multicellular organismal process (GO:0051241)	3/214	0.04652629623345319	0.1653478975105025	0	0	3.8929699842022116	11.942610457844873	HS3ST5;HDAC9;SMAD7
regulation of lipid metabolic process (GO:0019216)	2/92	0.04677082282978011	0.1653478975105025	0	0	6.038051750380517	18.491507608192848	IRS2;NR1D2
negative regulation of endoplasmic reticulum unfolded protein response (GO:1900102)	1/13	0.047681819419841884	0.1653478975105025	0	0	22.42454954954955	68.2425035090917	PPP1R15A
regulation of cell communication by electrical coupling (GO:0010649)	1/13	0.047681819419841884	0.1653478975105025	0	0	22.42454954954955	68.2425035090917	PDE4D
negative regulation of macromolecule biosynthetic process (GO:0010558)	1/13	0.047681819419841884	0.1653478975105025	0	0	22.42454954954955	68.2425035090917	FCN3
cardiac cell development (GO:0055006)	1/13	0.047681819419841884	0.1653478975105025	0	0	22.42454954954955	68.2425035090917	ALPK3
regulation of chemokine (C-X-C motif) ligand 2 production (GO:2000341)	1/13	0.047681819419841884	0.1653478975105025	0	0	22.42454954954955	68.2425035090917	LPL
cellular potassium ion homeostasis (GO:0030007)	1/13	0.047681819419841884	0.1653478975105025	0	0	22.42454954954955	68.2425035090917	SLC12A2
regulation of interleukin-5 production (GO:0032674)	1/13	0.047681819419841884	0.1653478975105025	0	0	22.42454954954955	68.2425035090917	PDE4D
pathway-restricted SMAD protein phosphorylation (GO:0060389)	1/13	0.047681819419841884	0.1653478975105025	0	0	22.42454954954955	68.2425035090917	SMAD7
positive regulation of cellular carbohydrate metabolic process (GO:0010676)	1/13	0.047681819419841884	0.1653478975105025	0	0	22.42454954954955	68.2425035090917	IRS2
positive regulation of mRNA metabolic process (GO:1903313)	1/13	0.047681819419841884	0.1653478975105025	0	0	22.42454954954955	68.2425035090917	ZC3H12A
positive regulation of nuclear-transcribed mRNA poly(A) tail shortening (GO:0060213)	1/13	0.047681819419841884	0.1653478975105025	0	0	22.42454954954955	68.2425035090917	CPEB3
triglyceride-rich lipoprotein particle remodeling (GO:0034370)	1/13	0.047681819419841884	0.1653478975105025	0	0	22.42454954954955	68.2425035090917	LPL
negative regulation by host of viral transcription (GO:0043922)	1/13	0.047681819419841884	0.1653478975105025	0	0	22.42454954954955	68.2425035090917	JUN
regulation of heart contraction (GO:0008016)	2/93	0.04768532565953531	0.1653478975105025	0	0	5.971398464549149	18.171751164115054	PDE4D;SMAD7
negative regulation of cell activation (GO:0050866)	1/14	0.051255326641940394	0.16880039480330267	0	0	20.698544698544698	61.494046042978006	PDGFA
negative regulation of coagulation (GO:0050819)	1/14	0.051255326641940394	0.16880039480330267	0	0	20.698544698544698	61.494046042978006	HS3ST5
cAMP metabolic process (GO:0046058)	1/14	0.051255326641940394	0.16880039480330267	0	0	20.698544698544698	61.494046042978006	PDE4D
cellular copper ion homeostasis (GO:0006878)	1/14	0.051255326641940394	0.16880039480330267	0	0	20.698544698544698	61.494046042978006	MT2A
regulation of fatty acid beta-oxidation (GO:0031998)	1/14	0.051255326641940394	0.16880039480330267	0	0	20.698544698544698	61.494046042978006	IRS2
cellular response to low-density lipoprotein particle stimulus (GO:0071404)	1/14	0.051255326641940394	0.16880039480330267	0	0	20.698544698544698	61.494046042978006	LPL
negative regulation of T cell mediated immunity (GO:0002710)	1/14	0.051255326641940394	0.16880039480330267	0	0	20.698544698544698	61.494046042978006	SMAD7
regulation of lipase activity (GO:0060191)	1/14	0.051255326641940394	0.16880039480330267	0	0	20.698544698544698	61.494046042978006	LPL
peptidyl-serine dephosphorylation (GO:0070262)	1/14	0.051255326641940394	0.16880039480330267	0	0	20.698544698544698	61.494046042978006	PPTC7
positive regulation of glucose metabolic process (GO:0010907)	1/14	0.051255326641940394	0.16880039480330267	0	0	20.698544698544698	61.494046042978006	IRS2
positive regulation of glycogen biosynthetic process (GO:0045725)	1/14	0.051255326641940394	0.16880039480330267	0	0	20.698544698544698	61.494046042978006	IRS2
manganese ion transport (GO:0006828)	1/14	0.051255326641940394	0.16880039480330267	0	0	20.698544698544698	61.494046042978006	SLC39A14
regulation of peptidyl-serine phosphorylation (GO:0033135)	2/98	0.05235488932512351	0.16880039480330267	0	0	5.6589611872146115	16.692294115929514	PDE4D;SMAD7
positive regulation of defense response (GO:0031349)	2/98	0.05235488932512351	0.16880039480330267	0	0	5.6589611872146115	16.692294115929514	LPL;TNFRSF1A
negative regulation of leukocyte activation (GO:0002695)	1/15	0.0548156030017759	0.16880039480330267	0	0	19.219111969111967	55.808080626806756	ZC3H12A
regulation of cytoplasmic translation (GO:2000765)	1/15	0.0548156030017759	0.16880039480330267	0	0	19.219111969111967	55.808080626806756	CPEB3
negative regulation of ubiquitin-protein transferase activity (GO:0051444)	1/15	0.0548156030017759	0.16880039480330267	0	0	19.219111969111967	55.808080626806756	SMAD7
cellular sodium ion homeostasis (GO:0006883)	1/15	0.0548156030017759	0.16880039480330267	0	0	19.219111969111967	55.808080626806756	SLC12A2
regulation of nuclear-transcribed mRNA catabolic process, deadenylation-dependent decay (GO:1900151)	1/15	0.0548156030017759	0.16880039480330267	0	0	19.219111969111967	55.808080626806756	CPEB3
regulation of nuclear-transcribed mRNA poly(A) tail shortening (GO:0060211)	1/15	0.0548156030017759	0.16880039480330267	0	0	19.219111969111967	55.808080626806756	CPEB3
electron transport chain (GO:0022900)	1/15	0.0548156030017759	0.16880039480330267	0	0	19.219111969111967	55.808080626806756	POR
regulation of sequestering of triglyceride (GO:0010889)	1/15	0.0548156030017759	0.16880039480330267	0	0	19.219111969111967	55.808080626806756	LPL
positive regulation of cell killing (GO:0031343)	1/15	0.0548156030017759	0.16880039480330267	0	0	19.219111969111967	55.808080626806756	FZD7
positive regulation of glycogen metabolic process (GO:0070875)	1/15	0.0548156030017759	0.16880039480330267	0	0	19.219111969111967	55.808080626806756	IRS2
histone H3 deacetylation (GO:0070932)	1/15	0.0548156030017759	0.16880039480330267	0	0	19.219111969111967	55.808080626806756	HDAC9
RNA phosphodiester bond hydrolysis, endonucleolytic (GO:0090502)	1/15	0.0548156030017759	0.16880039480330267	0	0	19.219111969111967	55.808080626806756	ZC3H12A
positive regulation of nuclear-transcribed mRNA catabolic process, deadenylation-dependent decay (GO:1900153)	1/15	0.0548156030017759	0.16880039480330267	0	0	19.219111969111967	55.808080626806756	CPEB3
steroid hormone mediated signaling pathway (GO:0043401)	1/15	0.0548156030017759	0.16880039480330267	0	0	19.219111969111967	55.808080626806756	NR3C2
positive regulation of protein export from nucleus (GO:0046827)	1/15	0.0548156030017759	0.16880039480330267	0	0	19.219111969111967	55.808080626806756	XPO4
modulation by host of viral genome replication (GO:0044827)	1/15	0.0548156030017759	0.16880039480330267	0	0	19.219111969111967	55.808080626806756	ZC3H12A
protein localization to cell-cell junction (GO:0150105)	1/15	0.0548156030017759	0.16880039480330267	0	0	19.219111969111967	55.808080626806756	ACTB
negative regulation of anoikis (GO:2000811)	1/16	0.05836269679999959	0.17049102866575225	0	0	17.936936936936938	50.96024313698236	PDK4
regulation of activin receptor signaling pathway (GO:0032925)	1/16	0.05836269679999959	0.17049102866575225	0	0	17.936936936936938	50.96024313698236	SMAD7
regulation of cellular carbohydrate metabolic process (GO:0010675)	1/16	0.05836269679999959	0.17049102866575225	0	0	17.936936936936938	50.96024313698236	PDK4
negative regulation of macrophage activation (GO:0043031)	1/16	0.05836269679999959	0.17049102866575225	0	0	17.936936936936938	50.96024313698236	ZC3H12A
regulation of ceramide biosynthetic process (GO:2000303)	1/16	0.05836269679999959	0.17049102866575225	0	0	17.936936936936938	50.96024313698236	TNFRSF1A
regulation of cholesterol storage (GO:0010885)	1/16	0.05836269679999959	0.17049102866575225	0	0	17.936936936936938	50.96024313698236	LPL
negative regulation of platelet activation (GO:0010544)	1/16	0.05836269679999959	0.17049102866575225	0	0	17.936936936936938	50.96024313698236	PDGFA
regulation of fatty acid oxidation (GO:0046320)	1/16	0.05836269679999959	0.17049102866575225	0	0	17.936936936936938	50.96024313698236	PDK4
platelet-derived growth factor receptor signaling pathway (GO:0048008)	1/16	0.05836269679999959	0.17049102866575225	0	0	17.936936936936938	50.96024313698236	PDGFA
positive regulation by host of viral transcription (GO:0043923)	1/16	0.05836269679999959	0.17049102866575225	0	0	17.936936936936938	50.96024313698236	JUN
regulation of rRNA processing (GO:2000232)	1/16	0.05836269679999959	0.17049102866575225	0	0	17.936936936936938	50.96024313698236	USP36
positive regulation of small molecule metabolic process (GO:0062013)	1/16	0.05836269679999959	0.17049102866575225	0	0	17.936936936936938	50.96024313698236	IRS2
transepithelial transport (GO:0070633)	1/16	0.05836269679999959	0.17049102866575225	0	0	17.936936936936938	50.96024313698236	SLC12A2
necroptotic process (GO:0070266)	1/16	0.05836269679999959	0.17049102866575225	0	0	17.936936936936938	50.96024313698236	TRPM7
protein localization to endoplasmic reticulum (GO:0070972)	1/16	0.05836269679999959	0.17049102866575225	0	0	17.936936936936938	50.96024313698236	PPP1R15A
positive regulation of cellular metabolic process (GO:0031325)	2/105	0.059153225809109894	0.17221058571730627	0	0	5.272509642239659	14.908675616411026	GADD45A;ZC3H12A
small GTPase mediated signal transduction (GO:0007264)	2/106	0.060148261897147635	0.17367713054821252	0	0	5.221548998946259	14.677475214215242	JUN;ARHGAP18
axonogenesis (GO:0007409)	3/240	0.06141753989447784	0.17367713054821252	0	0	3.461322081575246	9.657295659001294	SEMA6D;IRS2;ACTB
negative regulation of cytokine production involved in immune response (GO:0002719)	1/17	0.061896656139105055	0.17367713054821252	0	0	16.815033783783782	46.78428556789713	SMAD7
regulation of cell killing (GO:0031341)	1/17	0.061896656139105055	0.17367713054821252	0	0	16.815033783783782	46.78428556789713	FZD7
negative regulation of peptidyl-threonine phosphorylation (GO:0010801)	1/17	0.061896656139105055	0.17367713054821252	0	0	16.815033783783782	46.78428556789713	SMAD7
regulation of establishment of endothelial barrier (GO:1903140)	1/17	0.061896656139105055	0.17367713054821252	0	0	16.815033783783782	46.78428556789713	TNFRSF1A
negative regulation of viral entry into host cell (GO:0046597)	1/17	0.061896656139105055	0.17367713054821252	0	0	16.815033783783782	46.78428556789713	FCN3
copper ion homeostasis (GO:0055070)	1/17	0.061896656139105055	0.17367713054821252	0	0	16.815033783783782	46.78428556789713	MT2A
positive regulation of heart rate (GO:0010460)	1/17	0.061896656139105055	0.17367713054821252	0	0	16.815033783783782	46.78428556789713	PDE4D
sulfation (GO:0051923)	1/17	0.061896656139105055	0.17367713054821252	0	0	16.815033783783782	46.78428556789713	HS3ST5
midbody abscission (GO:0061952)	1/17	0.061896656139105055	0.17367713054821252	0	0	16.815033783783782	46.78428556789713	CHMP1B
regulation of interleukin-6 production (GO:0032675)	2/110	0.06418575263475716	0.17547532143753483	0	0	5.027143581938103	13.804405643119498	ZC3H12A;LPL
regulation of protein serine/threonine kinase activity (GO:0071900)	2/111	0.06520918396411597	0.17547532143753483	0	0	4.980771647605882	13.598278426426338	GADD45A;ACTB
pulmonary valve development (GO:0003177)	1/18	0.06541752897671287	0.17547532143753483	0	0	15.825119236883943	43.154546742931096	TNFRSF1A
regulation of fatty acid metabolic process (GO:0019217)	1/18	0.06541752897671287	0.17547532143753483	0	0	15.825119236883943	43.154546742931096	PDK4
regulation of membrane depolarization (GO:0003254)	1/18	0.06541752897671287	0.17547532143753483	0	0	15.825119236883943	43.154546742931096	SMAD7
regulation of mRNA polyadenylation (GO:1900363)	1/18	0.06541752897671287	0.17547532143753483	0	0	15.825119236883943	43.154546742931096	CPEB3
regulation of production of miRNAs involved in gene silencing by miRNA (GO:1903798)	1/18	0.06541752897671287	0.17547532143753483	0	0	15.825119236883943	43.154546742931096	ZC3H12A
positive regulation of cell migration involved in sprouting angiogenesis (GO:0090050)	1/18	0.06541752897671287	0.17547532143753483	0	0	15.825119236883943	43.154546742931096	HDAC9
regulation of transforming growth factor beta production (GO:0071634)	1/18	0.06541752897671287	0.17547532143753483	0	0	15.825119236883943	43.154546742931096	ITGB6
positive regulation of macrophage derived foam cell differentiation (GO:0010744)	1/18	0.06541752897671287	0.17547532143753483	0	0	15.825119236883943	43.154546742931096	LPL
sodium ion import across plasma membrane (GO:0098719)	1/18	0.06541752897671287	0.17547532143753483	0	0	15.825119236883943	43.154546742931096	SLC12A2
positive regulation of phosphoprotein phosphatase activity (GO:0032516)	1/18	0.06541752897671287	0.17547532143753483	0	0	15.825119236883943	43.154546742931096	PPP1R15A
T cell migration (GO:0072678)	1/18	0.06541752897671287	0.17547532143753483	0	0	15.825119236883943	43.154546742931096	SLC12A2
programmed necrotic cell death (GO:0097300)	1/18	0.06541752897671287	0.17547532143753483	0	0	15.825119236883943	43.154546742931096	TRPM7
cellular response to transforming growth factor beta stimulus (GO:0071560)	2/114	0.06831234103937381	0.17655656074281267	0	0	4.846624266144814	13.00671513579498	JUN;SMAD7
histone modification (GO:0016570)	2/114	0.06831234103937381	0.17655656074281267	0	0	4.846624266144814	13.00671513579498	USP36;HDAC9
negative regulation of cytokine production involved in inflammatory response (GO:1900016)	1/19	0.06892536310358338	0.17655656074281267	0	0	14.945195195195195	39.97437769651857	ZC3H12A
regulation of autophagy of mitochondrion (GO:1903146)	1/19	0.06892536310358338	0.17655656074281267	0	0	14.945195195195195	39.97437769651857	USP36
cellular response to interleukin-7 (GO:0098761)	1/19	0.06892536310358338	0.17655656074281267	0	0	14.945195195195195	39.97437769651857	IRS2
negative regulation of striated muscle cell differentiation (GO:0051154)	1/19	0.06892536310358338	0.17655656074281267	0	0	14.945195195195195	39.97437769651857	FZD7
regulation of mitotic spindle assembly (GO:1901673)	1/19	0.06892536310358338	0.17655656074281267	0	0	14.945195195195195	39.97437769651857	CHMP1B
regulation of peptidyl-serine phosphorylation of STAT protein (GO:0033139)	1/19	0.06892536310358338	0.17655656074281267	0	0	14.945195195195195	39.97437769651857	GADD45A
regulation of T cell cytokine production (GO:0002724)	1/19	0.06892536310358338	0.17655656074281267	0	0	14.945195195195195	39.97437769651857	SMAD7
positive regulation of G protein-coupled receptor signaling pathway (GO:0045745)	1/19	0.06892536310358338	0.17655656074281267	0	0	14.945195195195195	39.97437769651857	SLC39A14
heparan sulfate proteoglycan biosynthetic process (GO:0015012)	1/19	0.06892536310358338	0.17655656074281267	0	0	14.945195195195195	39.97437769651857	HS3ST5
histone deubiquitination (GO:0016578)	1/19	0.06892536310358338	0.17655656074281267	0	0	14.945195195195195	39.97437769651857	USP36
interleukin-7-mediated signaling pathway (GO:0038111)	1/19	0.06892536310358338	0.17655656074281267	0	0	14.945195195195195	39.97437769651857	IRS2
positive regulation of oxidoreductase activity (GO:0051353)	1/19	0.06892536310358338	0.17655656074281267	0	0	14.945195195195195	39.97437769651857	POR
long-term memory (GO:0007616)	1/19	0.06892536310358338	0.17655656074281267	0	0	14.945195195195195	39.97437769651857	CPEB3
negative regulation of axon extension involved in axon guidance (GO:0048843)	1/20	0.0724202061022377	0.1795768482709557	0	0	14.157894736842104	37.16829530659873	SEMA6D
adrenergic receptor signaling pathway (GO:0071875)	1/20	0.0724202061022377	0.1795768482709557	0	0	14.157894736842104	37.16829530659873	PDE4D
negative regulation of dephosphorylation (GO:0035305)	1/20	0.0724202061022377	0.1795768482709557	0	0	14.157894736842104	37.16829530659873	PPP1R15A
cellular monovalent inorganic cation homeostasis (GO:0030004)	1/20	0.0724202061022377	0.1795768482709557	0	0	14.157894736842104	37.16829530659873	SLC12A2
negative regulation of viral life cycle (GO:1903901)	1/20	0.0724202061022377	0.1795768482709557	0	0	14.157894736842104	37.16829530659873	FCN3
regulation of protein localization to cell periphery (GO:1904375)	1/20	0.0724202061022377	0.1795768482709557	0	0	14.157894736842104	37.16829530659873	ACTB
regulation of smooth muscle cell migration (GO:0014910)	1/20	0.0724202061022377	0.1795768482709557	0	0	14.157894736842104	37.16829530659873	PDGFA
positive regulation of natural killer cell mediated cytotoxicity (GO:0045954)	1/20	0.0724202061022377	0.1795768482709557	0	0	14.157894736842104	37.16829530659873	RAET1E
mitotic cytokinetic process (GO:1902410)	1/20	0.0724202061022377	0.1795768482709557	0	0	14.157894736842104	37.16829530659873	CHMP1B
modulation by symbiont of entry into host (GO:0052372)	1/20	0.0724202061022377	0.1795768482709557	0	0	14.157894736842104	37.16829530659873	HS3ST5
natural killer cell mediated immunity (GO:0002228)	1/20	0.0724202061022377	0.1795768482709557	0	0	14.157894736842104	37.16829530659873	RAET1E
regulation of anoikis (GO:2000209)	1/21	0.07590210546795215	0.1849842741833234	0	0	13.449324324324325	34.67653889700834	PDK4
regulation of dendritic spine development (GO:0060998)	1/21	0.07590210546795215	0.1849842741833234	0	0	13.449324324324325	34.67653889700834	CPEB3
heparan sulfate proteoglycan metabolic process (GO:0030201)	1/21	0.07590210546795215	0.1849842741833234	0	0	13.449324324324325	34.67653889700834	HS3ST5
positive regulation of phosphatase activity (GO:0010922)	1/21	0.07590210546795215	0.1849842741833234	0	0	13.449324324324325	34.67653889700834	PPP1R15A
positive regulation of vascular associated smooth muscle cell proliferation (GO:1904707)	1/21	0.07590210546795215	0.1849842741833234	0	0	13.449324324324325	34.67653889700834	JUN
zinc ion transport (GO:0006829)	1/21	0.07590210546795215	0.1849842741833234	0	0	13.449324324324325	34.67653889700834	SLC39A14
regulation of mRNA catabolic process (GO:0061013)	2/122	0.076818993034902	0.18651117214213284	0	0	4.521689497716895	11.604026970136458	APEX1;ZC3H12A
regulation of protein phosphorylation (GO:0001932)	3/266	0.078255293881903	0.18651117214213284	0	0	3.115019011406844	7.936379393898385	ZC3H12A;PDGFA;ATF3
regulation of tumor necrosis factor production (GO:0032680)	2/124	0.07899601083470748	0.18651117214213284	0	0	4.4471143049629465	11.28836783294977	ZC3H12A;LPL
regulation of centrosome cycle (GO:0046605)	1/22	0.07937110842625347	0.18651117214213284	0	0	12.808236808236808	32.45121583769236	CHMP1B
cell projection assembly (GO:0030031)	1/22	0.07937110842625347	0.18651117214213284	0	0	12.808236808236808	32.45121583769236	PDGFA
negative regulation of protein dephosphorylation (GO:0035308)	1/22	0.07937110842625347	0.18651117214213284	0	0	12.808236808236808	32.45121583769236	PPP1R15A
regulation of execution phase of apoptosis (GO:1900117)	1/22	0.07937110842625347	0.18651117214213284	0	0	12.808236808236808	32.45121583769236	ZC3H12A
regulation of platelet activation (GO:0010543)	1/22	0.07937110842625347	0.18651117214213284	0	0	12.808236808236808	32.45121583769236	PDGFA
positive regulation of dendritic spine development (GO:0060999)	1/22	0.07937110842625347	0.18651117214213284	0	0	12.808236808236808	32.45121583769236	CPEB3
positive regulation of DNA-templated transcription, initiation (GO:2000144)	1/22	0.07937110842625347	0.18651117214213284	0	0	12.808236808236808	32.45121583769236	JUN
positive regulation of lipid catabolic process (GO:0050996)	1/22	0.07937110842625347	0.18651117214213284	0	0	12.808236808236808	32.45121583769236	IRS2
zinc ion transmembrane transport (GO:0071577)	1/22	0.07937110842625347	0.18651117214213284	0	0	12.808236808236808	32.45121583769236	SLC39A14
natural killer cell mediated cytotoxicity (GO:0042267)	1/22	0.07937110842625347	0.18651117214213284	0	0	12.808236808236808	32.45121583769236	RAET1E
cellular response to oxidative stress (GO:0034599)	2/125	0.08009179030545761	0.18768762947954765	0	0	4.410736162156142	11.135264783098815	JUN;ZC3H12A
circulatory system development (GO:0072359)	2/126	0.0811923495188486	0.18941462355299343	0	0	4.374944763588157	10.98519866625776	ALPK3;HDAC9
artery development (GO:0060840)	1/23	0.08282726211637345	0.18941462355299343	0	0	12.225429975429975	30.453521852291058	SMAD7
regulation of calcium ion transmembrane transport (GO:1903169)	1/23	0.08282726211637345	0.18941462355299343	0	0	12.225429975429975	30.453521852291058	DIAPH1
negative regulation of phosphoprotein phosphatase activity (GO:0032515)	1/23	0.08282726211637345	0.18941462355299343	0	0	12.225429975429975	30.453521852291058	PPP1R15A
regulation of protein export from nucleus (GO:0046825)	1/23	0.08282726211637345	0.18941462355299343	0	0	12.225429975429975	30.453521852291058	XPO4
regulation of release of sequestered calcium ion into cytosol by sarcoplasmic reticulum (GO:0010880)	1/23	0.08282726211637345	0.18941462355299343	0	0	12.225429975429975	30.453521852291058	PDE4D
positive regulation of natural killer cell mediated immunity (GO:0002717)	1/23	0.08282726211637345	0.18941462355299343	0	0	12.225429975429975	30.453521852291058	RAET1E
positive regulation of protein autophosphorylation (GO:0031954)	1/23	0.08282726211637345	0.18941462355299343	0	0	12.225429975429975	30.453521852291058	PDGFA
triglyceride catabolic process (GO:0019433)	1/23	0.08282726211637345	0.18941462355299343	0	0	12.225429975429975	30.453521852291058	LPL
inorganic cation transmembrane transport (GO:0098662)	3/274	0.08380502176363032	0.19064464582684032	0	0	3.0218327183271834	7.491916079624482	SLC12A2;TRPM7;SLC39A14
positive regulation of macromolecule biosynthetic process (GO:0010557)	2/129	0.08452220613160638	0.19064464582684032	0	0	4.270952432315823	10.552417218169387	IRS2;CPEB3
positive regulation of cellular process (GO:0048522)	5/625	0.08537907527353528	0.19064464582684032	0	0	2.2240783410138247	5.472687774166762	FZD7;ZC3H12A;PDGFA;IRS2;IER5
regulation of primary metabolic process (GO:0080090)	2/130	0.0856413863131488	0.19064464582684032	0	0	4.237371575342466	10.413707720195637	IRS2;NR1D2
purine ribonucleotide catabolic process (GO:0009154)	1/24	0.08627061346912118	0.19064464582684032	0	0	11.693301997649824	28.65170329299039	PDE4D
regulation of axon extension involved in axon guidance (GO:0048841)	1/24	0.08627061346912118	0.19064464582684032	0	0	11.693301997649824	28.65170329299039	SEMA6D
regulation of cellular response to transforming growth factor beta stimulus (GO:1903844)	1/24	0.08627061346912118	0.19064464582684032	0	0	11.693301997649824	28.65170329299039	SMAD7
cardiac muscle cell development (GO:0055013)	1/24	0.08627061346912118	0.19064464582684032	0	0	11.693301997649824	28.65170329299039	ALPK3
cardiac muscle cell differentiation (GO:0055007)	1/24	0.08627061346912118	0.19064464582684032	0	0	11.693301997649824	28.65170329299039	ALPK3
negative regulation of NIK/NF-kappaB signaling (GO:1901223)	1/24	0.08627061346912118	0.19064464582684032	0	0	11.693301997649824	28.65170329299039	ZC3H12A
regulation of monooxygenase activity (GO:0032768)	1/24	0.08627061346912118	0.19064464582684032	0	0	11.693301997649824	28.65170329299039	POR
positive regulation of transcription from RNA polymerase II promoter in response to stress (GO:0036003)	1/24	0.08627061346912118	0.19064464582684032	0	0	11.693301997649824	28.65170329299039	ATF3
potassium ion homeostasis (GO:0055075)	1/24	0.08627061346912118	0.19064464582684032	0	0	11.693301997649824	28.65170329299039	SLC12A2
regulation of cell motility (GO:2000145)	2/133	0.08902592606726308	0.1917672468680943	0	0	4.1397051134581195	10.013233181112826	DIAPH1;ARHGAP18
transmembrane receptor protein serine/threonine kinase signaling pathway (GO:0007178)	2/133	0.08902592606726308	0.1917672468680943	0	0	4.1397051134581195	10.013233181112826	JUN;SMAD7
acylglycerol homeostasis (GO:0055090)	1/25	0.08970120926186356	0.1917672468680943	0	0	11.205518018018019	27.019540959857682	LPL
regulation of cAMP-mediated signaling (GO:0043949)	1/25	0.08970120926186356	0.1917672468680943	0	0	11.205518018018019	27.019540959857682	PDE4D
cAMP-mediated signaling (GO:0019933)	1/25	0.08970120926186356	0.1917672468680943	0	0	11.205518018018019	27.019540959857682	PDE4D
cellular response to hexose stimulus (GO:0071331)	1/25	0.08970120926186356	0.1917672468680943	0	0	11.205518018018019	27.019540959857682	SLC39A14
regulation of myotube differentiation (GO:0010830)	1/25	0.08970120926186356	0.1917672468680943	0	0	11.205518018018019	27.019540959857682	HDAC9
divalent inorganic cation homeostasis (GO:0072507)	1/25	0.08970120926186356	0.1917672468680943	0	0	11.205518018018019	27.019540959857682	TRPM7
endosome transport via multivesicular body sorting pathway (GO:0032509)	1/25	0.08970120926186356	0.1917672468680943	0	0	11.205518018018019	27.019540959857682	CHMP1B
regulation of ryanodine-sensitive calcium-release channel activity (GO:0060314)	1/25	0.08970120926186356	0.1917672468680943	0	0	11.205518018018019	27.019540959857682	PDE4D
regulation of spindle assembly (GO:0090169)	1/25	0.08970120926186356	0.1917672468680943	0	0	11.205518018018019	27.019540959857682	CHMP1B
sodium ion homeostasis (GO:0055078)	1/25	0.08970120926186356	0.1917672468680943	0	0	11.205518018018019	27.019540959857682	SLC12A2
ventricular cardiac muscle tissue development (GO:0003229)	1/25	0.08970120926186356	0.1917672468680943	0	0	11.205518018018019	27.019540959857682	SMAD7
positive regulation of programmed cell death (GO:0043068)	3/286	0.0924381013722134	0.19516115225749617	0	0	2.8919316843345113	6.886314092543894	JUN;GADD45B;GADD45A
negative regulation of interleukin-1 beta production (GO:0032691)	1/26	0.0931190960947256	0.19516115225749617	0	0	10.756756756756756	25.53520672349185	ZC3H12A
negative regulation of macroautophagy (GO:0016242)	1/26	0.0931190960947256	0.19516115225749617	0	0	10.756756756756756	25.53520672349185	USP36
regulation of glycogen biosynthetic process (GO:0005979)	1/26	0.0931190960947256	0.19516115225749617	0	0	10.756756756756756	25.53520672349185	IRS2
endothelial cell development (GO:0001885)	1/26	0.0931190960947256	0.19516115225749617	0	0	10.756756756756756	25.53520672349185	PDE4D
regulation of viral life cycle (GO:1903900)	1/26	0.0931190960947256	0.19516115225749617	0	0	10.756756756756756	25.53520672349185	HS3ST5
positive regulation of glucose import (GO:0046326)	1/26	0.0931190960947256	0.19516115225749617	0	0	10.756756756756756	25.53520672349185	IRS2
positive regulation of interleukin-2 production (GO:0032743)	1/26	0.0931190960947256	0.19516115225749617	0	0	10.756756756756756	25.53520672349185	PDE4D
positive regulation of response to external stimulus (GO:0032103)	2/139	0.09591218511442264	0.1998428283960797	0	0	3.957204279572043	9.276962018766689	LPL;TNFRSF1A
protein dephosphorylation (GO:0006470)	2/139	0.09591218511442264	0.1998428283960797	0	0	3.957204279572043	9.276962018766689	PPP1R15A;PPTC7
regulation of cardiac muscle cell contraction (GO:0086004)	1/27	0.09652432039763756	0.1998428283960797	0	0	10.342515592515593	24.18039062518233	PDE4D
entrainment of circadian clock by photoperiod (GO:0043153)	1/27	0.09652432039763756	0.1998428283960797	0	0	10.342515592515593	24.18039062518233	PER3
protein export from nucleus (GO:0006611)	1/27	0.09652432039763756	0.1998428283960797	0	0	10.342515592515593	24.18039062518233	XPO4
positive regulation of cellular catabolic process (GO:0031331)	2/141	0.09824094298056464	0.20040705178389925	0	0	3.8998718833152655	9.048998368683794	ZC3H12A;IRS2
regulation of cellular macromolecule biosynthetic process (GO:2000112)	4/468	0.09890531233853232	0.20040705178389925	0	0	2.3629188926663427	5.466831020705348	FZD7;PDGFA;NR1D2;GTF2IRD1
negative regulation of phosphatase activity (GO:0010923)	1/28	0.09991692846204742	0.20040705178389925	0	0	9.95895895895896	22.939626939193147	PPP1R15A
cellular response to acid chemical (GO:0071229)	1/28	0.09991692846204742	0.20040705178389925	0	0	9.95895895895896	22.939626939193147	CPEB3
photoperiodism (GO:0009648)	1/28	0.09991692846204742	0.20040705178389925	0	0	9.95895895895896	22.939626939193147	PER3
regulation of small molecule metabolic process (GO:0062012)	1/28	0.09991692846204742	0.20040705178389925	0	0	9.95895895895896	22.939626939193147	PDK4
positive regulation of defense response to virus by host (GO:0002230)	1/28	0.09991692846204742	0.20040705178389925	0	0	9.95895895895896	22.939626939193147	ZC3H12A
positive regulation of fibroblast proliferation (GO:0048146)	1/28	0.09991692846204742	0.20040705178389925	0	0	9.95895895895896	22.939626939193147	PDGFA
RNA phosphodiester bond hydrolysis (GO:0090501)	1/28	0.09991692846204742	0.20040705178389925	0	0	9.95895895895896	22.939626939193147	ZC3H12A
positive regulation of monooxygenase activity (GO:0032770)	1/28	0.09991692846204742	0.20040705178389925	0	0	9.95895895895896	22.939626939193147	POR
positive regulation of protein import into nucleus (GO:0042307)	1/28	0.09991692846204742	0.20040705178389925	0	0	9.95895895895896	22.939626939193147	ZC3H12A
ventricular septum morphogenesis (GO:0060412)	1/28	0.09991692846204742	0.20040705178389925	0	0	9.95895895895896	22.939626939193147	SMAD7
negative regulation of DNA-binding transcription factor activity (GO:0043433)	2/143	0.10058575417696489	0.20040705178389925	0	0	3.8441659380161273	8.829067513112411	ZC3H12A;SMAD7
nitrogen compound transport (GO:0071705)	2/143	0.10058575417696489	0.20040705178389925	0	0	3.8441659380161273	8.829067513112411	SLC12A2;CHMP1B
actin filament polymerization (GO:0030041)	1/29	0.1032969663744447	0.20040705178389925	0	0	9.602799227799228	21.799768455453663	DIAPH1
regulation of actin polymerization or depolymerization (GO:0008064)	1/29	0.1032969663744447	0.20040705178389925	0	0	9.602799227799228	21.799768455453663	ARHGAP18
negative regulation of epithelial to mesenchymal transition (GO:0010719)	1/29	0.1032969663744447	0.20040705178389925	0	0	9.602799227799228	21.799768455453663	SMAD7
regulation of calcium ion transmembrane transporter activity (GO:1901019)	1/29	0.1032969663744447	0.20040705178389925	0	0	9.602799227799228	21.799768455453663	PDE4D
negative regulation of interferon-gamma production (GO:0032689)	1/29	0.1032969663744447	0.20040705178389925	0	0	9.602799227799228	21.799768455453663	ZC3H12A
regulation of DNA biosynthetic process (GO:2000278)	1/29	0.1032969663744447	0.20040705178389925	0	0	9.602799227799228	21.799768455453663	PDGFA
regulation of fatty acid biosynthetic process (GO:0042304)	1/29	0.1032969663744447	0.20040705178389925	0	0	9.602799227799228	21.799768455453663	PDK4
negative regulation of wound healing (GO:0061045)	1/29	0.1032969663744447	0.20040705178389925	0	0	9.602799227799228	21.799768455453663	SLC12A2
establishment of endothelial barrier (GO:0061028)	1/29	0.1032969663744447	0.20040705178389925	0	0	9.602799227799228	21.799768455453663	PDE4D
regulation of ubiquitin-protein transferase activity (GO:0051438)	1/29	0.1032969663744447	0.20040705178389925	0	0	9.602799227799228	21.799768455453663	SMAD7
intrinsic apoptotic signaling pathway in response to endoplasmic reticulum stress (GO:0070059)	1/29	0.1032969663744447	0.20040705178389925	0	0	9.602799227799228	21.799768455453663	PPP1R15A
lipid catabolic process (GO:0016042)	1/29	0.1032969663744447	0.20040705178389925	0	0	9.602799227799228	21.799768455453663	LPL
transition metal ion homeostasis (GO:0055076)	1/29	0.1032969663744447	0.20040705178389925	0	0	9.602799227799228	21.799768455453663	SLC39A14
protein N-linked glycosylation via asparagine (GO:0018279)	1/30	0.10666448008193466	0.20040705178389925	0	0	9.271202236719478	20.749572437350395	ST6GAL1
artery morphogenesis (GO:0048844)	1/30	0.10666448008193466	0.20040705178389925	0	0	9.271202236719478	20.749572437350395	SMAD7
negative regulation of interleukin-1 production (GO:0032692)	1/30	0.10666448008193466	0.20040705178389925	0	0	9.271202236719478	20.749572437350395	ZC3H12A
cell projection organization (GO:0030030)	1/30	0.10666448008193466	0.20040705178389925	0	0	9.271202236719478	20.749572437350395	PDGFA
regulation of macrophage activation (GO:0043030)	1/30	0.10666448008193466	0.20040705178389925	0	0	9.271202236719478	20.749572437350395	ZC3H12A
regulation of natural killer cell mediated cytotoxicity (GO:0042269)	1/30	0.10666448008193466	0.20040705178389925	0	0	9.271202236719478	20.749572437350395	RAET1E
regulation of protein localization to membrane (GO:1905475)	1/30	0.10666448008193466	0.20040705178389925	0	0	9.271202236719478	20.749572437350395	ACTB
positive regulation of B cell proliferation (GO:0030890)	1/30	0.10666448008193466	0.20040705178389925	0	0	9.271202236719478	20.749572437350395	IRS2
extrinsic apoptotic signaling pathway via death domain receptors (GO:0008625)	1/30	0.10666448008193466	0.20040705178389925	0	0	9.271202236719478	20.749572437350395	TNFRSF1A
regulation of striated muscle contraction (GO:0006942)	1/30	0.10666448008193466	0.20040705178389925	0	0	9.271202236719478	20.749572437350395	SMAD7
positive regulation of phosphate metabolic process (GO:0045937)	1/30	0.10666448008193466	0.20040705178389925	0	0	9.271202236719478	20.749572437350395	FZD7
positive regulation of protein import (GO:1904591)	1/30	0.10666448008193466	0.20040705178389925	0	0	9.271202236719478	20.749572437350395	ZC3H12A
positive regulation of small GTPase mediated signal transduction (GO:0051057)	1/30	0.10666448008193466	0.20040705178389925	0	0	9.271202236719478	20.749572437350395	IRS2
morphogenesis of an epithelium (GO:0002009)	1/30	0.10666448008193466	0.20040705178389925	0	0	9.271202236719478	20.749572437350395	ACTB
multivesicular body assembly (GO:0036258)	1/30	0.10666448008193466	0.20040705178389925	0	0	9.271202236719478	20.749572437350395	CHMP1B
negative regulation of axon extension (GO:0030517)	1/31	0.1100195153566116	0.202255703877564	0	0	8.961711711711711	19.77937166333769	SEMA6D
negative regulation of DNA binding (GO:0043392)	1/31	0.1100195153566116	0.202255703877564	0	0	8.961711711711711	19.77937166333769	JUN
negative regulation of interleukin-6 production (GO:0032715)	1/31	0.1100195153566116	0.202255703877564	0	0	8.961711711711711	19.77937166333769	ZC3H12A
regulation of cellular component size (GO:0032535)	1/31	0.1100195153566116	0.202255703877564	0	0	8.961711711711711	19.77937166333769	PPP1R15A
regulation of macrophage derived foam cell differentiation (GO:0010743)	1/31	0.1100195153566116	0.202255703877564	0	0	8.961711711711711	19.77937166333769	LPL
peptidyl-asparagine modification (GO:0018196)	1/31	0.1100195153566116	0.202255703877564	0	0	8.961711711711711	19.77937166333769	ST6GAL1
regulation of transmembrane receptor protein serine/threonine kinase signaling pathway (GO:0090092)	1/31	0.1100195153566116	0.202255703877564	0	0	8.961711711711711	19.77937166333769	SMAD7
positive regulation of protein targeting to mitochondrion (GO:1903955)	1/31	0.1100195153566116	0.202255703877564	0	0	8.961711711711711	19.77937166333769	USP36
triglyceride homeostasis (GO:0070328)	1/31	0.1100195153566116	0.202255703877564	0	0	8.961711711711711	19.77937166333769	LPL
multivesicular body organization (GO:0036257)	1/31	0.1100195153566116	0.202255703877564	0	0	8.961711711711711	19.77937166333769	CHMP1B
negative regulation of chemotaxis (GO:0050922)	1/32	0.11336211783302473	0.20357449791909496	0	0	8.672188317349608	18.88081090671866	SEMA6D
regulation of cell migration involved in sprouting angiogenesis (GO:0090049)	1/32	0.11336211783302473	0.20357449791909496	0	0	8.672188317349608	18.88081090671866	HDAC9
regulation of cellular biosynthetic process (GO:0031326)	1/32	0.11336211783302473	0.20357449791909496	0	0	8.672188317349608	18.88081090671866	PDK4
regulation of centrosome duplication (GO:0010824)	1/32	0.11336211783302473	0.20357449791909496	0	0	8.672188317349608	18.88081090671866	CHMP1B
cardiac muscle tissue morphogenesis (GO:0055008)	1/32	0.11336211783302473	0.20357449791909496	0	0	8.672188317349608	18.88081090671866	SMAD7
cellular response to glucose stimulus (GO:0071333)	1/32	0.11336211783302473	0.20357449791909496	0	0	8.672188317349608	18.88081090671866	SLC39A14
chondrocyte differentiation (GO:0002062)	1/32	0.11336211783302473	0.20357449791909496	0	0	8.672188317349608	18.88081090671866	SLC39A14
response to amino acid (GO:0043200)	1/32	0.11336211783302473	0.20357449791909496	0	0	8.672188317349608	18.88081090671866	CPEB3
positive regulation of glucose transmembrane transport (GO:0010828)	1/32	0.11336211783302473	0.20357449791909496	0	0	8.672188317349608	18.88081090671866	IRS2
modulation by host of symbiont process (GO:0051851)	1/32	0.11336211783302473	0.20357449791909496	0	0	8.672188317349608	18.88081090671866	JUN
protein K63-linked deubiquitination (GO:0070536)	1/32	0.11336211783302473	0.20357449791909496	0	0	8.672188317349608	18.88081090671866	OTUD1
regulation of cell differentiation (GO:0045595)	2/156	0.11619368697583526	0.20822103989577204	0	0	3.5173456680305994	7.571075171793439	NR1D2;SMAD7
apoptotic cell clearance (GO:0043277)	1/33	0.1166923329201196	0.2082396652319289	0	0	8.400760135135135	18.046634236870386	FCN3
muscle cell development (GO:0055001)	1/33	0.1166923329201196	0.2082396652319289	0	0	8.400760135135135	18.046634236870386	ALPK3
cellular response to starvation (GO:0009267)	2/158	0.1186476345155071	0.2102026810176069	0	0	3.4719002458728485	7.400692957206268	ZC3H12A;PDK4
T cell receptor signaling pathway (GO:0050852)	2/158	0.1186476345155071	0.2102026810176069	0	0	3.4719002458728485	7.400692957206268	PDE4D;ZC3H12A
transcription by RNA polymerase II (GO:0006366)	3/320	0.11876908475035827	0.2102026810176069	0	0	2.5772870662460567	5.491101162569592	NR1D2;HDAC9;NR3C2
negative regulation of blood vessel endothelial cell migration (GO:0043537)	1/34	0.1200102059268166	0.2102026810176069	0	0	8.145782145782146	17.270512093187097	GADD45A
cellular response to amino acid stimulus (GO:0071230)	1/34	0.1200102059268166	0.2102026810176069	0	0	8.145782145782146	17.270512093187097	CPEB3
regulation of transmembrane transport (GO:0034762)	1/34	0.1200102059268166	0.2102026810176069	0	0	8.145782145782146	17.270512093187097	ACTB
positive regulation of pri-miRNA transcription by RNA polymerase II (GO:1902895)	1/34	0.1200102059268166	0.2102026810176069	0	0	8.145782145782146	17.270512093187097	JUN
positive regulation of protein dephosphorylation (GO:0035307)	1/34	0.1200102059268166	0.2102026810176069	0	0	8.145782145782146	17.270512093187097	PPP1R15A
ventricular cardiac muscle tissue morphogenesis (GO:0055010)	1/34	0.1200102059268166	0.2102026810176069	0	0	8.145782145782146	17.270512093187097	SMAD7
negative regulation of gene expression (GO:0010629)	3/322	0.12039816317242263	0.21045006800425514	0	0	2.5608672936259143	5.421230583913627	ZC3H12A;CPEB3;HDAC9
positive regulation of protein kinase B signaling (GO:0051897)	2/161	0.1223530291924296	0.2112216104658183	0	0	3.4058757646247955	7.155216154491444	PDGFA;IRS2
acylglycerol catabolic process (GO:0046464)	1/35	0.12331578196011432	0.2112216104658183	0	0	7.905802861685214	16.546899785939424	LPL
base-excision repair, gap-filling (GO:0006287)	1/35	0.12331578196011432	0.2112216104658183	0	0	7.905802861685214	16.546899785939424	APEX1
cellular response to virus (GO:0098586)	1/35	0.12331578196011432	0.2112216104658183	0	0	7.905802861685214	16.546899785939424	ZC3H12A
regulation of lipid biosynthetic process (GO:0046890)	1/35	0.12331578196011432	0.2112216104658183	0	0	7.905802861685214	16.546899785939424	PDK4
regulation of mitotic spindle organization (GO:0060236)	1/35	0.12331578196011432	0.2112216104658183	0	0	7.905802861685214	16.546899785939424	CHMP1B
regulation of muscle cell differentiation (GO:0051147)	1/35	0.12331578196011432	0.2112216104658183	0	0	7.905802861685214	16.546899785939424	HDAC9
regulation of phosphatidylinositol 3-kinase activity (GO:0043551)	1/35	0.12331578196011432	0.2112216104658183	0	0	7.905802861685214	16.546899785939424	PIK3IP1
regulation of protein polymerization (GO:0032271)	1/35	0.12331578196011432	0.2112216104658183	0	0	7.905802861685214	16.546899785939424	ARHGAP18
semaphorin-plexin signaling pathway (GO:0071526)	1/35	0.12331578196011432	0.2112216104658183	0	0	7.905802861685214	16.546899785939424	SEMA6D
positive regulation of nucleic acid-templated transcription (GO:1903508)	4/511	0.12528506021486777	0.21259363664404693	0	0	2.157735366836125	4.481969483932744	JUN;FZD7;NR1D2;TRIM45
heart development (GO:0007507)	2/164	0.12608681622475498	0.21259363664404693	0	0	3.3422966345340774	6.921176371475239	ALPK3;HDAC9
aortic valve development (GO:0003176)	1/36	0.12660910599668915	0.21259363664404693	0	0	7.67953667953668	15.870920964553154	TNFRSF1A
regulation of defense response to virus by host (GO:0050691)	1/36	0.12660910599668915	0.21259363664404693	0	0	7.67953667953668	15.870920964553154	ZC3H12A
cellular response to heat (GO:0034605)	1/36	0.12660910599668915	0.21259363664404693	0	0	7.67953667953668	15.870920964553154	IER5
cyclic-nucleotide-mediated signaling (GO:0019935)	1/36	0.12660910599668915	0.21259363664404693	0	0	7.67953667953668	15.870920964553154	PDE4D
regulation of microtubule-based process (GO:0032886)	1/36	0.12660910599668915	0.21259363664404693	0	0	7.67953667953668	15.870920964553154	DIAPH1
platelet aggregation (GO:0070527)	1/36	0.12660910599668915	0.21259363664404693	0	0	7.67953667953668	15.870920964553154	ACTB
regulation of protein import into nucleus (GO:0042306)	1/36	0.12660910599668915	0.21259363664404693	0	0	7.67953667953668	15.870920964553154	ZC3H12A
retina homeostasis (GO:0001895)	1/36	0.12660910599668915	0.21259363664404693	0	0	7.67953667953668	15.870920964553154	ACTB
regulation of glucose import (GO:0046324)	1/37	0.1298902228088851	0.2159773100506413	0	0	7.4658408408408405	15.238271103442942	IRS2
neural crest cell migration (GO:0001755)	1/37	0.1298902228088851	0.2159773100506413	0	0	7.4658408408408405	15.238271103442942	SEMA6D
regulation of protein autophosphorylation (GO:0031952)	1/37	0.1298902228088851	0.2159773100506413	0	0	7.4658408408408405	15.238271103442942	PDGFA
regulation of transport (GO:0051049)	1/37	0.1298902228088851	0.2159773100506413	0	0	7.4658408408408405	15.238271103442942	ACTB
regulation of vascular associated smooth muscle cell proliferation (GO:1904705)	1/37	0.1298902228088851	0.2159773100506413	0	0	7.4658408408408405	15.238271103442942	JUN
negative regulation of endothelial cell migration (GO:0010596)	1/38	0.1331591770565841	0.21969976407981864	0	0	7.263696128560993	14.645137108431763	GADD45A
regulation of phosphoprotein phosphatase activity (GO:0043666)	1/38	0.1331591770565841	0.21969976407981864	0	0	7.263696128560993	14.645137108431763	PPP1R15A
positive regulation of insulin secretion (GO:0032024)	1/38	0.1331591770565841	0.21969976407981864	0	0	7.263696128560993	14.645137108431763	IRS2
ventricular septum development (GO:0003281)	1/38	0.1331591770565841	0.21969976407981864	0	0	7.263696128560993	14.645137108431763	SMAD7
negative regulation of secretion by cell (GO:1903531)	1/39	0.13641601320601912	0.22377472935525827	0	0	7.072190611664296	14.088130020571684	TNFRSF1A
regulation of peptidyl-threonine phosphorylation (GO:0010799)	1/39	0.13641601320601912	0.22377472935525827	0	0	7.072190611664296	14.088130020571684	SMAD7
regulation of protein targeting to mitochondrion (GO:1903214)	1/39	0.13641601320601912	0.22377472935525827	0	0	7.072190611664296	14.088130020571684	USP36
cation transport (GO:0006812)	2/174	0.13872412373975015	0.22648410938958996	0	0	3.1463841987894234	6.214952147282103	SLC12A2;TRPM7
negative regulation of blood coagulation (GO:0030195)	1/40	0.13966077554387377	0.22648410938958996	0	0	6.8905058905058905	13.564228393430943	PDGFA
negative regulation of cell-substrate adhesion (GO:0010812)	1/40	0.13966077554387377	0.22648410938958996	0	0	6.8905058905058905	13.564228393430943	FZD7
negative regulation of I-kappaB kinase/NF-kappaB signaling (GO:0043124)	1/40	0.13966077554387377	0.22648410938958996	0	0	6.8905058905058905	13.564228393430943	ZC3H12A
carboxylic acid metabolic process (GO:0019752)	1/40	0.13966077554387377	0.22648410938958996	0	0	6.8905058905058905	13.564228393430943	ST6GAL1
regulation of nitric oxide biosynthetic process (GO:0045428)	1/40	0.13966077554387377	0.22648410938958996	0	0	6.8905058905058905	13.564228393430943	ZC3H12A
acylglycerol metabolic process (GO:0006639)	1/41	0.14289350826497224	0.2286832318011657	0	0	6.717905405405405	13.070730430805341	LPL
regulation of cell development (GO:0060284)	1/41	0.14289350826497224	0.2286832318011657	0	0	6.717905405405405	13.070730430805341	HDAC9
regulation of protein dephosphorylation (GO:0035304)	1/41	0.14289350826497224	0.2286832318011657	0	0	6.717905405405405	13.070730430805341	PPP1R15A
gluconeogenesis (GO:0006094)	1/41	0.14289350826497224	0.2286832318011657	0	0	6.717905405405405	13.070730430805341	SLC39A14
hexose metabolic process (GO:0019318)	1/41	0.14289350826497224	0.2286832318011657	0	0	6.717905405405405	13.070730430805341	IRS2
import into cell (GO:0098657)	1/41	0.14289350826497224	0.2286832318011657	0	0	6.717905405405405	13.070730430805341	SLC39A14
keratinocyte differentiation (GO:0030216)	1/41	0.14289350826497224	0.2286832318011657	0	0	6.717905405405405	13.070730430805341	SPRR2A
regulation of apoptotic process (GO:0042981)	5/742	0.14563928554609723	0.23176447743808185	0	0	1.8596627253343672	3.582867791110607	USP36;JUN;GADD45B;GADD45A;APEX1
ATP-dependent chromatin remodeling (GO:0043044)	1/42	0.14611425534137773	0.23176447743808185	0	0	6.55372445616348	12.605213364633421	ACTB
regulation of chemokine production (GO:0032642)	1/42	0.14611425534137773	0.23176447743808185	0	0	6.55372445616348	12.605213364633421	LPL
potassium ion import across plasma membrane (GO:1990573)	1/42	0.14611425534137773	0.23176447743808185	0	0	6.55372445616348	12.605213364633421	SLC12A2
positive regulation of cellular biosynthetic process (GO:0031328)	2/180	0.14643620149884418	0.23176447743808185	0	0	3.0394028012929044	5.839195589766656	IRS2;CPEB3
positive regulation of intracellular signal transduction (GO:1902533)	4/546	0.148743486180318	0.23176447743808185	0	0	2.014760147601476	3.839189985760901	PDGFA;IRS2;NR3C2;TNFRSF1A
negative regulation of cytokine production (GO:0001818)	2/182	0.14902673591864218	0.23176447743808185	0	0	3.0053272450532726	5.721029761435069	ZC3H12A;HDAC9
regulation of cell-cell adhesion (GO:0022407)	1/43	0.14932306061762105	0.23176447743808185	0	0	6.397361647361647	12.165498814729759	SMAD7
regulation of cell-substrate adhesion (GO:0010810)	1/43	0.14932306061762105	0.23176447743808185	0	0	6.397361647361647	12.165498814729759	FZD7
regulation of cytokine production involved in inflammatory response (GO:1900015)	1/43	0.14932306061762105	0.23176447743808185	0	0	6.397361647361647	12.165498814729759	ZC3H12A
cellular glucose homeostasis (GO:0001678)	1/43	0.14932306061762105	0.23176447743808185	0	0	6.397361647361647	12.165498814729759	SLC39A14
cellular response to glucose starvation (GO:0042149)	1/43	0.14932306061762105	0.23176447743808185	0	0	6.397361647361647	12.165498814729759	ZC3H12A
cellular response to retinoic acid (GO:0071300)	1/43	0.14932306061762105	0.23176447743808185	0	0	6.397361647361647	12.165498814729759	FZD7
positive regulation of leukocyte mediated cytotoxicity (GO:0001912)	1/43	0.14932306061762105	0.23176447743808185	0	0	6.397361647361647	12.165498814729759	RAET1E
positive regulation of peptide hormone secretion (GO:0090277)	1/43	0.14932306061762105	0.23176447743808185	0	0	6.397361647361647	12.165498814729759	IRS2
substantia nigra development (GO:0021762)	1/43	0.14932306061762105	0.23176447743808185	0	0	6.397361647361647	12.165498814729759	ACTB
negative regulation of cellular macromolecule biosynthetic process (GO:2000113)	4/547	0.14943782249817703	0.23176447743808185	0	0	2.0109459704821933	3.8225566716501396	JUN;NR1D2;CPEB3;HDAC9
cardiac ventricle morphogenesis (GO:0003208)	1/44	0.15251996778810678	0.23357187167550286	0	0	6.248271527341295	11.749623146668782	SMAD7
cation transmembrane transport (GO:0098655)	1/44	0.15251996778810678	0.23357187167550286	0	0	6.248271527341295	11.749623146668782	TRPM7
hexose biosynthetic process (GO:0019319)	1/44	0.15251996778810678	0.23357187167550286	0	0	6.248271527341295	11.749623146668782	SLC39A14
homotypic cell-cell adhesion (GO:0034109)	1/44	0.15251996778810678	0.23357187167550286	0	0	6.248271527341295	11.749623146668782	ACTB
intracellular steroid hormone receptor signaling pathway (GO:0030518)	1/44	0.15251996778810678	0.23357187167550286	0	0	6.248271527341295	11.749623146668782	NR3C2
lymphocyte chemotaxis (GO:0048247)	1/44	0.15251996778810678	0.23357187167550286	0	0	6.248271527341295	11.749623146668782	SLC12A2
metal ion homeostasis (GO:0055065)	1/44	0.15251996778810678	0.23357187167550286	0	0	6.248271527341295	11.749623146668782	SLC12A2
antigen receptor-mediated signaling pathway (GO:0050851)	2/185	0.15293015651563482	0.23378032886709052	0	0	2.9556104498839733	5.549968324439269	PDE4D;ZC3H12A
cellular response to radiation (GO:0071478)	1/45	0.15570502033632766	0.23632808246777134	0	0	6.1059582309582305	11.355812007786447	GADD45A
neural crest cell development (GO:0014032)	1/45	0.15570502033632766	0.23632808246777134	0	0	6.1059582309582305	11.355812007786447	SEMA6D
regulation of pri-miRNA transcription by RNA polymerase II (GO:1902893)	1/45	0.15570502033632766	0.23632808246777134	0	0	6.1059582309582305	11.355812007786447	JUN
protein deacetylation (GO:0006476)	1/45	0.15570502033632766	0.23632808246777134	0	0	6.1059582309582305	11.355812007786447	HDAC9
regulation of B cell proliferation (GO:0030888)	1/46	0.15887826166448996	0.23859710774614426	0	0	5.96996996996997	10.982458365229922	IRS2
regulation of DNA metabolic process (GO:0051052)	1/46	0.15887826166448996	0.23859710774614426	0	0	5.96996996996997	10.982458365229922	PDGFA
regulation of fibroblast proliferation (GO:0048145)	1/46	0.15887826166448996	0.23859710774614426	0	0	5.96996996996997	10.982458365229922	PDGFA
negative regulation of tumor necrosis factor production (GO:0032720)	1/46	0.15887826166448996	0.23859710774614426	0	0	5.96996996996997	10.982458365229922	ZC3H12A
positive regulation of response to stimulus (GO:0048584)	1/46	0.15887826166448996	0.23859710774614426	0	0	5.96996996996997	10.982458365229922	IER5
positive regulation of smooth muscle cell proliferation (GO:0048661)	1/46	0.15887826166448996	0.23859710774614426	0	0	5.96996996996997	10.982458365229922	JUN
regulation of cellular metabolic process (GO:0031323)	1/47	0.16203973495778623	0.24122145535600636	0	0	5.839894242068155	10.628103516131034	PDK4
regulation of DNA binding (GO:0051101)	1/47	0.16203973495778623	0.24122145535600636	0	0	5.839894242068155	10.628103516131034	JUN
positive regulation of cell-cell adhesion (GO:0022409)	1/47	0.16203973495778623	0.24122145535600636	0	0	5.839894242068155	10.628103516131034	SMAD7
histone deacetylation (GO:0016575)	1/47	0.16203973495778623	0.24122145535600636	0	0	5.839894242068155	10.628103516131034	HDAC9
telomere organization (GO:0032200)	1/47	0.16203973495778623	0.24122145535600636	0	0	5.839894242068155	10.628103516131034	APEX1
cellular response to tumor necrosis factor (GO:0071356)	2/194	0.1647585518381277	0.24252431883657186	0	0	2.81578196347032	5.0776269646687595	ZC3H12A;TNFRSF1A
regulation of programmed cell death (GO:0043067)	2/194	0.1647585518381277	0.24252431883657186	0	0	2.81578196347032	5.0776269646687595	USP36;APEX1
base-excision repair (GO:0006284)	1/48	0.16518948328727814	0.24252431883657186	0	0	5.7153536515238645	10.291420596433596	APEX1
cellular response to ionizing radiation (GO:0071479)	1/48	0.16518948328727814	0.24252431883657186	0	0	5.7153536515238645	10.291420596433596	GADD45A
negative regulation of tumor necrosis factor superfamily cytokine production (GO:1903556)	1/48	0.16518948328727814	0.24252431883657186	0	0	5.7153536515238645	10.291420596433596	ZC3H12A
regulation of interleukin-2 production (GO:0032663)	1/48	0.16518948328727814	0.24252431883657186	0	0	5.7153536515238645	10.291420596433596	PDE4D
regulation of mitochondrion organization (GO:0010821)	1/48	0.16518948328727814	0.24252431883657186	0	0	5.7153536515238645	10.291420596433596	USP36
positive regulation of blood vessel endothelial cell migration (GO:0043536)	1/48	0.16518948328727814	0.24252431883657186	0	0	5.7153536515238645	10.291420596433596	HDAC9
aminoglycan biosynthetic process (GO:0006023)	1/49	0.1683275495268852	0.24670687241655165	0	0	5.596002252252252	9.97120022915206	HS3ST5
actin polymerization or depolymerization (GO:0008154)	1/50	0.1714539764404576	0.2500004135106159	0	0	5.4815223386651954	9.666337985731483	DIAPH1
chloride transmembrane transport (GO:1902476)	1/50	0.1714539764404576	0.2500004135106159	0	0	5.4815223386651954	9.666337985731483	SLC12A2
iron ion transport (GO:0006826)	1/50	0.1714539764404576	0.2500004135106159	0	0	5.4815223386651954	9.666337985731483	SLC39A14
negative regulation of protein ubiquitination (GO:0031397)	1/51	0.1745688066121261	0.25324352387779514	0	0	5.371621621621622	9.375823410278914	SMAD7
inositol lipid-mediated signaling (GO:0048017)	1/51	0.1745688066121261	0.25324352387779514	0	0	5.371621621621622	9.375823410278914	IRS2
mitotic metaphase plate congression (GO:0007080)	1/51	0.1745688066121261	0.25324352387779514	0	0	5.371621621621622	9.375823410278914	CHMP1B
axon guidance (GO:0007411)	2/203	0.17674523085618074	0.25557215234334263	0	0	2.688475431063859	4.659251476287281	SEMA6D;IRS2
negative regulation of BMP signaling pathway (GO:0030514)	1/52	0.1776720824614328	0.25557215234334263	0	0	5.266030736618972	9.09873037830949	SMAD7
ameboidal-type cell migration (GO:0001667)	1/52	0.1776720824614328	0.25557215234334263	0	0	5.266030736618972	9.09873037830949	SEMA6D
cartilage development (GO:0051216)	1/52	0.1776720824614328	0.25557215234334263	0	0	5.266030736618972	9.09873037830949	SLC39A14
signal transduction in response to DNA damage (GO:0042770)	1/52	0.1776720824614328	0.25557215234334263	0	0	5.266030736618972	9.09873037830949	GADD45A
epidermal cell differentiation (GO:0009913)	1/53	0.18076384627851877	0.25827732139962567	0	0	5.164501039501039	8.834208607380447	SPRR2A
positive regulation of B cell activation (GO:0050871)	1/53	0.18076384627851877	0.25827732139962567	0	0	5.164501039501039	8.834208607380447	IRS2
positive regulation of chemokine production (GO:0032722)	1/53	0.18076384627851877	0.25827732139962567	0	0	5.164501039501039	8.834208607380447	LPL
positive regulation of NIK/NF-kappaB signaling (GO:1901224)	1/53	0.18076384627851877	0.25827732139962567	0	0	5.164501039501039	8.834208607380447	NR3C2
regulation of protein kinase B signaling (GO:0051896)	2/207	0.18211734220593112	0.2597760750863867	0	0	2.6354827931840963	4.488501451098648	PDGFA;IRS2
glycosaminoglycan metabolic process (GO:0030203)	1/54	0.18384414020581766	0.26180142169542986	0	0	5.066802651708312	8.581476165166299	HS3ST5
regulation of blood vessel endothelial cell migration (GO:0043535)	1/55	0.1869130062205927	0.2648451732660558	0	0	4.972722722722723	8.339812840290879	GADD45A
negative regulation of protein modification by small protein conjugation or removal (GO:1903321)	1/55	0.1869130062205927	0.2648451732660558	0	0	4.972722722722723	8.339812840290879	SMAD7
triglyceride metabolic process (GO:0006641)	1/55	0.1869130062205927	0.2648451732660558	0	0	4.972722722722723	8.339812840290879	LPL
blood vessel morphogenesis (GO:0048514)	1/56	0.18997048614867382	0.26696017246263387	0	0	4.882063882063882	8.108554262113028	SMAD7
DNA damage response, signal transduction by p53 class mediator resulting in cell cycle arrest (GO:0006977)	1/56	0.18997048614867382	0.26696017246263387	0	0	4.882063882063882	8.108554262113028	GADD45A
positive regulation of establishment of protein localization to mitochondrion (GO:1903749)	1/56	0.18997048614867382	0.26696017246263387	0	0	4.882063882063882	8.108554262113028	USP36
positive regulation of interleukin-1 beta production (GO:0032731)	1/56	0.18997048614867382	0.26696017246263387	0	0	4.882063882063882	8.108554262113028	LPL
telomere maintenance (GO:0000723)	1/56	0.18997048614867382	0.26696017246263387	0	0	4.882063882063882	8.108554262113028	APEX1
positive regulation of gene expression, epigenetic (GO:0045815)	1/57	0.19301662163101063	0.2699068495922165	0	0	4.794642857142857	7.887086675110019	ACTB
positive regulation of interferon-gamma production (GO:0032729)	1/57	0.19301662163101063	0.2699068495922165	0	0	4.794642857142857	7.887086675110019	PDE4D
positive regulation of proteolysis (GO:0045862)	1/57	0.19301662163101063	0.2699068495922165	0	0	4.794642857142857	7.887086675110019	ZC3H12A
extracellular structure organization (GO:0043062)	2/216	0.19429209972951486	0.271245762797506	0	0	2.523492510562028	4.1344714140562475	PDGFA;ITGB6
external encapsulating structure organization (GO:0045229)	2/217	0.19565164576215344	0.2714803416307202	0	0	2.511627906976744	4.097518790888264	PDGFA;ITGB6
negative regulation of hydrolase activity (GO:0051346)	1/58	0.19605145421397846	0.2714803416307202	0	0	4.710289236605026	7.674842280837456	SLC39A14
cellular iron ion homeostasis (GO:0006879)	1/58	0.19605145421397846	0.2714803416307202	0	0	4.710289236605026	7.674842280837456	SLC39A14
regulation of pathway-restricted SMAD protein phosphorylation (GO:0060393)	1/58	0.19605145421397846	0.2714803416307202	0	0	4.710289236605026	7.674842280837456	SMAD7
regulation of tumor necrosis factor-mediated signaling pathway (GO:0010803)	1/58	0.19605145421397846	0.2714803416307202	0	0	4.710289236605026	7.674842280837456	TNFRSF1A
regulation of cell migration (GO:0030334)	3/408	0.1972391527360689	0.272682329471421	0	0	2.0082304526748973	3.2600374356311397	SEMA6D;PDGFA;SMAD7
negative regulation of autophagy (GO:0010507)	1/59	0.1990750252869324	0.27344765953261413	0	0	4.628844361602982	7.4712950836422065	USP36
protein polymerization (GO:0051258)	1/59	0.1990750252869324	0.27344765953261413	0	0	4.628844361602982	7.4712950836422065	DIAPH1
response to reactive oxygen species (GO:0000302)	1/59	0.1990750252869324	0.27344765953261413	0	0	4.628844361602982	7.4712950836422065	JUN
positive regulation of tyrosine phosphorylation of STAT protein (GO:0042531)	1/59	0.1990750252869324	0.27344765953261413	0	0	4.628844361602982	7.4712950836422065	TNFRSF1A
positive regulation of cell motility (GO:2000147)	2/221	0.20110209258657888	0.27578791796841123	0	0	2.465253018077188	3.9541242776775096	SEMA6D;PDGFA
B cell differentiation (GO:0030183)	1/61	0.20508854760030737	0.27961234985802896	0	0	4.474099099099099	7.088375395393361	HDAC9
regulation of DNA-templated transcription, initiation (GO:2000142)	1/61	0.20508854760030737	0.27961234985802896	0	0	4.474099099099099	7.088375395393361	JUN
O-glycan processing (GO:0016266)	1/61	0.20508854760030737	0.27961234985802896	0	0	4.474099099099099	7.088375395393361	ST6GAL1
regulation of I-kappaB kinase/NF-kappaB signaling (GO:0043122)	2/224	0.20520202932136708	0.27961234985802896	0	0	2.4315685548562262	3.851021686169823	ZC3H12A;TNFRSF1A
negative regulation of kinase activity (GO:0033673)	1/62	0.2080785808658528	0.2817317928231309	0	0	4.400531679220204	6.908128354239152	IRS2
positive regulation of interleukin-1 production (GO:0032732)	1/62	0.2080785808658528	0.2817317928231309	0	0	4.400531679220204	6.908128354239152	LPL
response to retinoic acid (GO:0032526)	1/62	0.2080785808658528	0.2817317928231309	0	0	4.400531679220204	6.908128354239152	FZD7
I-kappaB kinase/NF-kappaB signaling (GO:0007249)	1/62	0.2080785808658528	0.2817317928231309	0	0	4.400531679220204	6.908128354239152	TNFRSF1A
cellular response to reactive oxygen species (GO:0034614)	1/63	0.21105751659730462	0.28441083990126514	0	0	4.329337401918047	6.734823730110623	JUN
positive regulation of Ras protein signal transduction (GO:0046579)	1/63	0.21105751659730462	0.28441083990126514	0	0	4.329337401918047	6.734823730110623	IRS2
monocarboxylic acid biosynthetic process (GO:0072330)	1/63	0.21105751659730462	0.28441083990126514	0	0	4.329337401918047	6.734823730110623	LPL
inflammatory response (GO:0006954)	2/230	0.21342986130990207	0.28704978357738326	0	0	2.3668589281422734	3.65548821535283	HDAC9;TNFRSF1A
regulation of cellular ketone metabolic process (GO:0010565)	1/64	0.21402539549263275	0.28704978357738326	0	0	4.26040326040326	6.56809584869789	PDK4
diterpenoid metabolic process (GO:0016101)	1/64	0.21402539549263275	0.28704978357738326	0	0	4.26040326040326	6.56809584869789	LPL
apoptotic process (GO:0006915)	2/231	0.2148044831776091	0.28719157390360595	0	0	2.356403660943949	3.624212559848404	PPP1R15A;GADD45A
regulation of autophagy (GO:0010506)	2/231	0.2148044831776091	0.28719157390360595	0	0	2.356403660943949	3.624212559848404	USP36;ZC3H12A
BMP signaling pathway (GO:0030509)	1/65	0.21698225796024237	0.2882957414954622	0	0	4.1936233108108105	6.407603498713032	SMAD7
regulation of RNA metabolic process (GO:0051252)	1/65	0.21698225796024237	0.2882957414954622	0	0	4.1936233108108105	6.407603498713032	USP36
inorganic anion transmembrane transport (GO:0098661)	1/65	0.21698225796024237	0.2882957414954622	0	0	4.1936233108108105	6.407603498713032	SLC12A2
mitotic G1 DNA damage checkpoint signaling (GO:0031571)	1/65	0.21698225796024237	0.2882957414954622	0	0	4.1936233108108105	6.407603498713032	GADD45A
regulation of nucleic acid-templated transcription (GO:1903506)	3/430	0.21856484700701637	0.28994683436545093	0	0	1.9026151444184232	2.8932545773583804	FZD7;NR1D2;GTF2IRD1
embryonic organ development (GO:0048568)	1/66	0.2199281443839533	0.29085070877443747	0	0	4.128898128898129	6.253027948441568	PDGFA
positive regulation of cell death (GO:0010942)	1/66	0.2199281443839533	0.29085070877443747	0	0	4.128898128898129	6.253027948441568	ZC3H12A
protein N-linked glycosylation (GO:0006487)	1/67	0.2228630949629938	0.2942758823582565	0	0	4.066134316134316	6.104071157913032	ST6GAL1
canonical Wnt signaling pathway (GO:0060070)	1/68	0.225787149721638	0.2953933109088301	0	0	4.00524405002017	5.960454154342527	FZD7
negative regulation of transforming growth factor beta receptor signaling pathway (GO:0030512)	1/68	0.225787149721638	0.2953933109088301	0	0	4.00524405002017	5.960454154342527	SMAD7
regulation of translational initiation (GO:0006446)	1/68	0.225787149721638	0.2953933109088301	0	0	4.00524405002017	5.960454154342527	ATF3
regulation of tyrosine phosphorylation of STAT protein (GO:0042509)	1/68	0.225787149721638	0.2953933109088301	0	0	4.00524405002017	5.960454154342527	TNFRSF1A
interferon-gamma-mediated signaling pathway (GO:0060333)	1/68	0.225787149721638	0.2953933109088301	0	0	4.00524405002017	5.960454154342527	MT2A
positive regulation of protein localization to nucleus (GO:1900182)	1/68	0.225787149721638	0.2953933109088301	0	0	4.00524405002017	5.960454154342527	ZC3H12A
positive regulation of MAP kinase activity (GO:0043406)	1/69	0.22870034854693458	0.29874639710648576	0	0	3.9461446740858506	5.821915556214123	PDGFA
membrane organization (GO:0061024)	2/242	0.22997778589670967	0.29995573603959225	0	0	2.247146118721461	3.3027936986212696	CHMP1B;ACTB
carbohydrate homeostasis (GO:0033500)	1/70	0.23160273125881398	0.3016139385706386	0	0	3.8887583235409324	5.688210230404361	PDK4
cellular response to BMP stimulus (GO:0071773)	1/71	0.23449433745979759	0.3035260544054739	0	0	3.833011583011583	5.559108072779519	SMAD7
phosphatidylinositol-mediated signaling (GO:0048015)	1/71	0.23449433745979759	0.3035260544054739	0	0	3.833011583011583	5.559108072779519	IRS2
fatty acid biosynthetic process (GO:0006633)	1/71	0.23449433745979759	0.3035260544054739	0	0	3.833011583011583	5.559108072779519	LPL
Fc-gamma receptor signaling pathway involved in phagocytosis (GO:0038096)	1/71	0.23449433745979759	0.3035260544054739	0	0	3.833011583011583	5.559108072779519	ACTB
cell junction organization (GO:0034330)	1/72	0.23737520659224873	0.3044827837942679	0	0	3.7788351732013705	5.4343928925821645	ACTB
extrinsic apoptotic signaling pathway (GO:0097191)	1/72	0.23737520659224873	0.3044827837942679	0	0	3.7788351732013705	5.4343928925821645	TNFRSF1A
Fc-gamma receptor signaling pathway (GO:0038094)	1/72	0.23737520659224873	0.3044827837942679	0	0	3.7788351732013705	5.4343928925821645	ACTB
response to ionizing radiation (GO:0010212)	1/72	0.23737520659224873	0.3044827837942679	0	0	3.7788351732013705	5.4343928925821645	GADD45A
positive regulation of protein secretion (GO:0050714)	1/72	0.23737520659224873	0.3044827837942679	0	0	3.7788351732013705	5.4343928925821645	IRS2
positive regulation of secretion by cell (GO:1903532)	1/72	0.23737520659224873	0.3044827837942679	0	0	3.7788351732013705	5.4343928925821645	SLC12A2
negative regulation of cell adhesion (GO:0007162)	1/73	0.2402453780074235	0.30724034099000336	0	0	3.7261636636636637	5.313861393498236	FZD7
regulation of actin filament polymerization (GO:0030833)	1/73	0.2402453780074235	0.30724034099000336	0	0	3.7261636636636637	5.313861393498236	ARHGAP18
regulation of cytokine-mediated signaling pathway (GO:0001959)	1/74	0.24310489088372234	0.30904392239018647	0	0	3.6749352091817844	5.197322244292198	TNFRSF1A
negative regulation of protein binding (GO:0032091)	1/74	0.24310489088372234	0.30904392239018647	0	0	3.6749352091817844	5.197322244292198	ACTB
DNA damage response, signal transduction by p53 class mediator (GO:0030330)	1/74	0.24310489088372234	0.30904392239018647	0	0	3.6749352091817844	5.197322244292198	GADD45A
Fc receptor mediated stimulatory signaling pathway (GO:0002431)	1/74	0.24310489088372234	0.30904392239018647	0	0	3.6749352091817844	5.197322244292198	ACTB
nucleic acid phosphodiester bond hydrolysis (GO:0090305)	1/75	0.2459537842415853	0.3112738545371992	0	0	3.62509130752374	5.084595226425167	ZC3H12A
positive regulation of lymphocyte proliferation (GO:0050671)	1/75	0.2459537842415853	0.3112738545371992	0	0	3.62509130752374	5.084595226425167	IRS2
integrin-mediated signaling pathway (GO:0007229)	1/75	0.2459537842415853	0.3112738545371992	0	0	3.62509130752374	5.084595226425167	ITGB6
regulation of BMP signaling pathway (GO:0030510)	1/76	0.2487920970957095	0.3120877335627062	0	0	3.5765765765765765	4.975510450760623	SMAD7
cell morphogenesis involved in neuron differentiation (GO:0048667)	1/76	0.2487920970957095	0.3120877335627062	0	0	3.5765765765765765	4.975510450760623	ACTB
regulation of epithelial to mesenchymal transition (GO:0010717)	1/76	0.2487920970957095	0.3120877335627062	0	0	3.5765765765765765	4.975510450760623	SMAD7
chloride transport (GO:0006821)	1/76	0.2487920970957095	0.3120877335627062	0	0	3.5765765765765765	4.975510450760623	SLC12A2
phospholipid metabolic process (GO:0006644)	1/76	0.2487920970957095	0.3120877335627062	0	0	3.5765765765765765	4.975510450760623	LPL
positive regulation of interleukin-6 production (GO:0032755)	1/76	0.2487920970957095	0.3120877335627062	0	0	3.5765765765765765	4.975510450760623	LPL
positive regulation of tumor necrosis factor production (GO:0032760)	1/77	0.25161986808987913	0.3151714353607443	0	0	3.529338549075391	4.869907646109142	LPL
positive regulation of cell differentiation (GO:0045597)	2/258	0.2521713328365607	0.31521997874989766	0	0	2.1049871575342465	2.899928253869729	ZC3H12A;LPL
negative regulation of nucleic acid-templated transcription (GO:1903507)	3/464	0.25239770865906225	0.31521997874989766	0	0	1.7592190889370933	2.4220035200599037	JUN;NR1D2;HDAC9
negative regulation of protein serine/threonine kinase activity (GO:0071901)	1/78	0.2544371359246685	0.3173024516721377	0	0	3.4833274833274834	4.767635494374277	GADD45A
cellular component assembly (GO:0022607)	2/261	0.256342406822611	0.31801315946785463	0	0	2.0802877241233406	2.831773361142304	PDGFA;ACTB
axon development (GO:0061564)	1/79	0.25724393907716264	0.31801315946785463	0	0	3.4384961884961887	4.668551028853188	ACTB
regulation of cellular response to heat (GO:1900034)	1/79	0.25724393907716264	0.31801315946785463	0	0	3.4384961884961887	4.668551028853188	IER5
negative regulation of NF-kappaB transcription factor activity (GO:0032088)	1/79	0.25724393907716264	0.31801315946785463	0	0	3.4384961884961887	4.668551028853188	ZC3H12A
positive regulation of proteasomal ubiquitin-dependent protein catabolic process (GO:0032436)	1/79	0.25724393907716264	0.31801315946785463	0	0	3.4384961884961887	4.668551028853188	SMAD7
positive regulation of ubiquitin-dependent protein catabolic process (GO:2000060)	1/79	0.25724393907716264	0.31801315946785463	0	0	3.4384961884961887	4.668551028853188	SMAD7
negative regulation of cellular response to growth factor stimulus (GO:0090288)	1/80	0.2600403158441355	0.3191573948417951	0	0	3.3947998631542937	4.572519075729248	SMAD7
regulation of organelle organization (GO:0033043)	1/80	0.2600403158441355	0.3191573948417951	0	0	3.3947998631542937	4.572519075729248	DIAPH1
regulation of protein localization to plasma membrane (GO:1903076)	1/80	0.2600403158441355	0.3191573948417951	0	0	3.3947998631542937	4.572519075729248	ACTB
positive regulation of cell adhesion (GO:0045785)	1/80	0.2600403158441355	0.3191573948417951	0	0	3.3947998631542937	4.572519075729248	SMAD7
lipid biosynthetic process (GO:0008610)	1/80	0.2600403158441355	0.3191573948417951	0	0	3.3947998631542937	4.572519075729248	LPL
positive regulation of tumor necrosis factor superfamily cytokine production (GO:1903557)	1/81	0.26282630447041827	0.32211327257653277	0	0	3.352195945945946	4.479411738203964	LPL
protein-containing complex assembly (GO:0065003)	2/267	0.2646890224043832	0.32319323451408527	0	0	2.032566554665288	2.7016867377117117	ZC3H12A;TNFRSF1A
regulation of G protein-coupled receptor signaling pathway (GO:0008277)	1/82	0.2656019430180232	0.32319323451408527	0	0	3.310643977310644	4.389107923821362	SLC39A14
regulation of gene expression, epigenetic (GO:0040029)	1/82	0.2656019430180232	0.32319323451408527	0	0	3.310643977310644	4.389107923821362	ACTB
ephrin receptor signaling pathway (GO:0048013)	1/82	0.2656019430180232	0.32319323451408527	0	0	3.310643977310644	4.389107923821362	ACTB
positive regulation of protein ubiquitination (GO:0031398)	1/82	0.2656019430180232	0.32319323451408527	0	0	3.310643977310644	4.389107923821362	SMAD7
positive regulation of cell migration (GO:0030335)	2/269	0.2674719551540684	0.3250050965048723	0	0	2.017136114103945	2.660079206062711	SEMA6D;PDGFA
regulation of defense response (GO:0031347)	1/83	0.26836726943983313	0.32516659209116144	0	0	3.2701054713249835	4.3014929052878506	NR1D2
epidermis development (GO:0008544)	1/83	0.26836726943983313	0.32516659209116144	0	0	3.2701054713249835	4.3014929052878506	SPRR2A
positive regulation of gene expression (GO:0010628)	3/482	0.27062876983045003	0.3266487856834746	0	0	1.691544885177453	2.2108614290214494	ZC3H12A;CPEB3;ACTB
nuclear export (GO:0051168)	1/84	0.27112232152860494	0.3266487856834746	0	0	3.230543796808857	4.2164579159635815	XPO4
lymphocyte differentiation (GO:0030098)	1/84	0.27112232152860494	0.3266487856834746	0	0	3.230543796808857	4.2164579159635815	HDAC9
vascular transport (GO:0010232)	1/84	0.27112232152860494	0.3266487856834746	0	0	3.230543796808857	4.2164579159635815	SLC12A2
negative regulation of defense response (GO:0031348)	1/85	0.27386713694678566	0.3285635271668188	0	0	3.191924066924067	4.133899774535857	TNFRSF1A
B cell activation (GO:0042113)	1/85	0.27386713694678566	0.3285635271668188	0	0	3.191924066924067	4.133899774535857	HDAC9
Wnt signaling pathway, planar cell polarity pathway (GO:0060071)	1/85	0.27386713694678566	0.3285635271668188	0	0	3.191924066924067	4.133899774535857	FZD7
negative regulation of cellular amide metabolic process (GO:0034249)	1/86	0.2766017531435907	0.3286090465619539	0	0	3.1542130365659777	4.053720538658391	CPEB3
regulation of Ras protein signal transduction (GO:0046578)	1/86	0.2766017531435907	0.3286090465619539	0	0	3.1542130365659777	4.053720538658391	IRS2
glucose homeostasis (GO:0042593)	1/86	0.2766017531435907	0.3286090465619539	0	0	3.1542130365659777	4.053720538658391	PDK4
positive regulation of endothelial cell migration (GO:0010595)	1/86	0.2766017531435907	0.3286090465619539	0	0	3.1542130365659777	4.053720538658391	ZC3H12A
response to interleukin-1 (GO:0070555)	1/86	0.2766017531435907	0.3286090465619539	0	0	3.1542130365659777	4.053720538658391	ZC3H12A
positive regulation of proteasomal protein catabolic process (GO:1901800)	1/86	0.2766017531435907	0.3286090465619539	0	0	3.1542130365659777	4.053720538658391	SMAD7
transport across blood-brain barrier (GO:0150104)	1/86	0.2766017531435907	0.3286090465619539	0	0	3.1542130365659777	4.053720538658391	SLC12A2
DNA metabolic process (GO:0006259)	2/277	0.2786031347352388	0.3295508369710837	0	0	1.9576587795765878	2.501823250916588	GADD45A;APEX1
negative regulation of angiogenesis (GO:0016525)	1/87	0.27932620765544375	0.3295508369710837	0	0	3.1173790069138905	3.975827179493273	SLC12A2
calcium ion transmembrane transport (GO:0070588)	1/87	0.27932620765544375	0.3295508369710837	0	0	3.1173790069138905	3.975827179493273	TRPM7
regulation of transcription from RNA polymerase II promoter in response to stress (GO:0043618)	1/87	0.27932620765544375	0.3295508369710837	0	0	3.1173790069138905	3.975827179493273	ATF3
sodium ion transmembrane transport (GO:0035725)	1/87	0.27932620765544375	0.3295508369710837	0	0	3.1173790069138905	3.975827179493273	SLC12A2
regulation of establishment of planar polarity (GO:0090175)	1/88	0.2820405375932834	0.33183528078216656	0	0	3.0813917365641506	3.9001312887640913	FZD7
metal ion transport (GO:0030001)	1/88	0.2820405375932834	0.33183528078216656	0	0	3.0813917365641506	3.9001312887640913	TRPM7
regulation of cation channel activity (GO:2001257)	1/89	0.28474478012245696	0.33409531973102585	0	0	3.0462223587223587	3.8265487957479625	PDE4D
regulation of endothelial cell migration (GO:0010594)	1/89	0.28474478012245696	0.33409531973102585	0	0	3.0462223587223587	3.8265487957479625	ZC3H12A
negative regulation of protein kinase activity (GO:0006469)	1/90	0.287438972224247	0.3349527914033917	0	0	3.0118433039781354	3.7549997120099996	GADD45A
negative regulation of translation (GO:0017148)	1/90	0.287438972224247	0.3349527914033917	0	0	3.0118433039781354	3.7549997120099996	CPEB3
positive regulation of autophagy (GO:0010508)	1/90	0.287438972224247	0.3349527914033917	0	0	3.0118433039781354	3.7549997120099996	ZC3H12A
sodium ion transport (GO:0006814)	1/90	0.287438972224247	0.3349527914033917	0	0	3.0118433039781354	3.7549997120099996	SLC12A2
protein complex oligomerization (GO:0051259)	1/90	0.287438972224247	0.3349527914033917	0	0	3.0118433039781354	3.7549997120099996	ZC3H12A
positive regulation of transport (GO:0051050)	1/91	0.29012315080614975	0.33761943743198597	0	0	2.9782282282282284	3.685407890205616	ACTB
regulation of peptidyl-tyrosine phosphorylation (GO:0050730)	1/92	0.2927973524865168	0.33934258379211796	0	0	2.945351945351945	3.617700802840773	PDGFA
retinoid metabolic process (GO:0001523)	1/92	0.2927973524865168	0.33934258379211796	0	0	2.945351945351945	3.617700802840773	LPL
Wnt signaling pathway (GO:0016055)	1/92	0.2927973524865168	0.33934258379211796	0	0	2.945351945351945	3.617700802840773	FZD7
negative regulation of cellular protein metabolic process (GO:0032269)	1/94	0.298115971484896	0.34410409157864175	0	0	2.881720430107527	3.4876675717165058	CPEB3
regulation of kinase activity (GO:0043549)	1/94	0.298115971484896	0.34410409157864175	0	0	2.881720430107527	3.4876675717165058	IRS2
positive regulation of epithelial cell migration (GO:0010634)	1/94	0.298115971484896	0.34410409157864175	0	0	2.881720430107527	3.4876675717165058	ZC3H12A
regulation of MAP kinase activity (GO:0043405)	1/97	0.30601998392223567	0.3522740165798476	0	0	2.791244369369369	3.305126057345754	PDGFA
glycosaminoglycan biosynthetic process (GO:0006024)	1/97	0.30601998392223567	0.3522740165798476	0	0	2.791244369369369	3.305126057345754	HS3ST5
DNA repair (GO:0006281)	2/298	0.30776053000925957	0.35380017802951275	0	0	1.8168271010736765	2.1410095533196145	GADD45A;APEX1
extracellular matrix organization (GO:0030198)	2/300	0.3105286436788872	0.35650192874574804	0	0	1.8044497563666453	2.1102663342536068	PDGFA;ITGB6
cell-matrix adhesion (GO:0007160)	1/100	0.31383616164844547	0.35885019555780695	0	0	2.7062517062517064	3.1362323637249645	ITGB6
regulation of transforming growth factor beta receptor signaling pathway (GO:0017015)	1/100	0.31383616164844547	0.35885019555780695	0	0	2.7062517062517064	3.1362323637249645	SMAD7
positive regulation of translation (GO:0045727)	1/100	0.31383616164844547	0.35885019555780695	0	0	2.7062517062517064	3.1362323637249645	CPEB3
MAPK cascade (GO:0000165)	2/303	0.3146768995567915	0.3593298464818516	0	0	1.7861921449051108	2.0652112233544053	PDGFA;IRS2
cellular response to chemical stress (GO:0062197)	1/101	0.31642220211820793	0.35945287680484106	0	0	2.679054054054054	3.082728224607932	ZC3H12A
epithelial cell differentiation (GO:0030855)	1/101	0.31642220211820793	0.35945287680484106	0	0	2.679054054054054	3.082728224607932	FZD7
protein O-linked glycosylation (GO:0006493)	1/102	0.3189986257224674	0.35945287680484106	0	0	2.6523949692266524	3.0305428997187303	ST6GAL1
regulation of cell death (GO:0010941)	1/102	0.3189986257224674	0.35945287680484106	0	0	2.6523949692266524	3.0305428997187303	ZC3H12A
cell junction assembly (GO:0034329)	1/102	0.3189986257224674	0.35945287680484106	0	0	2.6523949692266524	3.0305428997187303	ACTB
regulation of proteasomal ubiquitin-dependent protein catabolic process (GO:0032434)	1/102	0.3189986257224674	0.35945287680484106	0	0	2.6523949692266524	3.0305428997187303	SMAD7
positive regulation of cellular protein metabolic process (GO:0032270)	1/102	0.3189986257224674	0.35945287680484106	0	0	2.6523949692266524	3.0305428997187303	CPEB3
intrinsic apoptotic signaling pathway (GO:0097193)	1/102	0.3189986257224674	0.35945287680484106	0	0	2.6523949692266524	3.0305428997187303	PPP1R15A
positive regulation of vasculature development (GO:1904018)	1/102	0.3189986257224674	0.35945287680484106	0	0	2.6523949692266524	3.0305428997187303	ZC3H12A
mitotic sister chromatid segregation (GO:0000070)	1/102	0.3189986257224674	0.35945287680484106	0	0	2.6523949692266524	3.0305428997187303	CHMP1B
chromatin remodeling (GO:0006338)	1/103	0.3215654676682483	0.3617168354707318	0	0	2.6262586115527293	2.979632538679963	ACTB
regulation of cell population proliferation (GO:0042127)	4/764	0.3218558946333944	0.3617168354707318	0	0	1.4206819866567828	1.610558074547421	JUN;PDGFA;IRS2;IER5
cellular metal ion homeostasis (GO:0006875)	1/104	0.3241227630898183	0.3633071181545532	0	0	2.6006297559695617	2.929955138790926	SLC12A2
regulation of insulin secretion (GO:0050796)	1/104	0.3241227630898183	0.3633071181545532	0	0	2.6006297559695617	2.929955138790926	IRS2
peptidyl-lysine modification (GO:0018205)	1/106	0.32920885458247745	0.36804082956599377	0	0	2.550836550836551	2.834139889441226	HDAC9
positive regulation of protein serine/threonine kinase activity (GO:0071902)	1/106	0.32920885458247745	0.36804082956599377	0	0	2.550836550836551	2.834139889441226	PDGFA
regulation of transcription, DNA-templated (GO:0006355)	10/2244	0.33104327295428265	0.36960721443717687	0	0	1.218304524481785	1.346843178681694	JUN;FZD7;IFRD1;NR1D2;GTF2IRD1;HDAC9;ATF3;NR3C2;TRIM45;SMAD7
negative regulation of transmembrane receptor protein serine/threonine kinase signaling pathway (GO:0090101)	1/108	0.3342571787783859	0.37270767777511526	0	0	2.502904773932811	2.742794645682853	SMAD7
regulation of protein ubiquitination (GO:0031396)	1/109	0.3367672647191555	0.3745273491596345	0	0	2.4796046046046047	2.69871039315683	SMAD7
modulation of chemical synaptic transmission (GO:0050804)	1/109	0.3367672647191555	0.3745273491596345	0	0	2.4796046046046047	2.69871039315683	SLC12A2
response to tumor necrosis factor (GO:0034612)	1/110	0.3392680124455164	0.3768172065312832	0	0	2.456731961319117	2.6556409864028727	ZC3H12A
Fc-epsilon receptor signaling pathway (GO:0038095)	1/111	0.34175945620000997	0.3785984625176734	0	0	2.4342751842751844	2.613555008817679	JUN
regulation of Wnt signaling pathway (GO:0030111)	1/111	0.34175945620000997	0.3785984625176734	0	0	2.4342751842751844	2.613555008817679	FZD7
regulation of macroautophagy (GO:0016241)	1/112	0.3442416301674237	0.38036024680416114	0	0	2.4122230338446555	2.572422275085089	USP36
Fc receptor signaling pathway (GO:0038093)	1/112	0.3442416301674237	0.38036024680416114	0	0	2.4122230338446555	2.572422275085089	JUN
negative regulation of cell motility (GO:2000146)	1/114	0.3491783047541256	0.384817950846601	0	0	2.369289643625927	2.4929016098274612	SMAD7
positive regulation of cellular component organization (GO:0051130)	1/114	0.3491783047541256	0.384817950846601	0	0	2.369289643625927	2.4929016098274612	PPP1R15A
calcium ion transport (GO:0006816)	1/115	0.351632873043753	0.38602682201585753	0	0	2.3483878615457563	2.454458956709684	TRPM7
cellular amide metabolic process (GO:0043603)	1/115	0.351632873043753	0.38602682201585753	0	0	2.3483878615457563	2.454458956709684	ST6GAL1
cellular response to molecule of bacterial origin (GO:0071219)	1/115	0.351632873043753	0.38602682201585753	0	0	2.3483878615457563	2.454458956709684	ZC3H12A
positive regulation of angiogenesis (GO:0045766)	1/116	0.3540783069040997	0.3872164048579449	0	0	2.327849588719154	2.4168600026216662	ZC3H12A
ion transport (GO:0006811)	1/116	0.3540783069040997	0.3872164048579449	0	0	2.327849588719154	2.4168600026216662	SLC12A2
tumor necrosis factor-mediated signaling pathway (GO:0033209)	1/116	0.3540783069040997	0.3872164048579449	0	0	2.327849588719154	2.4168600026216662	TNFRSF1A
positive regulation of cytokine production (GO:0001819)	2/335	0.3585328775040803	0.39053245569036504	0	0	1.6119132831461598	1.653395733876276	PDE4D;LPL
regulation of cellular response to stress (GO:0080135)	1/118	0.3589419053472992	0.39053245569036504	0	0	2.2878262878262876	2.3440947511049743	ATF3
negative regulation of response to external stimulus (GO:0032102)	1/118	0.3589419053472992	0.39053245569036504	0	0	2.2878262878262876	2.3440947511049743	TNFRSF1A
regulation of protein binding (GO:0043393)	1/118	0.3589419053472992	0.39053245569036504	0	0	2.2878262878262876	2.3440947511049743	ACTB
cellular response to lipopolysaccharide (GO:0071222)	1/120	0.36376936689626144	0.3947776971533219	0	0	2.2491483079718373	2.274417983096227	ZC3H12A
cytoskeleton organization (GO:0007010)	1/120	0.36376936689626144	0.3947776971533219	0	0	2.2491483079718373	2.274417983096227	DIAPH1
cellular response to interferon-gamma (GO:0071346)	1/121	0.3661696291941813	0.39687762859293096	0	0	2.2302927927927927	2.2406828018003555	MT2A
positive regulation of epithelial cell proliferation (GO:0050679)	1/123	0.37094338153819034	0.40154150311177206	0	0	2.1935090828533452	2.1753157641149974	FZD7
non-canonical Wnt signaling pathway (GO:0035567)	1/124	0.37331693707167624	0.4025781887764094	0	0	2.1755658097121513	2.143644870153851	FZD7
defense response to symbiont (GO:0140546)	1/124	0.37331693707167624	0.4025781887764094	0	0	2.1755658097121513	2.143644870153851	FCN3
fatty acid metabolic process (GO:0006631)	1/124	0.37331693707167624	0.4025781887764094	0	0	2.1755658097121513	2.143644870153851	LPL
regulation of phosphorylation (GO:0042325)	1/125	0.37568165566261064	0.4035975469524016	0	0	2.157911944202267	2.112624180022523	FZD7
platelet degranulation (GO:0002576)	1/125	0.37568165566261064	0.4035975469524016	0	0	2.157911944202267	2.112624180022523	PDGFA
regulation of protein secretion (GO:0050708)	1/125	0.37568165566261064	0.4035975469524016	0	0	2.157911944202267	2.112624180022523	SLC12A2
regulation of gene expression (GO:0010468)	5/1079	0.38039822799295503	0.4081505515446423	0	0	1.2537243947858474	1.2117705221413577	USP36;FZD7;ZC3H12A;NR1D2;GTF2IRD1
regulation of response to external stimulus (GO:0032101)	1/130	0.38737382629811973	0.41511290682449264	0	0	2.0737481667714226	1.9666703725499262	NR1D2
defense response to virus (GO:0051607)	1/133	0.3942851446024616	0.4214601858971175	0	0	2.0263104013104014	1.8858484166961607	FCN3
RNA metabolic process (GO:0016070)	1/133	0.3942851446024616	0.4214601858971175	0	0	2.0263104013104014	1.8858484166961607	ZC3H12A
positive regulation of peptidyl-tyrosine phosphorylation (GO:0050731)	1/134	0.3965717772534989	0.42337387484009326	0	0	2.010973379394432	1.8599457134871897	TNFRSF1A
protein localization to plasma membrane (GO:0072659)	1/136	0.4011195209568586	0.4271597395458182	0	0	1.980980980980981	1.8096178829409315	TNFRSF1A
organic substance transport (GO:0071702)	1/136	0.4011195209568586	0.4271597395458182	0	0	1.980980980980981	1.8096178829409315	CHMP1B
potassium ion transmembrane transport (GO:0071805)	1/139	0.4078778005803385	0.4338151669514074	0	0	1.9376224050137094	1.7376358583339153	SLC12A2
neuron projection morphogenesis (GO:0048812)	1/140	0.4101137947714476	0.43510829221398606	0	0	1.9235854559595567	1.7145313611660957	ACTB
protein localization to cell periphery (GO:1990778)	1/140	0.4101137947714476	0.43510829221398606	0	0	1.9235854559595567	1.7145313611660957	TNFRSF1A
regulation of small GTPase mediated signal transduction (GO:0051056)	1/141	0.41234145746436923	0.43692827728833167	0	0	1.9097490347490347	1.6918533399271267	ARHGAP18
cytokine-mediated signaling pathway (GO:0019221)	3/621	0.4130803614117936	0.43716817404995034	0	0	1.3017125134843581	1.1508611184863202	MT2A;IRS2;TNFRSF1A
Ras protein signal transduction (GO:0007265)	1/142	0.4145608193168538	0.4376489837590053	0	0	1.8961088748322792	1.6695913388740138	JUN
protein localization to organelle (GO:0033365)	1/142	0.4145608193168538	0.4376489837590053	0	0	1.8961088748322792	1.6695913388740138	PPP1R15A
monocarboxylic acid metabolic process (GO:0032787)	1/143	0.41677191077524606	0.4394393570967674	0	0	1.8826608298439285	1.6477352261096123	LPL
negative regulation of cell migration (GO:0030336)	1/144	0.4189747622727984	0.4412166323687618	0	0	1.8694008694008695	1.6262751805658742	SMAD7
regulation of mRNA stability (GO:0043488)	1/146	0.423355866514971	0.4452805846328856	0	0	1.843429636533085	1.5845054945911685	APEX1
regulation of cytokine production (GO:0001817)	1/150	0.4320205209840812	0.45383436502391783	0	0	1.793578813713042	1.5053187539721928	HDAC9
cellular response to interleukin-1 (GO:0071347)	1/155	0.4426708776641263	0.4644505026414511	0	0	1.734906984906985	1.4138255369672852	ZC3H12A
cellular response to growth factor stimulus (GO:0071363)	1/158	0.4489662541693597	0.4704769223666632	0	0	1.701497676019969	1.3625721883547621	SMAD7
response to lipopolysaccharide (GO:0032496)	1/159	0.45104908074689265	0.47207959003325084	0	0	1.69064317482039	1.3460547933211358	ZC3H12A
regulation of MAPK cascade (GO:0043408)	1/166	0.4654129501307578	0.4865162334087456	0	0	1.6183456183456184	1.2377596073077237	PDGFA
organelle organization (GO:0006996)	2/420	0.4692868401086963	0.4899653300033267	0	0	1.2785606606803435	0.9672836862283526	DIAPH1;CHMP1B
nuclear-transcribed mRNA catabolic process (GO:0000956)	1/171	0.4754451796663091	0.49518283059262724	0	0	1.570349761526232	1.1675608478038089	ZC3H12A
positive regulation of I-kappaB kinase/NF-kappaB signaling (GO:0043123)	1/171	0.4754451796663091	0.49518283059262724	0	0	1.570349761526232	1.1675608478038089	TNFRSF1A
positive regulation of ERK1 and ERK2 cascade (GO:0070374)	1/172	0.4774292193861612	0.4966428343126774	0	0	1.5610874031926663	1.154173364235575	PDGFA
neuron differentiation (GO:0030182)	1/174	0.4813751122763719	0.5001376014272172	0	0	1.5428839243868147	1.1280154800521878	FZD7
positive regulation of developmental process (GO:0051094)	1/177	0.487238892524544	0.5056140819019903	0	0	1.5163544226044225	1.09025994757218	CPEB3
regulation of translation (GO:0006417)	1/178	0.48917891148966547	0.507010463548827	0	0	1.50771110093144	1.078054121627035	CPEB3
regulation of immune response (GO:0050776)	1/179	0.49111168791416604	0.5083959584839607	0	0	1.499164895232311	1.0660317307484233	RAET1E
regulated exocytosis (GO:0045055)	1/180	0.493037248471167	0.5097706338738248	0	0	1.490714177865016	1.0541891696529175	PDGFA
negative regulation of cell differentiation (GO:0045596)	1/191	0.5137497002182754	0.5305429712907855	0	0	1.4036273115220483	0.9348425941073654	SMAD7
negative regulation of macromolecule metabolic process (GO:0010605)	1/194	0.5192521398686474	0.5355768746166338	0	0	1.381599215796107	0.9054527304907002	ZC3H12A
protein localization to membrane (GO:0072657)	1/195	0.5210725982884489	0.5368054665942594	0	0	1.374407913067707	0.8959296550846052	TNFRSF1A
regulation of macromolecule metabolic process (GO:0060255)	1/200	0.5300733603880184	0.5454192719070926	0	0	1.3395355154149124	0.8502565938086776	ZC3H12A
generation of neurons (GO:0048699)	1/202	0.5336267486004607	0.5477962284864254	0	0	1.3260723409977142	0.8328512136720347	FZD7
positive regulation of cell population proliferation (GO:0008284)	2/474	0.5336678380682527	0.5477962284864254	0	0	1.1291502205711632	0.7090856295082688	PDGFA;IRS2
regulation of angiogenesis (GO:0045765)	1/203	0.5353934878958266	0.5489070254508895	0	0	1.3194407278565694	0.8243249634405919	ZC3H12A
negative regulation of apoptotic process (GO:0043066)	2/485	0.5461297484935713	0.55924210740098	0	0	1.102810629910094	0.6670887129206604	ZC3H12A;PDK4
negative regulation of inflammatory response (GO:0050728)	1/212	0.5509998662680546	0.5628777076965875	0	0	1.262584859741258	0.7525267277413583	TNFRSF1A
phosphate-containing compound metabolic process (GO:0006796)	1/212	0.5509998662680546	0.5628777076965875	0	0	1.262584859741258	0.7525267277413583	LPL
protein phosphorylation (GO:0006468)	2/496	0.5583630076003204	0.5697172792859728	0	0	1.0776440574566024	0.6279927389726259	PDK4;SMAD7
regulation of ERK1 and ERK2 cascade (GO:0070372)	1/238	0.5932376393099621	0.6045779048164848	0	0	1.1225909453757554	0.5861723343712715	PDGFA
positive regulation of signal transduction (GO:0009967)	1/252	0.6143314190891438	0.6253263049446575	0	0	1.0592225691827286	0.5160751891053426	SLC39A14
regulation of canonical Wnt signaling pathway (GO:0060828)	1/253	0.6157961267919253	0.6253263049446575	0	0	1.05496567996568	0.5114888568541227	FZD7
positive regulation of phosphorylation (GO:0042327)	1/253	0.6157961267919253	0.6253263049446575	0	0	1.05496567996568	0.5114888568541227	FZD7
positive regulation of MAPK cascade (GO:0043410)	1/274	0.6453177773943783	0.6545256410432875	0	0	0.9727749727749728	0.42608750572015475	PDGFA
innate immune response (GO:0045087)	1/302	0.6812241839155938	0.6901237872684103	0	0	0.881027206608602	0.33819447688723625	FCN3
intracellular protein transport (GO:0006886)	1/336	0.7200312831790359	0.728572579539404	0	0	0.7902379991932231	0.2595620624166903	XPO4
protein transport (GO:0015031)	1/369	0.753226605180287	0.7612586424393184	0	0	0.718162455934195	0.20351945510210465	CHMP1B
positive regulation of protein phosphorylation (GO:0001934)	1/371	0.7551086293864799	0.7622575868244584	0	0	0.7142074506939372	0.20061634489664712	PDGFA
positive regulation of macromolecule metabolic process (GO:0010604)	1/384	0.7670012126795486	0.7733475584109396	0	0	0.6895067391150942	0.18290331283372976	ZC3H12A
phosphorylation (GO:0016310)	1/400	0.7808583397725565	0.7863898038087258	0	0	0.661315450789135	0.16358400087870748	PDK4
organelle assembly (GO:0070925)	1/425	0.8008987521845949	0.8056210325630419	0	0	0.6215260071392147	0.13799166507236768	CHMP1B
regulation of intracellular signal transduction (GO:1902531)	1/437	0.809864768188289	0.8136803854706838	0	0	0.6040478551946442	0.12738644294330628	ARHGAP18
neutrophil degranulation (GO:0043312)	1/481	0.8394603732004635	0.8424231745176416	0	0	0.5474380630630631	0.09579947480760095	DIAPH1
neutrophil activation involved in immune response (GO:0002283)	1/485	0.8419137863963032	0.8438924321927692	0	0	0.5428020996202815	0.09340411592493443	DIAPH1
neutrophil mediated immunity (GO:0002446)	1/488	0.8437295335066912	0.8447198263863939	0	0	0.5393751040568289	0.09165239420723062	DIAPH1
cellular protein modification process (GO:0006464)	2/1025	0.9027474908952687	0.9027474908952687	0	0	0.5062199547396189	0.051792577601273496	PDK4;HS3ST5

## Sheet: CC
Term	Overlap	P-value	Adjusted P-value	Old P-value	Old Adjusted P-value	Odds Ratio	Combined Score	Genes
extrinsic component of endoplasmic reticulum membrane (GO:0042406)	1/8	0.029614118926114725	0.5135500826974563	0	0	38.45173745173745	135.33104533059262	ZC3H12A
nucleus (GO:0005634)	24/4484	0.03559517462882034	0.5135500826974563	0	0	1.6317594302294909	5.442807325992858	USP36;JUN;GADD45B;GADD45A;PDE4D;IFRD1;MT1X;NR1D2;MT4;HDAC9;ACTB;NAP1L5;SMAD7;DIAPH1;MT2A;PER3;APEX1;ZC3H12A;ALPK3;MT1H;GTF2IRD1;CPEB3;IER5;ATF3
apical dendrite (GO:0097440)	1/10	0.0368814272661001	0.5135500826974563	0	0	29.903903903903903	98.68429377205668	CPEB3
intracellular membrane-bounded organelle (GO:0043231)	26/5192	0.05883935329422519	0.5135500826974563	0	0	1.5159322730253542	4.294551804580896	USP36;MT1X;HDAC9;ACTB;MT2A;ZC3H12A;IER5;JUN;GADD45B;GADD45A;PDE4D;FZD7;IFRD1;NR1D2;MT4;NAP1L5;SMAD7;DIAPH1;POR;PER3;APEX1;ALPK3;MT1H;GTF2IRD1;CPEB3;ATF3
bounding membrane of organelle (GO:0098588)	6/767	0.0677481259580853	0.5135500826974563	0	0	2.1897960349654344	5.894840007416411	DIAPH1;ST6GAL1;CHMP1B;PDGFA;HS3ST5;TNFRSF1A
H4/H2A histone acetyltransferase complex (GO:0043189)	1/19	0.06892536310358338	0.5135500826974563	0	0	14.945195195195195	39.97437769651857	ACTB
spanning component of membrane (GO:0089717)	1/20	0.0724202061022377	0.5135500826974563	0	0	14.157894736842104	37.16829530659873	SLC12A2
NuA4 histone acetyltransferase complex (GO:0035267)	1/20	0.0724202061022377	0.5135500826974563	0	0	14.157894736842104	37.16829530659873	ACTB
adherens junction (GO:0005912)	2/132	0.08789329475963589	0.5135500826974563	0	0	4.171759747102213	10.144183495303409	ACTB;SMAD7
Golgi membrane (GO:0000139)	4/472	0.10123773224104274	0.5135500826974563	0	0	2.3422414830865534	5.364397591801556	ST6GAL1;PDGFA;HS3ST5;TNFRSF1A
rough endoplasmic reticulum (GO:0005791)	1/29	0.1032969663744447	0.5135500826974563	0	0	9.602799227799228	21.799768455453663	ZC3H12A
voltage-gated calcium channel complex (GO:0005891)	1/31	0.1100195153566116	0.5135500826974563	0	0	8.961711711711711	19.77937166333769	PDE4D
endosome membrane (GO:0010008)	3/325	0.12285746391139737	0.5135500826974563	0	0	2.536620082815735	5.318608505728833	CHMP1B;FZD7;SLC39A14
nuclear lumen (GO:0031981)	5/745	0.14738403786879678	0.5135500826974563	0	0	1.8518339768339769	3.5457316936218866	USP36;JUN;APEX1;IER5;ATF3
cornified envelope (GO:0001533)	1/43	0.14932306061762105	0.5135500826974563	0	0	6.397361647361647	12.165498814729759	SPRR2A
calcium channel complex (GO:0034704)	1/45	0.15570502033632766	0.5135500826974563	0	0	6.1059582309582305	11.355812007786447	PDE4D
late endosome (GO:0005770)	2/189	0.15816614061460776	0.5135500826974563	0	0	2.8918027983297927	5.332800363434916	CHMP1B;SLC39A14
multivesicular body (GO:0005771)	1/47	0.16203973495778623	0.5135500826974563	0	0	5.839894242068155	10.628103516131034	CHMP1B
cytoplasmic vesicle membrane (GO:0030659)	3/380	0.1709379879613192	0.5135500826974563	0	0	2.160477453580902	3.8163849725773753	SLC12A2;DIAPH1;CHMP1B
extracellular membrane-bounded organelle (GO:0065010)	1/56	0.18997048614867382	0.5135500826974563	0	0	4.882063882063882	8.108554262113028	SLC12A2
microvillus (GO:0005902)	1/57	0.19301662163101063	0.5135500826974563	0	0	4.794642857142857	7.887086675110019	PDGFA
recycling endosome membrane (GO:0055038)	1/58	0.19605145421397846	0.5135500826974563	0	0	4.710289236605026	7.674842280837456	FZD7
extracellular vesicle (GO:1903561)	1/59	0.1990750252869324	0.5135500826974563	0	0	4.628844361602982	7.4712950836422065	SLC12A2
ficolin-1-rich granule membrane (GO:0101003)	1/61	0.20508854760030737	0.5135500826974563	0	0	4.474099099099099	7.088375395393361	DIAPH1
vesicle (GO:0031982)	2/226	0.20794067531111224	0.5135500826974563	0	0	2.4096135029354206	3.7843039215099843	SLC12A2;ACTB
ribosome (GO:0005840)	1/62	0.2080785808658528	0.5135500826974563	0	0	4.400531679220204	6.908128354239152	APEX1
platelet alpha granule lumen (GO:0031093)	1/67	0.2228630949629938	0.5135500826974563	0	0	4.066134316134316	6.104071157913032	PDGFA
late endosome membrane (GO:0031902)	1/68	0.225787149721638	0.5135500826974563	0	0	4.00524405002017	5.960454154342527	SLC39A14
glutamatergic synapse (GO:0098978)	1/69	0.22870034854693458	0.5135500826974563	0	0	3.9461446740858506	5.821915556214123	ACTB
actin filament (GO:0005884)	1/72	0.23737520659224873	0.5135500826974563	0	0	3.7788351732013705	5.4343928925821645	ACTB
cation channel complex (GO:0034703)	1/73	0.2402453780074235	0.5135500826974563	0	0	3.7261636636636637	5.313861393498236	PDE4D
vesicle membrane (GO:0012506)	1/73	0.2402453780074235	0.5135500826974563	0	0	3.7261636636636637	5.313861393498236	SLC12A2
P-body (GO:0000932)	1/80	0.2600403158441355	0.5135500826974563	0	0	3.3947998631542937	4.572519075729248	ZC3H12A
intracellular non-membrane-bounded organelle (GO:0043232)	6/1158	0.2668093494931195	0.5135500826974563	0	0	1.4170440821256038	1.8722282893765687	USP36;APEX1;ZC3H12A;IER5;ACTB;ATF3
actin-based cell projection (GO:0098858)	1/83	0.26836726943983313	0.5135500826974563	0	0	3.2701054713249835	4.3014929052878506	PDGFA
nuclear chromosome (GO:0000228)	1/83	0.26836726943983313	0.5135500826974563	0	0	3.2701054713249835	4.3014929052878506	JUN
cell-cell junction (GO:0005911)	2/271	0.27025498699910133	0.5135500826974563	0	0	2.001935122472883	2.619310632376731	ACTB;SMAD7
tight junction (GO:0070160)	1/85	0.27386713694678566	0.5135500826974563	0	0	3.191924066924067	4.133899774535857	ACTB
platelet alpha granule (GO:0031091)	1/90	0.287438972224247	0.5135500826974563	0	0	3.0118433039781354	3.7549997120099996	PDGFA
cell projection membrane (GO:0031253)	1/92	0.2927973524865168	0.5135500826974563	0	0	2.945351945351945	3.617700802840773	SLC12A2
nucleolus (GO:0005730)	4/733	0.29548271191361525	0.5135500826974563	0	0	1.483490793871597	1.8085903073018	USP36;APEX1;IER5;ATF3
early endosome membrane (GO:0031901)	1/97	0.30601998392223567	0.5135500826974563	0	0	2.791244369369369	3.305126057345754	SLC39A14
apical junction complex (GO:0043296)	1/98	0.3086350881376858	0.5135500826974563	0	0	2.7623293396489275	3.247382340330225	ACTB
Golgi lumen (GO:0005796)	1/100	0.31383616164844547	0.5135500826974563	0	0	2.7062517062517064	3.1362323637249645	PDGFA
neuron projection (GO:0043005)	3/556	0.3466541698999242	0.5546466718398787	0	0	1.4596142254370101	1.5463556315852045	SLC12A2;CPEB3;ACTB
mitotic spindle (GO:0072686)	1/120	0.36376936689626144	0.5693781394898005	0	0	2.2491483079718373	2.274417983096227	DIAPH1
mitochondrial matrix (GO:0005759)	2/348	0.37608337909336054	0.5761277296749353	0	0	1.5503206904743052	1.5161274487210723	PPTC7;PDK4
recycling endosome (GO:0055037)	1/145	0.4211694041145965	0.6151296806243853	0	0	1.856325075075075	1.6052016809663368	FZD7
focal adhesion (GO:0005925)	2/387	0.42750298655534874	0.6151296806243853	0	0	1.3904999110478562	1.1816384877153943	ITGB6;ACTB
basolateral plasma membrane (GO:0016323)	1/151	0.4341665349339502	0.6151296806243853	0	0	1.7815315315315314	1.4863800316967222	SLC39A14
cell-substrate junction (GO:0030055)	2/394	0.43650844020141033	0.6151296806243853	0	0	1.3651803187028235	1.1316629048022055	ITGB6;ACTB
chromosome (GO:0005694)	1/160	0.45312413907389965	0.6151296806243853	0	0	1.679925208227095	1.3298105732715482	JUN
membrane raft (GO:0045121)	1/163	0.45930299015986104	0.6151296806243853	0	0	1.6485652318985653	1.2826582283362609	TNFRSF1A
tertiary granule (GO:0070820)	1/164	0.461347260468289	0.6151296806243853	0	0	1.6383684297794727	1.2674487689597738	DIAPH1
ficolin-1-rich granule (GO:0101002)	1/184	0.5006678621421977	0.6458077491437938	0	0	1.4578348840643922	1.008548173501846	DIAPH1
endoplasmic reticulum membrane (GO:0005789)	3/712	0.5022949160007285	0.6458077491437938	0	0	1.1292900799247767	0.7775928420408582	PPP1R15A;POR;ZC3H12A
spindle (GO:0005819)	1/192	0.5155907161160701	0.6512724835150359	0	0	1.396207726050658	0.924906658091772	DIAPH1
axon (GO:0030424)	1/204	0.5371536231783908	0.6668113942904161	0	0	1.3128744508054853	0.8159135930450523	ACTB
polymeric cytoskeletal fiber (GO:0099513)	1/256	0.620157397802864	0.7119536456812486	0	0	1.0423953365129837	0.4980376929552007	ACTB
intracellular organelle lumen (GO:0070013)	3/848	0.6217433915897869	0.7119536456812486	0	0	0.9408284023668639	0.44710783543107024	PPTC7;PDK4;PDGFA
early endosome (GO:0005769)	1/266	0.6343451534395581	0.7119536456812486	0	0	1.0025497195308517	0.4563226022350155	SLC39A14
lytic vacuole membrane (GO:0098852)	1/267	0.6357348370412169	0.7119536456812486	0	0	0.9987299329404593	0.45239841846214013	SLC39A14
dendrite (GO:0030425)	1/270	0.6398726963655722	0.7119536456812486	0	0	0.9874409725710841	0.44087860399087514	CPEB3
integral component of plasma membrane (GO:0005887)	5/1454	0.6441361106752524	0.7119536456812486	0	0	0.9107759045647245	0.40060043105510335	SLC12A2;SEMA6D;TRPM7;SLC39A14;TNFRSF1A
secretory granule membrane (GO:0030667)	1/274	0.6453177773943783	0.7119536456812486	0	0	0.9727749727749728	0.42608750572015475	DIAPH1
endoplasmic reticulum lumen (GO:0005788)	1/285	0.6598764032052069	0.7119536456812486	0	0	0.9345736581652074	0.3885048204960042	PDGFA
cytoskeleton (GO:0005856)	2/600	0.6625124202867175	0.7119536456812486	0	0	0.8854629587208503	0.36455924422052316	ZC3H12A;ACTB
actin cytoskeleton (GO:0015629)	1/316	0.6978075654595611	0.7281470248273682	0	0	0.8412698412698413	0.30269890707878294	ACTB
secretory granule lumen (GO:0034774)	1/316	0.6978075654595611	0.7281470248273682	0	0	0.8412698412698413	0.30269890707878294	PDGFA
lysosomal membrane (GO:0005765)	1/330	0.7135391491692431	0.73392598200265	0	0	0.8048960814918261	0.27166689500946994	SLC39A14
collagen-containing extracellular matrix (GO:0062023)	1/380	0.7634039765509144	0.7741561452347301	0	0	0.6969264779291164	0.18814779838859882	FCN3
lysosome (GO:0005764)	1/477	0.8369693992943733	0.8369693992943733	0	0	0.5521519418578242	0.09826524932086617	SLC39A14

## Sheet: MF
Term	Overlap	P-value	Adjusted P-value	Old P-value	Old Adjusted P-value	Odds Ratio	Combined Score	Genes
thiol-dependent deubiquitinase (GO:0004843)	4/106	6.78581198972672E-4	0.03284555045045409	0	0	10.948909141121238	79.87783683916906	USP36;ZC3H12A;JOSD1;OTUD1
deubiquitinase activity (GO:0101005)	4/112	8.341576092878675E-4	0.03284555045045409	0	0	10.337506520605112	73.28349542543566	USP36;ZC3H12A;JOSD1;OTUD1
omega peptidase activity (GO:0008242)	4/113	8.623344581754504E-4	0.03284555045045409	0	0	10.24215014859801	72.26725293002292	USP36;ZC3H12A;JOSD1;OTUD1
RNA stem-loop binding (GO:0035613)	2/12	8.937564748422882E-4	0.03284555045045409	0	0	54.56164383561644	383.02695294361916	ZC3H12A;CPEB3
mRNA 3'-UTR AU-rich region binding (GO:0035925)	2/22	0.003053162581007562	0.08976297988162231	0	0	27.267123287671232	157.91965264488547	ZC3H12A;CPEB3
metal ion binding (GO:0046872)	6/517	0.01298411305621339	0.1374358324454266	0	0	3.303667148813069	14.351225046658605	MT2A;APEX1;LPL;MT1X;MT1H;MT4
ribosome binding (GO:0043022)	2/48	0.014001671547079167	0.1374358324454266	0	0	11.839785586658726	50.53905491345373	ZC3H12A;CPEB3
exonuclease activity (GO:0004527)	2/49	0.014562409831506182	0.1374358324454266	0	0	11.587292334596327	49.006271499764715	APEX1;ZC3H12A
inorganic cation transmembrane transporter activity (GO:0022890)	2/51	0.01571257156160938	0.1374358324454266	0	0	11.113223371540396	46.1564856237522	SLC12A2;TRPM7
endonuclease activity (GO:0004519)	2/51	0.01571257156160938	0.1374358324454266	0	0	11.113223371540396	46.1564856237522	APEX1;ZC3H12A
RNA-DNA hybrid ribonuclease activity (GO:0004523)	1/5	0.018611603098580447	0.1374358324454266	0	0	67.30067567567568	268.1238775998327	APEX1
lipoprotein lipase activity (GO:0004465)	1/5	0.018611603098580447	0.1374358324454266	0	0	67.30067567567568	268.1238775998327	LPL
phosphodiesterase I activity (GO:0004528)	1/5	0.018611603098580447	0.1374358324454266	0	0	67.30067567567568	268.1238775998327	APEX1
beta-2 adrenergic receptor binding (GO:0031698)	1/5	0.018611603098580447	0.1374358324454266	0	0	67.30067567567568	268.1238775998327	PDE4D
tumor necrosis factor binding (GO:0043120)	1/5	0.018611603098580447	0.1374358324454266	0	0	67.30067567567568	268.1238775998327	TNFRSF1A
pyruvate dehydrogenase (acetyl-transferring) kinase activity (GO:0004740)	1/5	0.018611603098580447	0.1374358324454266	0	0	67.30067567567568	268.1238775998327	PDK4
nuclease activity (GO:0004518)	2/60	0.021346418552786885	0.1374358324454266	0	0	9.384506376948512	36.10098827114091	APEX1;ZC3H12A
solute:cation symporter activity (GO:0015294)	1/6	0.022292714638201434	0.1374358324454266	0	0	53.83783783783784	204.7719659635136	SLC39A14
[heparan sulfate]-glucosamine 3-sulfotransferase 1 activity (GO:0008467)	1/7	0.025960203436256272	0.1374358324454266	0	0	44.862612612612615	163.80194724861406	HS3ST5
manganese ion transmembrane transporter activity (GO:0005384)	1/7	0.025960203436256272	0.1374358324454266	0	0	44.862612612612615	163.80194724861406	SLC39A14
nitric-oxide synthase binding (GO:0050998)	1/7	0.025960203436256272	0.1374358324454266	0	0	44.862612612612615	163.80194724861406	ACTB
kinase binding (GO:0019900)	5/461	0.029464412499311674	0.1374358324454266	0	0	3.049655388471178	10.748730296286414	PPP1R15A;SLC12A2;PIK3IP1;GADD45A;ACTB
oxidoreductase activity, acting on NAD(P)H, heme protein as acceptor (GO:0016653)	1/8	0.029614118926114725	0.1374358324454266	0	0	38.45173745173745	135.33104533059262	POR
iron ion transmembrane transporter activity (GO:0005381)	1/8	0.029614118926114725	0.1374358324454266	0	0	38.45173745173745	135.33104533059262	SLC39A14
sodium:chloride symporter activity (GO:0015378)	1/9	0.03325451045778232	0.1374358324454266	0	0	33.64358108108108	114.5081106084989	SLC12A2
double-stranded telomeric DNA binding (GO:0003691)	1/9	0.03325451045778232	0.1374358324454266	0	0	33.64358108108108	114.5081106084989	APEX1
potassium:chloride symporter activity (GO:0015379)	1/9	0.03325451045778232	0.1374358324454266	0	0	33.64358108108108	114.5081106084989	SLC12A2
tumor necrosis factor-activated receptor activity (GO:0005031)	1/9	0.03325451045778232	0.1374358324454266	0	0	33.64358108108108	114.5081106084989	TNFRSF1A
type I transforming growth factor beta receptor binding (GO:0034713)	1/9	0.03325451045778232	0.1374358324454266	0	0	33.64358108108108	114.5081106084989	SMAD7
natural killer cell lectin-like receptor binding (GO:0046703)	1/9	0.03325451045778232	0.1374358324454266	0	0	33.64358108108108	114.5081106084989	RAET1E
protein heterodimerization activity (GO:0046982)	3/188	0.03370391905221125	0.1374358324454266	0	0	4.445945945945946	15.072384328857288	GADD45A;PDGFA;ATF3
ammonium transmembrane transporter activity (GO:0008519)	1/10	0.0368814272661001	0.1374358324454266	0	0	29.903903903903903	98.68429377205668	SLC12A2
Tat protein binding (GO:0030957)	1/10	0.0368814272661001	0.1374358324454266	0	0	29.903903903903903	98.68429377205668	ACTB
phospholipase A1 activity (GO:0008970)	1/10	0.0368814272661001	0.1374358324454266	0	0	29.903903903903903	98.68429377205668	LPL
cAMP response element binding (GO:0035497)	1/10	0.0368814272661001	0.1374358324454266	0	0	29.903903903903903	98.68429377205668	JUN
cation:chloride symporter activity (GO:0015377)	1/10	0.0368814272661001	0.1374358324454266	0	0	29.903903903903903	98.68429377205668	SLC12A2
3'-5'-exodeoxyribonuclease activity (GO:0008296)	1/11	0.04049491842710541	0.1374358324454266	0	0	26.91216216216216	86.2959682120762	APEX1
DNA-(apurinic or apyrimidinic site) endonuclease activity (GO:0003906)	1/11	0.04049491842710541	0.1374358324454266	0	0	26.91216216216216	86.2959682120762	APEX1
platelet-derived growth factor binding (GO:0048407)	1/11	0.04049491842710541	0.1374358324454266	0	0	26.91216216216216	86.2959682120762	PDGFA
FMN binding (GO:0010181)	1/11	0.04049491842710541	0.1374358324454266	0	0	26.91216216216216	86.2959682120762	POR
nuclear export signal receptor activity (GO:0005049)	1/11	0.04049491842710541	0.1374358324454266	0	0	26.91216216216216	86.2959682120762	XPO4
mRNA 3'-UTR binding (GO:0003730)	2/85	0.040557868736338314	0.1374358324454266	0	0	6.549595642845354	20.991620834055393	ZC3H12A;CPEB3
3',5'-cyclic-AMP phosphodiesterase activity (GO:0004115)	1/12	0.04409503288389166	0.1374358324454266	0	0	24.464373464373466	76.36329437117712	PDE4D
death receptor activity (GO:0005035)	1/12	0.04409503288389166	0.1374358324454266	0	0	24.464373464373466	76.36329437117712	TNFRSF1A
exodeoxyribonuclease activity, producing 5'-phosphomonoesters (GO:0016895)	1/12	0.04409503288389166	0.1374358324454266	0	0	24.464373464373466	76.36329437117712	APEX1
cAMP binding (GO:0030552)	1/12	0.04409503288389166	0.1374358324454266	0	0	24.464373464373466	76.36329437117712	PDE4D
transcription regulatory region nucleic acid binding (GO:0001067)	3/212	0.04546517835084955	0.1374358324454266	0	0	3.930622009569378	12.14880014149193	JUN;PER3;ATF3
I-SMAD binding (GO:0070411)	1/13	0.047681819419841884	0.1374358324454266	0	0	22.42454954954955	68.2425035090917	SMAD7
exoribonuclease activity (GO:0004532)	1/13	0.047681819419841884	0.1374358324454266	0	0	22.42454954954955	68.2425035090917	ZC3H12A
platelet-derived growth factor receptor binding (GO:0005161)	1/13	0.047681819419841884	0.1374358324454266	0	0	22.42454954954955	68.2425035090917	PDGFA
protein phosphatase activator activity (GO:0072542)	1/13	0.047681819419841884	0.1374358324454266	0	0	22.42454954954955	68.2425035090917	PPP1R15A
deoxyribonuclease activity (GO:0004536)	1/14	0.051255326641940394	0.14216100030877807	0	0	20.698544698544698	61.494046042978006	APEX1
phosphatase activator activity (GO:0019211)	1/14	0.051255326641940394	0.14216100030877807	0	0	20.698544698544698	61.494046042978006	PPP1R15A
Wnt-activated receptor activity (GO:0042813)	1/15	0.0548156030017759	0.1465071571138374	0	0	19.219111969111967	55.808080626806756	FZD7
heparan sulfate sulfotransferase activity (GO:0034483)	1/15	0.0548156030017759	0.1465071571138374	0	0	19.219111969111967	55.808080626806756	HS3ST5
adrenergic receptor binding (GO:0031690)	1/17	0.061896656139105055	0.16247872236515076	0	0	16.815033783783782	46.78428556789713	PDE4D
transforming growth factor beta receptor binding (GO:0005160)	1/18	0.06541752897671287	0.1687083642031016	0	0	15.825119236883943	43.154546742931096	SMAD7
histone deacetylase activity (GO:0004407)	1/19	0.06892536310358338	0.17170597253272488	0	0	14.945195195195195	39.97437769651857	HDAC9
R-SMAD binding (GO:0070412)	1/19	0.06892536310358338	0.17170597253272488	0	0	14.945195195195195	39.97437769651857	JUN
DNA-binding transcription repressor activity, RNA polymerase II-specific (GO:0001227)	3/256	0.07155796657317093	0.17170597253272488	0	0	3.2397891963109355	8.544125752564348	JUN;GTF2IRD1;ATF3
endodeoxyribonuclease activity (GO:0004520)	1/20	0.0724202061022377	0.17170597253272488	0	0	14.157894736842104	37.16829530659873	APEX1
zinc ion transmembrane transporter activity (GO:0005385)	1/20	0.0724202061022377	0.17170597253272488	0	0	14.157894736842104	37.16829530659873	SLC39A14
3',5'-cyclic-nucleotide phosphodiesterase activity (GO:0004114)	1/21	0.07590210546795215	0.17433764849670258	0	0	13.449324324324325	34.67653889700834	PDE4D
sialyltransferase activity (GO:0008373)	1/21	0.07590210546795215	0.17433764849670258	0	0	13.449324324324325	34.67653889700834	ST6GAL1
semaphorin receptor binding (GO:0030215)	1/23	0.08282726211637345	0.17645808016096953	0	0	12.225429975429975	30.453521852291058	SEMA6D
cyclic nucleotide binding (GO:0030551)	1/23	0.08282726211637345	0.17645808016096953	0	0	12.225429975429975	30.453521852291058	PDE4D
cyclic-nucleotide phosphodiesterase activity (GO:0004112)	1/23	0.08282726211637345	0.17645808016096953	0	0	12.225429975429975	30.453521852291058	PDE4D
triglyceride lipase activity (GO:0004806)	1/23	0.08282726211637345	0.17645808016096953	0	0	12.225429975429975	30.453521852291058	LPL
protein phosphatase 1 binding (GO:0008157)	1/23	0.08282726211637345	0.17645808016096953	0	0	12.225429975429975	30.453521852291058	PPP1R15A
lipoprotein particle binding (GO:0071813)	1/24	0.08627061346912118	0.1811682882851545	0	0	11.693301997649824	28.65170329299039	LPL
chemorepellent activity (GO:0045499)	1/25	0.08970120926186356	0.18447709538120488	0	0	11.205518018018019	27.019540959857682	SEMA6D
protein homodimerization activity (GO:0042803)	5/636	0.0903561283499779	0.18447709538120488	0	0	2.184061580258094	5.250476253298393	ST6GAL1;GADD45A;PDGFA;LPL;ATF3
metal ion transmembrane transporter activity (GO:0046873)	1/27	0.09652432039763756	0.19345067548593986	0	0	10.342515592515593	24.18039062518233	SLC12A2
double-stranded DNA binding (GO:0003690)	5/651	0.09738333323782007	0.19345067548593986	0	0	2.1316895179124282	4.9649184817202885	JUN;APEX1;NR1D2;ATF3;NR3C2
endoribonuclease activity, producing 5'-phosphomonoesters (GO:0016891)	1/28	0.09991692846204742	0.19467505201337654	0	0	9.95895895895896	22.939626939193147	APEX1
inorganic anion transmembrane transporter activity (GO:0015103)	1/29	0.1032969663744447	0.19467505201337654	0	0	9.602799227799228	21.799768455453663	SLC39A14
kinesin binding (GO:0019894)	1/29	0.1032969663744447	0.19467505201337654	0	0	9.602799227799228	21.799768455453663	ACTB
transcription corepressor binding (GO:0001222)	1/29	0.1032969663744447	0.19467505201337654	0	0	9.602799227799228	21.799768455453663	PER3
transition metal ion transmembrane transporter activity (GO:0046915)	1/30	0.10666448008193466	0.19599598215055491	0	0	9.271202236719478	20.749572437350395	SLC39A14
miRNA binding (GO:0035198)	1/30	0.10666448008193466	0.19599598215055491	0	0	9.271202236719478	20.749572437350395	ZC3H12A
potassium ion transmembrane transporter activity (GO:0015079)	1/32	0.11336211783302473	0.205731250882156	0	0	8.672188317349608	18.88081090671866	SLC12A2
nucleosomal DNA binding (GO:0031492)	1/33	0.1166923329201196	0.20667196312358532	0	0	8.400760135135135	18.046634236870386	ACTB
telomeric DNA binding (GO:0042162)	1/33	0.1166923329201196	0.20667196312358532	0	0	8.400760135135135	18.046634236870386	APEX1
endoribonuclease activity (GO:0004521)	1/34	0.1200102059268166	0.20754706201461226	0	0	8.145782145782146	17.270512093187097	ZC3H12A
frizzled binding (GO:0005109)	1/34	0.1200102059268166	0.20754706201461226	0	0	8.145782145782146	17.270512093187097	FZD7
protein kinase binding (GO:0019901)	4/506	0.12207395597559487	0.20836114882915868	0	0	2.179787890690758	4.584373429557009	PPP1R15A;SLC12A2;HDAC9;ACTB
Hsp90 protein binding (GO:0051879)	1/35	0.12331578196011432	0.20836114882915868	0	0	7.905802861685214	16.546899785939424	SLC12A2
oxidoreductase activity, acting on paired donors, with incorporation or reduction of molecular oxygen, NAD(P)H as one donor, and incorporation of one atom of oxygen (GO:0016709)	1/36	0.12660910599668915	0.2091184110282394	0	0	7.67953667953668	15.870920964553154	POR
phosphoric diester hydrolase activity (GO:0008081)	1/36	0.12660910599668915	0.2091184110282394	0	0	7.67953667953668	15.870920964553154	APEX1
sequence-specific double-stranded DNA binding (GO:1990837)	5/712	0.12870926881738237	0.21022513906839121	0	0	1.9416043645180845	3.9806756142573594	JUN;PER3;NR1D2;ATF3;NR3C2
zinc ion binding (GO:0008270)	3/336	0.132031532926207	0.21328170703464208	0	0	2.4514514514514514	4.963489297642126	MT2A;MT1X;MT1H
tau protein binding (GO:0048156)	1/40	0.13966077554387377	0.22075412908547787	0	0	6.8905058905058905	13.564228393430943	ACTB
regulatory RNA binding (GO:0061980)	1/40	0.13966077554387377	0.22075412908547787	0	0	6.8905058905058905	13.564228393430943	ZC3H12A
damaged DNA binding (GO:0003684)	1/44	0.15251996778810678	0.23851526877501805	0	0	6.248271527341295	11.749623146668782	APEX1
protein kinase C binding (GO:0005080)	1/45	0.15570502033632766	0.24093303146779121	0	0	6.1059582309582305	11.355812007786447	HDAC9
RNA polymerase II-specific DNA-binding transcription factor binding (GO:0061629)	2/190	0.15948051901504123	0.24420454474178188	0	0	2.8762751384436025	5.280362260278055	JUN;ACTB
3'-5' exonuclease activity (GO:0008408)	1/48	0.16518948328727814	0.25033870147659676	0	0	5.7153536515238645	10.291420596433596	APEX1
lipase activity (GO:0016298)	1/49	0.1683275495268852	0.2524913242903278	0	0	5.596002252252252	9.97120022915206	LPL
phosphoric ester hydrolase activity (GO:0042578)	1/53	0.18076384627851877	0.2657228540294226	0	0	5.164501039501039	8.834208607380447	APEX1
transcription coregulator binding (GO:0001221)	1/53	0.18076384627851877	0.2657228540294226	0	0	5.164501039501039	8.834208607380447	PER3
DNA-binding transcription factor binding (GO:0140297)	2/208	0.18346430803331876	0.2667593389750207	0	0	2.6225561909828436	4.4471606819029885	JUN;HDAC9
flavin adenine dinucleotide binding (GO:0050660)	1/55	0.1869130062205927	0.2667593389750207	0	0	4.972722722722723	8.339812840290879	POR
calcium ion transmembrane transporter activity (GO:0015085)	1/55	0.1869130062205927	0.2667593389750207	0	0	4.972722722722723	8.339812840290879	TRPM7
hydrolase activity, acting on carbon-nitrogen (but not peptide) bonds, in linear amides (GO:0016811)	1/57	0.19301662163101063	0.27022327028341486	0	0	4.794642857142857	7.887086675110019	HDAC9
protein phosphatase regulator activity (GO:0019888)	1/57	0.19301662163101063	0.27022327028341486	0	0	4.794642857142857	7.887086675110019	PPP1R15A
protein serine/threonine phosphatase activity (GO:0004722)	1/62	0.2080785808658528	0.28856180554038074	0	0	4.400531679220204	6.908128354239152	PPTC7
PDZ domain binding (GO:0030165)	1/63	0.21105751659730462	0.2899575228019045	0	0	4.329337401918047	6.734823730110623	FZD7
GTPase regulator activity (GO:0030695)	2/233	0.2175563371102673	0.2961183477334194	0	0	2.3357646919290755	3.5627359069033315	JUN;ARHGAP18
ribonuclease activity (GO:0004540)	1/66	0.2199281443839533	0.29660034150863424	0	0	4.128898128898129	6.253027948441568	ZC3H12A
transition metal ion binding (GO:0046914)	3/445	0.23337731400881864	0.3118769559936031	0	0	1.8366327300150829	2.67248201125167	MT2A;MT1X;MT1H
phospholipase activity (GO:0004620)	1/73	0.2402453780074235	0.31532205863474333	0	0	3.7261636636636637	5.313861393498236	LPL
ATPase binding (GO:0051117)	1/73	0.2402453780074235	0.31532205863474333	0	0	3.7261636636636637	5.313861393498236	PDE4D
phosphatidylinositol-4,5-bisphosphate binding (GO:0005546)	1/75	0.2459537842415853	0.3199575777302039	0	0	3.62509130752374	5.084595226425167	FZD7
mRNA binding (GO:0003729)	2/263	0.2591240871053388	0.33413369126741055	0	0	2.064136881331024	2.7875100003934246	ZC3H12A;CPEB3
ubiquitin protein ligase binding (GO:0031625)	2/265	0.2619063463802173	0.3347846340686256	0	0	2.0482316787332673	2.744155865390482	JUN;SMAD7
ion channel activity (GO:0005216)	1/84	0.27112232152860494	0.3406408655102985	0	0	3.230543796808857	4.2164579159635815	TRPM7
calcium channel activity (GO:0005262)	1/84	0.27112232152860494	0.3406408655102985	0	0	3.230543796808857	4.2164579159635815	TRPM7
sequence-specific DNA binding (GO:0043565)	4/707	0.273614374686606	0.3408585854146702	0	0	1.5404403662372528	1.9964654858550868	JUN;NR1D2;ATF3;NR3C2
growth factor activity (GO:0008083)	1/87	0.27932620765544375	0.3450500212214305	0	0	3.1173790069138905	3.975827179493273	PDGFA
ubiquitin-like protein ligase binding (GO:0044389)	2/282	0.28555660316806886	0.3498068388808844	0	0	1.922211350293542	2.4091363372421455	JUN;SMAD7
histone deacetylase binding (GO:0042826)	1/93	0.29546161390307396	0.35894923341943696	0	0	2.913190364277321	3.5518093308392777	HDAC9
phosphatidylinositol bisphosphate binding (GO:1902936)	1/94	0.298115971484896	0.359205309903932	0	0	2.881720430107527	3.4876675717165058	FZD7
carboxylic ester hydrolase activity (GO:0052689)	1/96	0.3033951203966583	0.36259416827893304	0	0	2.8207681365576103	3.364384583945817	LPL
cysteine-type peptidase activity (GO:0008234)	1/98	0.3086350881376858	0.36295486364991847	0	0	2.7623293396489275	3.247382340330225	USP36
cation channel activity (GO:0005261)	1/98	0.3086350881376858	0.36295486364991847	0	0	2.7623293396489275	3.247382340330225	TRPM7
adenyl ribonucleotide binding (GO:0032559)	2/306	0.31882009112892606	0.36938900330087493	0	0	1.768294881038212	2.0213879441500984	PDE4D;PDK4
receptor ligand activity (GO:0048018)	2/307	0.32019995952350827	0.36938900330087493	0	0	1.762407365820795	2.0070464358190874	SEMA6D;PDGFA
serine-type endopeptidase activity (GO:0004252)	1/105	0.3266705471368282	0.36938900330087493	0	0	2.575493762993763	2.8814704500211894	PIK3IP1
cysteine-type endopeptidase activity (GO:0004197)	1/105	0.3266705471368282	0.36938900330087493	0	0	2.575493762993763	2.8814704500211894	USP36
growth factor receptor binding (GO:0070851)	1/105	0.3266705471368282	0.36938900330087493	0	0	2.575493762993763	2.8814704500211894	PDGFA
endopeptidase activity (GO:0004175)	2/315	0.3312152884267569	0.37166906411246764	0	0	1.7166615606809925	1.8968881875077992	USP36;PIK3IP1
transcription cis-regulatory region binding (GO:0000976)	3/549	0.33944162188979937	0.37801453346818564	0	0	1.4788614163614164	1.5978406974993449	JUN;PER3;ATF3
DNA-binding transcription activator activity, RNA polymerase II-specific (GO:0001228)	2/333	0.35581732915056047	0.3932717848506195	0	0	1.6218184828042876	1.675886343320366	JUN;ATF3
GTPase activator activity (GO:0005096)	2/336	0.3598891727738886	0.3948037940131464	0	0	1.6070051677466983	1.64229363259945	JUN;ARHGAP18
protein phosphatase binding (GO:0019903)	1/123	0.37094338153819034	0.4039161265638072	0	0	2.1935090828533452	2.1753157641149974	PPP1R15A
serine-type peptidase activity (GO:0008236)	1/125	0.37568165566261064	0.40606767192943943	0	0	2.157911944202267	2.112624180022523	PIK3IP1
G protein-coupled receptor binding (GO:0001664)	1/143	0.41677191077524606	0.4471932181311034	0	0	1.8826608298439285	1.6477352261096123	FZD7
RNA polymerase II cis-regulatory region sequence-specific DNA binding (GO:0000978)	5/1149	0.43308258367627833	0.455169390973738	0	0	1.1726398601398602	0.9812965141767874	JUN;NR1D2;GTF2IRD1;ATF3;NR3C2
cis-regulatory region sequence-specific DNA binding (GO:0000987)	5/1149	0.43308258367627833	0.455169390973738	0	0	1.1726398601398602	0.9812965141767874	JUN;NR1D2;GTF2IRD1;ATF3;NR3C2
RNA binding (GO:0003723)	6/1406	0.43349465807022663	0.455169390973738	0	0	1.1506211180124224	0.9617763539914286	USP36;DIAPH1;JUN;APEX1;ZC3H12A;CPEB3
RNA polymerase II transcription regulatory region sequence-specific DNA binding (GO:0000977)	5/1359	0.5832320841145638	0.6080504706726304	0	0	0.9796898079763663	0.5282194379092725	JUN;NR1D2;GTF2IRD1;ATF3;NR3C2
DNA binding (GO:0003677)	3/811	0.5911774741873347	0.6119935824333675	0	0	0.9858188943894389	0.5181848695811545	JUN;APEX1;ZC3H12A
ATP binding (GO:0005524)	1/278	0.6506816104430566	0.6688824946512539	0	0	0.9585325397599765	0.411914821925879	PDK4
cadherin binding (GO:0045296)	1/322	0.7046514052506102	0.7193316428599978	0	0	0.8252925823019281	0.28889536778919506	ARHGAP18
calcium ion binding (GO:0005509)	1/348	0.7325831084430324	0.7426877030422467	0	0	0.7624425578316069	0.23725572073295007	LPL
ubiquitin-protein transferase activity (GO:0004842)	1/392	0.774034558949492	0.7793361655176393	0	0	0.6751226930255063	0.17292508713295004	TRIM45
purine ribonucleoside triphosphate binding (GO:0035639)	1/460	0.8259503811423254	0.8259503811423254	0	0	0.5731025142789848	0.10958899433271059	PDK4

## Sheet: KEGG
Term	Overlap	P-value	Adjusted P-value	Old P-value	Old Adjusted P-value	Odds Ratio	Combined Score	Genes
Mineral absorption	4/60	7.585807951213082E-5	0.011606286165356016	0	0	19.98893360160966	189.62794375695952	MT2A;MT1X;MT1H;TRPM7
Apoptosis	5/142	1.9466556219679311E-4	0.014891915508054673	0	0	10.316996871741397	88.15076877549232	JUN;GADD45B;GADD45A;ACTB;TNFRSF1A
Focal adhesion	5/201	9.521137297497378E-4	0.04855780021723663	0	0	7.189868804664723	50.01866671346332	DIAPH1;JUN;PDGFA;ITGB6;ACTB
Basal cell carcinoma	3/63	0.001711313314317076	0.05389243736774245	0	0	13.79513888888889	87.88185204776613	GADD45B;GADD45A;FZD7
Fluid shear stress and atherosclerosis	4/139	0.0018536281303527403	0.05389243736774245	0	0	8.258737610850288	51.95250077916386	JUN;PDGFA;ACTB;TNFRSF1A
Breast cancer	4/147	0.0022724901071278255	0.05389243736774245	0	0	7.793558554121934	47.43844856253159	JUN;GADD45B;GADD45A;FZD7
Melanoma	3/72	0.002508917046494559	0.05389243736774245	0	0	11.990338164251208	71.79699474861694	GADD45B;GADD45A;PDGFA
Glioma	3/75	0.0028179052218427424	0.05389243736774245	0	0	11.48900462962963	67.46069504839167	GADD45B;GADD45A;PDGFA
Hepatocellular carcinoma	4/168	0.00367377476371322	0.062454170983124745	0	0	6.788388869804191	38.059343862049374	GADD45B;GADD45A;FZD7;ACTB
Colorectal cancer	3/86	0.004147014235894935	0.06344931780919251	0	0	9.960843373493976	54.63887819531468	JUN;GADD45B;GADD45A
MAPK signaling pathway	5/294	0.0049518726267502615	0.06887604653570818	0	0	4.853188334157192	25.760672551831412	JUN;GADD45B;GADD45A;PDGFA;TNFRSF1A
NF-kappa B signaling pathway	3/104	0.0070332652909750005	0.08967413245993126	0	0	8.178217821782178	40.540277925007594	GADD45B;GADD45A;TNFRSF1A
Thyroid cancer	2/37	0.008489020255220449	0.09979402397508036	0	0	15.569471624266145	74.25052502396473	GADD45B;GADD45A
Regulation of actin cytoskeleton	4/218	0.009131479317981209	0.09979402397508036	0	0	5.189153613268395	24.36840842895045	DIAPH1;PDGFA;ITGB6;ACTB
FoxO signaling pathway	3/131	0.013162009112510894	0.13137304716759027	0	0	6.4443359375	27.906685719681	GADD45B;GADD45A;IRS2
Shigellosis	4/246	0.01373835787373493	0.13137304716759027	0	0	4.58223722500291	19.64663313664885	DIAPH1;JUN;ACTB;TNFRSF1A
Vibrio cholerae infection	2/50	0.015132735762129949	0.13619462185916953	0	0	11.345319634703197	47.54704276850611	SLC12A2;ACTB
Gastric cancer	3/149	0.018517374512346238	0.15213471179042518	0	0	5.644691780821918	22.516934180603368	GADD45B;GADD45A;FZD7
Endometrial cancer	2/58	0.020031256172460335	0.15213471179042518	0	0	9.720645792563602	38.01221031741861	GADD45B;GADD45A
Non-alcoholic fatty liver disease	3/155	0.020533845436315635	0.15213471179042518	0	0	5.420230263157895	21.061284433912494	JUN;IRS2;TNFRSF1A
Cellular senescence	3/156	0.020881234951626984	0.15213471179042518	0	0	5.3845315904139435	20.832237814145273	GADD45B;GADD45A;TRPM7
Necroptosis	3/159	0.021942815070693136	0.15260230480982043	0	0	5.2801816239316235	20.166679649395952	CHMP1B;TRPM7;TNFRSF1A
Hippo signaling pathway	3/163	0.023403568115643678	0.155684605291021	0	0	5.147135416666667	19.326807812232033	FZD7;ACTB;SMAD7
Adipocytokine signaling pathway	2/69	0.027689699933248275	0.17652183707445776	0	0	8.120220813739522	29.124753592945943	IRS2;TNFRSF1A
Non-small cell lung cancer	2/72	0.02995269546345745	0.17875442082598086	0	0	7.771037181996086	27.261854982251965	GADD45B;GADD45A
p53 signaling pathway	2/73	0.030722929375397234	0.17875442082598086	0	0	7.661200077175381	26.682014061706386	GADD45B;GADD45A
Chronic myeloid leukemia	2/76	0.03308038125808087	0.17875442082598086	0	0	7.349500185116623	25.05308561773849	GADD45B;GADD45A
Pancreatic cancer	2/76	0.03308038125808087	0.17875442082598086	0	0	7.349500185116623	25.05308561773849	GADD45B;GADD45A
Arrhythmogenic right ventricular cardiomyopathy	2/77	0.03388155688858461	0.17875442082598086	0	0	7.251141552511416	24.544276338243023	ITGB6;ACTB
Transcriptional misregulation in cancer	3/192	0.035538069034684414	0.18124415207689049	0	0	4.350970017636684	14.519843031194016	GADD45B;GADD45A;PDGFA
Pathogenic Escherichia coli infection	3/197	0.03790216411318759	0.18706551965540974	0	0	4.237757731958763	13.869109191789976	JUN;ACTB;TNFRSF1A
Epstein-Barr virus infection	3/202	0.04034511331293748	0.19290007302748235	0	0	4.130234505862647	13.259229876879647	JUN;GADD45B;GADD45A
Hypertrophic cardiomyopathy	2/90	0.04496171188296382	0.20845884600283227	0	0	6.175902864259029	19.157304824692634	ITGB6;ACTB
Small cell lung cancer	2/92	0.04677082282978011	0.2086915626340988	0	0	6.038051750380517	18.491507608192848	GADD45B;GADD45A
Pathways in cancer	5/531	0.04911810498347116	0.2086915626340988	0	0	2.634302009777295	7.938541747906008	JUN;GADD45B;GADD45A;FZD7;PDGFA
Alzheimer disease	4/369	0.04990742690395706	0.2086915626340988	0	0	3.0191009068107273	9.050012955014118	FZD7;LPL;IRS2;TNFRSF1A
Dilated cardiomyopathy	2/96	0.05046789423177553	0.2086915626340988	0	0	5.779947537161178	17.26133880145489	ITGB6;ACTB
Choline metabolism in cancer	2/98	0.05235488932512351	0.21079731754589204	0	0	5.6589611872146115	16.692294115929514	JUN;PDGFA
AGE-RAGE signaling pathway in diabetic complications	2/100	0.05426688973122658	0.21289318279173503	0	0	5.542913055633212	16.15116734069409	DIAPH1;JUN
Chagas disease	2/102	0.056203426644554716	0.2149781069154218	0	0	5.431506849315069	15.636099989268667	JUN;TNFRSF1A
Insulin resistance	2/108	0.062155649657917485	0.2319466926258872	0	0	5.122512277074179	14.230920826249275	IRS2;TNFRSF1A
TNF signaling pathway	2/112	0.0662381287283455	0.23851229663960857	0	0	4.935242839352428	13.396711846828298	JUN;TNFRSF1A
Salmonella infection	3/249	0.06703286768302724	0.23851229663960857	0	0	3.3331639566395665	9.00811630540095	JUN;ACTB;TNFRSF1A
Cell cycle	2/124	0.07899601083470748	0.27469067403886915	0	0	4.4471143049629465	11.28836783294977	GADD45B;GADD45A
Osteoclast differentiation	2/127	0.08229763838206236	0.279811970499012	0	0	4.33972602739726	10.838087619846748	JUN;TNFRSF1A
Yersinia infection	2/137	0.09359984778135792	0.31132123283799484	0	0	4.0162354134956875	9.513363341608922	JUN;ACTB
Circadian rhythm	1/31	0.1100195153566116	0.3480847224697825	0	0	8.961711711711711	19.77937166333769	PER3
MicroRNAs in cancer	3/310	0.11075233700269665	0.3480847224697825	0	0	2.662595005428882	5.858930527126358	MIR1-1;PDGFA;IRS2
mTOR signaling pathway	2/154	0.1137531772777067	0.3480847224697825	0	0	3.5639870223503967	7.747125157694447	FZD7;TNFRSF1A
Oxytocin signaling pathway	2/154	0.1137531772777067	0.3480847224697825	0	0	3.5639870223503967	7.747125157694447	JUN;ACTB
Base excision repair	1/33	0.1166923329201196	0.3500769987603588	0	0	8.400760135135135	18.046634236870386	APEX1
Human papillomavirus infection	3/331	0.12783146966048897	0.3613309834501713	0	0	2.489456300813008	5.12091747708302	FZD7;ITGB6;TNFRSF1A
Wnt signaling pathway	2/166	0.12859124741393105	0.3613309834501713	0	0	3.3012028065486136	6.771151645525317	JUN;FZD7
cGMP-PKG signaling pathway	2/167	0.12984791655741046	0.3613309834501713	0	0	3.2810294728102947	6.697865302997265	IRS2;GTF2IRD1
Aldosterone-regulated sodium reabsorption	1/37	0.1298902228088851	0.3613309834501713	0	0	7.4658408408408405	15.238271103442942	NR3C2
Tight junction	2/169	0.13236996704126525	0.36165365995202825	0	0	3.2414075957673694	6.5546269439467535	JUN;ACTB
Influenza A	2/172	0.1361742458939499	0.365520344241655	0	0	3.183722804190169	6.347770180754177	ACTB;TNFRSF1A
Ferroptosis	1/41	0.14289350826497224	0.37694322007828884	0	0	6.717905405405405	13.070730430805341	SLC39A14
NOD-like receptor signaling pathway	2/181	0.14773027055709942	0.3830971422921392	0	0	3.0222698400551007	5.779689603535819	JUN;TRPM7
Basal transcription factors	1/45	0.15570502033632766	0.39071426455823105	0	0	6.1059582309582305	11.355812007786447	GTF2IRD1
Neutrophil extracellular trap formation	2/189	0.15816614061460776	0.39071426455823105	0	0	2.8918027983297927	5.332800363434916	HDAC9;ACTB
Type II diabetes mellitus	1/46	0.15887826166448996	0.39071426455823105	0	0	5.96996996996997	10.982458365229922	IRS2
Other types of O-glycan biosynthesis	1/47	0.16203973495778623	0.39071426455823105	0	0	5.839894242068155	10.628103516131034	ST6GAL1
Kaposi sarcoma-associated herpesvirus infection	2/193	0.16343603223350842	0.39071426455823105	0	0	2.8306677185684572	5.127283564254328	JUN;TNFRSF1A
Cocaine addiction	1/49	0.1683275495268852	0.3915292297819405	0	0	5.596002252252252	9.97120022915206	JUN
Cholesterol metabolism	1/50	0.1714539764404576	0.3915292297819405	0	0	5.4815223386651954	9.666337985731483	LPL
N-Glycan biosynthesis	1/50	0.1714539764404576	0.3915292297819405	0	0	5.4815223386651954	9.666337985731483	ST6GAL1
Viral carcinogenesis	2/203	0.17674523085618074	0.3950981211516196	0	0	2.688475431063859	4.659251476287281	JUN;HDAC9
Proteoglycans in cancer	2/205	0.1794280755471245	0.3950981211516196	0	0	2.6617180646467373	4.572780649011425	FZD7;ACTB
Glycosaminoglycan biosynthesis	1/53	0.18076384627851877	0.3950981211516196	0	0	5.164501039501039	8.834208607380447	HS3ST5
Rap1 signaling pathway	2/210	0.18616275488512132	0.395844585983371	0	0	2.5970758693361433	4.366032444837357	PDGFA;ACTB
Regulation of lipolysis in adipocytes	1/55	0.1869130062205927	0.395844585983371	0	0	4.972722722722723	8.339812840290879	IRS2
Human immunodeficiency virus 1 infection	2/212	0.18886702468487637	0.395844585983371	0	0	2.5720808871493803	4.286918297288825	JUN;TNFRSF1A
Lipid and atherosclerosis	2/215	0.1929338361048398	0.3963558834482103	0	0	2.535468518875812	4.171880100940747	JUN;TNFRSF1A
cAMP signaling pathway	2/216	0.19429209972951486	0.3963558834482103	0	0	2.523492510562028	4.1344714140562475	JUN;PDE4D
Human T-cell leukemia virus 1 infection	2/219	0.19837447240130557	0.3993591352289441	0	0	2.48822675336153	4.024952510194089	JUN;TNFRSF1A
Viral myocarditis	1/60	0.2020873760561381	0.4015502407349238	0	0	4.550160329821347	7.275957173916217	ACTB
Glycerolipid metabolism	1/61	0.20508854760030737	0.40228907413906445	0	0	4.474099099099099	7.088375395393361	LPL
Coronavirus disease	2/232	0.21617998362626323	0.4149785683489636	0	0	2.346039309112567	3.593296939449884	JUN;TNFRSF1A
Inflammatory bowel disease	1/65	0.21698225796024237	0.4149785683489636	0	0	4.1936233108108105	6.407603498713032	JUN
Mitophagy	1/68	0.225787149721638	0.4215801605744698	0	0	4.00524405002017	5.960454154342527	JUN
Amphetamine addiction	1/69	0.22870034854693458	0.4215801605744698	0	0	3.9461446740858506	5.821915556214123	JUN
Renal cell carcinoma	1/69	0.22870034854693458	0.4215801605744698	0	0	3.9461446740858506	5.821915556214123	JUN
Epithelial cell signaling in Helicobacter pylori infection	1/70	0.23160273125881398	0.42184783193569686	0	0	3.8887583235409324	5.688210230404361	JUN
Adherens junction	1/71	0.23449433745979759	0.4220898074276357	0	0	3.833011583011583	5.559108072779519	ACTB
PPAR signaling pathway	1/74	0.24310489088372234	0.4277537757527945	0	0	3.6749352091817844	5.197322244292198	LPL
Gastric acid secretion	1/76	0.2487920970957095	0.4277537757527945	0	0	3.5765765765765765	4.975510450760623	ACTB
Pertussis	1/76	0.2487920970957095	0.4277537757527945	0	0	3.5765765765765765	4.975510450760623	JUN
Bacterial invasion of epithelial cells	1/77	0.25161986808987913	0.4277537757527945	0	0	3.529338549075391	4.869907646109142	ACTB
Leishmaniasis	1/77	0.25161986808987913	0.4277537757527945	0	0	3.529338549075391	4.869907646109142	JUN
B cell receptor signaling pathway	1/81	0.26282630447041827	0.4418947756480659	0	0	3.352195945945946	4.479411738203964	JUN
ErbB signaling pathway	1/85	0.27386713694678566	0.4427748460066268	0	0	3.191924066924067	4.133899774535857	JUN
ECM-receptor interaction	1/88	0.2820405375932834	0.4427748460066268	0	0	3.0813917365641506	3.9001312887640913	ITGB6
Gap junction	1/88	0.2820405375932834	0.4427748460066268	0	0	3.0813917365641506	3.9001312887640913	PDGFA
PD-L1 expression and PD-1 checkpoint pathway in cancer	1/89	0.28474478012245696	0.4427748460066268	0	0	3.0462223587223587	3.8265487957479625	JUN
Morphine addiction	1/91	0.29012315080614975	0.4427748460066268	0	0	2.9782282282282284	3.685407890205616	PDE4D
Th1 and Th2 cell differentiation	1/92	0.2927973524865168	0.4427748460066268	0	0	2.945351945351945	3.617700802840773	JUN
Salivary secretion	1/93	0.29546161390307396	0.4427748460066268	0	0	2.913190364277321	3.5518093308392777	SLC12A2
GnRH signaling pathway	1/93	0.29546161390307396	0.4427748460066268	0	0	2.913190364277321	3.5518093308392777	JUN
Rheumatoid arthritis	1/93	0.29546161390307396	0.4427748460066268	0	0	2.913190364277321	3.5518093308392777	JUN
TGF-beta signaling pathway	1/94	0.298115971484896	0.4427748460066268	0	0	2.881720430107527	3.4876675717165058	SMAD7
IL-17 signaling pathway	1/94	0.298115971484896	0.4427748460066268	0	0	2.881720430107527	3.4876675717165058	JUN
Circadian entrainment	1/97	0.30601998392223567	0.4427748460066268	0	0	2.791244369369369	3.305126057345754	PER3
Prostate cancer	1/97	0.30601998392223567	0.4427748460066268	0	0	2.791244369369369	3.305126057345754	PDGFA
Viral protein interaction with cytokine and cytokine receptor	1/100	0.31383616164844547	0.4427748460066268	0	0	2.7062517062517064	3.1362323637249645	TNFRSF1A
Progesterone-mediated oocyte maturation	1/100	0.31383616164844547	0.4427748460066268	0	0	2.7062517062517064	3.1362323637249645	CPEB3
Melanogenesis	1/101	0.31642220211820793	0.4427748460066268	0	0	2.679054054054054	3.082728224607932	FZD7
Longevity regulating pathway	1/102	0.3189986257224674	0.4427748460066268	0	0	2.6523949692266524	3.0305428997187303	IRS2
Pancreatic secretion	1/102	0.3189986257224674	0.4427748460066268	0	0	2.6523949692266524	3.0305428997187303	SLC12A2
T cell receptor signaling pathway	1/104	0.3241227630898183	0.4427748460066268	0	0	2.6006297559695617	2.929955138790926	JUN
Toll-like receptor signaling pathway	1/104	0.3241227630898183	0.4427748460066268	0	0	2.6006297559695617	2.929955138790926	JUN
C-type lectin receptor signaling pathway	1/104	0.3241227630898183	0.4427748460066268	0	0	2.6006297559695617	2.929955138790926	JUN
Parathyroid hormone synthesis, secretion and action	1/106	0.32920885458247745	0.4452269402795701	0	0	2.550836550836551	2.834139889441226	PDE4D
Th17 cell differentiation	1/107	0.33173772020830716	0.4452269402795701	0	0	2.526644569097399	2.787926454681828	JUN
Toxoplasmosis	1/112	0.3442416301674237	0.4579910383966594	0	0	2.4122230338446555	2.572422275085089	TNFRSF1A
Leukocyte transendothelial migration	1/114	0.3491783047541256	0.4605541433394932	0	0	2.369289643625927	2.4929016098274612	ACTB
Sphingolipid signaling pathway	1/119	0.3613601365844648	0.4630078782372705	0	0	2.2683234081539165	2.308881506273993	TNFRSF1A
Growth hormone synthesis, secretion and action	1/119	0.3613601365844648	0.4630078782372705	0	0	2.2683234081539165	2.308881506273993	IRS2
Neurotrophin signaling pathway	1/119	0.3613601365844648	0.4630078782372705	0	0	2.2683234081539165	2.308881506273993	JUN
AMPK signaling pathway	1/120	0.36376936689626144	0.4630078782372705	0	0	2.2491483079718373	2.274417983096227	IRS2
Thyroid hormone signaling pathway	1/121	0.3661696291941813	0.4630078782372705	0	0	2.2302927927927927	2.2406828018003555	ACTB
Platelet activation	1/124	0.37331693707167624	0.46756412395446917	0	0	2.1755658097121513	2.143644870153851	ACTB
PI3K-Akt signaling pathway	2/354	0.38412045586688137	0.46756412395446917	0	0	1.5234277708592776	1.4576143024480206	PDGFA;ITGB6
Oocyte meiosis	1/129	0.3850528079625041	0.46756412395446917	0	0	2.0900548986486487	1.9946957061597144	CPEB3
Purine metabolism	1/129	0.3850528079625041	0.46756412395446917	0	0	2.0900548986486487	1.9946957061597144	PDE4D
Relaxin signaling pathway	1/129	0.3850528079625041	0.46756412395446917	0	0	2.0900548986486487	1.9946957061597144	JUN
Natural killer cell mediated cytotoxicity	1/131	0.3896862007199225	0.46946447803266256	0	0	2.0576923076923075	1.9391969628488115	RAET1E
Amyotrophic lateral sclerosis	2/364	0.3974190421979533	0.4711240173281429	0	0	1.4805873003859835	1.3662327085976047	ACTB;TNFRSF1A
Autophagy	1/137	0.4033806945750766	0.4711240173281429	0	0	1.9663155802861685	1.7851677966847128	IRS2
Estrogen signaling pathway	1/137	0.4033806945750766	0.4711240173281429	0	0	1.9663155802861685	1.7851677966847128	JUN
Insulin signaling pathway	1/137	0.4033806945750766	0.4711240173281429	0	0	1.9663155802861685	1.7851677966847128	IRS2
Measles	1/139	0.4078778005803385	0.4727674506726651	0	0	1.9376224050137094	1.7376358583339153	JUN
Signaling pathways regulating pluripotency of stem cells	1/143	0.41677191077524606	0.47944437856099736	0	0	1.8826608298439285	1.6477352261096123	FZD7
Phospholipase D signaling pathway	1/148	0.42770437297687647	0.4883490228765829	0	0	1.8181651038793896	1.5442095121564292	PDGFA
Phagosome	1/152	0.43630454815009184	0.4944784879034374	0	0	1.7696438160014318	1.4677687266697572	ACTB
Cushing syndrome	1/155	0.4426708776641263	0.4980047373721421	0	0	1.734906984906985	1.4138255369672852	FZD7
Hepatitis C	1/157	0.4468756306474561	0.4990654853216116	0	0	1.7124913374913375	1.3793688817977852	TNFRSF1A
Hepatitis B	1/162	0.4572510654109817	0.503305129553095	0	0	1.6588887023669632	1.2981180027962238	JUN
JAK-STAT signaling pathway	1/162	0.4572510654109817	0.503305129553095	0	0	1.6588887023669632	1.2981180027962238	PDGFA
Protein processing in endoplasmic reticulum	1/171	0.4754451796663091	0.5195936606353235	0	0	1.570349761526232	1.1675608478038089	PPP1R15A
Tuberculosis	1/180	0.493037248471167	0.5349978653623301	0	0	1.490714177865016	1.0541891696529175	TNFRSF1A
Axon guidance	1/182	0.4968668281709839	0.535356512043384	0	0	1.4740928774077946	1.0310295575378652	SEMA6D
Alcoholism	1/186	0.5044405602749028	0.5397161239304904	0	0	1.4419284149013878	0.9867192063702965	HDAC9
Pathways of neurodegeneration	2/475	0.5348101202973603	0.5649324389521482	0	0	1.1267050884763532	0.7051410677750699	FZD7;TNFRSF1A
Diabetic cardiomyopathy	1/203	0.5353934878958266	0.5649324389521482	0	0	1.3194407278565694	0.8243249634405919	PDK4
Human cytomegalovirus infection	1/225	0.5726333018354582	0.6000883231563363	0	0	1.188525579150579	0.6626145735693341	TNFRSF1A
Thermogenesis	1/232	0.5838526885220479	0.6035774415126576	0	0	1.1521001521001522	0.6199526653535884	ACTB
Ras signaling pathway	1/232	0.5838526885220479	0.6035774415126576	0	0	1.1521001521001522	0.6199526653535884	PDGFA
Chemical carcinogenesis	1/239	0.5947813637725152	0.6082456935230323	0	0	1.1178173972291618	0.5807747682822998	JUN
Calcium signaling pathway	1/240	0.5963193073755219	0.6082456935230323	0	0	1.1130837950921633	0.5754409525899301	PDGFA
Endocytosis	1/252	0.6143314190891438	0.6224682590770795	0	0	1.0592225691827286	0.5160751891053426	CHMP1B
Cytokine-cytokine receptor interaction	1/295	0.6725989533155637	0.6770239464294819	0	0	0.9023257951829381	0.3578678566761876	TNFRSF1A
Herpes simplex virus 1 infection	1/498	0.8496346738303014	0.8496346738303014	0	0	0.5282505845886127	0.08607780803905787	TNFRSF1A
